# Supplementary material for: A New Dataset of Spermatogenic vs. Oogenic Transcriptomes in the Nematode Caenorhabditis elegans
Source: G3 (Bethesda). 2014 Jul 24;4(9):1765–72. doi: 10.1534/g3.114.012351 (PMC4169169; doi:10.1534/g3.114.012351)
Supplement: Supporting Information [file supp_g3.114.012351_TableS1.xlsx]

## Sheet: Sheet1
Table S1: Genes expressed in the gonad determined by DESeq
Gene name	Gene ID	Expression in fog-2 gonads (normalized reads)	Expression in fem-3 gonads (normalized reads)	Fold change (of normalized reads)	log2 fold change (of normalized reads)	p value adjusted	Gene expression	Kohara expression of oogenic genes in Reinke list	Kohara analysis of gonadal genes specific to this study	WormBase ID (WS240)	Expression in fog-2 gonads (RPKM)	Expression in fem-3 gonads (RPKM)
aap-1	Y110A7A.10	2198.07	1598.36	0.727168	-0.45964	0.0481993	Gender Neutral	NA	NA	WBGene00000001	70.825	50.8052
aat-1	F27C8.1	19.3827	46.3152	2.38952	1.25672	0.000381915	Spermatogenic	NA	NA	WBGene00000002	0.540689	1.11774
aat-2	F07C3.7	67.2631	151.044	2.24556	1.16708	0.00100221	Spermatogenic	NA	NA	WBGene00000003	2.63674	5.61984
aat-3	F52H2.2	208.265	60.1491	0.28881	-1.79181	3.54e-12	Oogenic	NA	Germline	WBGene00000004	5.26568	1.49007
aat-4	T13A10.10	49.9048	178.853	3.58388	1.84152	1.77e-09	Spermatogenic	NA	NA	WBGene00000005	1.25458	4.39554
aat-5	C55C2.5	20.9195	32.2213	1.54025	0.623169	0.193596	Gender Neutral	NA	NA	WBGene00000006	0.431911	0.784344
aat-6	T11F9.4	15.1161	668.176	44.2029	5.46607	4.12e-97	Spermatogenic	NA	NA	WBGene00000007	0.398846	19.021
aat-9	Y53H1C.1	1902.4	1271.7	0.668472	-0.58106	0.00911951	Gender Neutral	NA	NA	WBGene00000010	39.449	25.6666
abl-1	M79.1	338.878	31.662	0.0934318	-3.41994	8.58e-33	Oogenic	NA	NA	WBGene00000018	4.00372	0.355755
abt-1	C24F3.5	14.2865	4929.88	345.073	8.43076	3.51e-117	Spermatogenic	NA	NA	WBGene00000019	0.138962	44.5217
abt-2	F12B6.1	53.8353	1968	36.5559	5.19203	1.26e-96	Spermatogenic	NA	NA	WBGene00000020	0.35118	12.3126
abt-3	F55G11.9	1.22195	578.058	473.061	8.88588	5.34e-48	Spermatogenic	NA	NA	WBGene00000021	0.00992567	5.94383
abt-4	Y39D8C.1	28.5807	35.8058	1.2528	0.325151	0.89479	Gender Neutral	NA	NA	WBGene00000022	0.260632	0.306134
abt-5	Y53C10A.9	14.0585	4805.36	341.812	8.41706	1.66e-150	Spermatogenic	NA	NA	WBGene00000023	0.134511	47.1451
ace-2	Y44E3A.2	23.1529	100.782	4.3529	2.12198	1.11e-12	Spermatogenic	NA	NA	WBGene00000036	0.666881	2.30455
aco-1	ZK455.1	1038.11	879.509	0.847218	-0.239195	0.610718	Gender Neutral	NA	NA	WBGene00000040	18.3864	14.8856
aco-2	F54H12.1	21957.6	21825.4	0.99398	-0.00871098	1	Gender Neutral	NA	NA	WBGene00000041	391.164	370.939
acr-11	D2092.3	18.8242	16.9596	0.900943	-0.150492	0.969232	Gender Neutral	NA	NA	WBGene00000050	0.608972	0.539546
acr-16	F25G6.3	30.7337	39.852	1.29669	0.374831	0.416572	Gender Neutral	NA	NA	WBGene00000055	0.302796	0.620115
acr-18	F28F8.1	29.4779	62.7442	2.12852	1.08985	0.00118228	Spermatogenic	NA	NA	WBGene00000057	0.852563	1.68459
acr-20	R06A4.10	79.8094	60.0097	0.751912	-0.411365	0.287013	Gender Neutral	NA	NA	WBGene00000059	0.0719824	0.840821
act-1	T04C12.6	14070.2	17449.8	1.24019	0.310565	0.261502	Gender Neutral	NA	NA	WBGene00000063	603.084	719.546
act-2	T04C12.5	29598.5	31522.5	1.065	0.0908599	0.927918	Gender Neutral	NA	Ambiguous	WBGene00000064	1275.88	1317.35
act-3	T04C12.4	14676.8	17227.2	1.17377	0.231151	0.469124	Gender Neutral	NA	NA	WBGene00000065	554.705	624.765
act-4	M03F4.2	3432.06	6215.77	1.81109	0.856859	0.00292278	Gender Neutral	NA	NA	WBGene00000066	81.2064	139.166
act-5	T25C8.2	337.224	1277.81	3.78921	1.9219	0.0944511	Gender Neutral	NA	Soma	WBGene00000067	15.2514	14.478
acy-1	F17C8.1	28.9546	30.4778	1.05261	0.0739645	1	Gender Neutral	NA	Ambiguous	WBGene00000068	0.342842	0.397229
acy-4	T01C2.1	56.7689	138.829	2.44552	1.29014	2.69e-06	Spermatogenic	NA	NA	WBGene00000071	0.810513	1.89234
add-1	F39C12.2	9.94762	22.5513	2.26701	1.18079	0.261845	Gender Neutral	NA	NA	WBGene00000072	0.113585	0.321284
add-2	F57F5.4	270.916	60.1862	0.222159	-2.17034	7.91e-19	Oogenic	NA	Ambiguous	WBGene00000073	7.15882	2.51726
adm-2	C04A11.4	702.657	49.8983	0.0710137	-3.81576	2.23e-36	Oogenic	NA	Germline	WBGene00000074	9.14793	0.654957
adm-4	ZK154.7	591.16	108.276	0.183158	-2.44884	1.1e-26	Oogenic	NA	NA	WBGene00000075	10.8867	1.98357
adr-1	H15N14.1	3178.09	3554.87	1.11855	0.161633	0.633396	Gender Neutral	NA	NA	WBGene00000079	83.3101	94.3997
adr-2	T20H4.4	2387.32	2309.42	0.967368	-0.0478635	0.968292	Gender Neutral	NA	NA	WBGene00000080	79.1782	74.2605
ads-1	Y50D7A.7	163.028	447.922	2.74752	1.45813	0.153746	Gender Neutral	NA	Soma	WBGene00000081	4.66675	12.0984
adt-2	F08C6.1	13.6428	60.2703	4.41772	2.1433	0.000205811	Spermatogenic	NA	NA	WBGene00000083	0.306637	1.23313
aex-5	F32A7.6	13.922	30.2063	2.16968	1.11748	0.216128	Gender Neutral	NA	Germline	WBGene00000088	0.336975	0.808643
aex-6	Y87G2A.4	12.5354	25.463	2.03128	1.02239	0.0433669	Gender Neutral	NA	NA	WBGene00000089	0.738287	1.41594
age-1	B0334.8	2365.86	1623.75	0.686327	-0.543033	0.012761	Gender Neutral	Gender Neutral	NA	WBGene00000090	34.882	22.998
ags-3	F32A6.4	418.446	108.304	0.258825	-1.94995	7.36e-18	Oogenic	NA	NA	WBGene00000092	7.76764	1.92832
agt-1	Y62E10A.5	669.717	694.167	1.03651	0.0517323	1	Gender Neutral	NA	NA	WBGene00000093	64.6829	62.9863
agt-2	F09E5.13	1105.32	503.333	0.455373	-1.13488	1.02e-07	Oogenic	NA	NA	WBGene00000094	40.9005	17.5149
aha-1	C25A1.11	312.748	75.8939	0.242668	-2.04294	3.97e-18	Oogenic	NA	NA	WBGene00000095	9.17402	1.2309
ahr-1	C41G7.5	6.92985	25.6458	3.70078	1.88783	0.000220571	Spermatogenic	NA	NA	WBGene00000096	0.114942	0.678093
aip-1	F58E10.4	2117.88	1699.36	0.802385	-0.317634	0.183652	Gender Neutral	NA	NA	WBGene00000097	92.2537	70.2569
air-1	K07C11.2	8167.04	9751.38	1.19399	0.255793	0.402422	Gender Neutral	NA	NA	WBGene00000098	300.548	324.73
air-2	B0207.4	2328.43	2208.91	0.948671	-0.0760206	0.900371	Gender Neutral	NA	NA	WBGene00000099	118.183	105.355
ajm-1	C25A11.4	320.326	190.371	0.594305	-0.750724	0.00153813	Gender Neutral	NA	NA	WBGene00000100	4.50381	2.59676
aka-1	D1022.7	9295.15	6183.14	0.665201	-0.588137	0.00600291	Gender Neutral	NA	NA	WBGene00000101	98.889	63.1563
akt-1	C12D8.10	5844.6	5529.7	0.946121	-0.0799039	0.871993	Gender Neutral	NA	NA	WBGene00000102	132.986	119.724
akt-2	F28H6.1	80.3701	59.8037	0.744103	-0.426425	0.261502	Gender Neutral	NA	NA	WBGene00000103	1.93433	1.52239
alg-2	T07D3.7	1367.06	77.0278	0.0563454	-4.14956	2.49e-26	Oogenic	NA	NA	WBGene00000106	24.6405	1.36625
alh-1	F54D8.3	6175	7919.24	1.28247	0.358924	0.151997	Gender Neutral	NA	Germline	WBGene00000107	198.938	246.468
alh-3	F36H1.6	1336.9	841.28	0.629278	-0.668231	0.00409843	Gender Neutral	NA	Germline	WBGene00000109	26.9397	16.2765
alh-6	F56D12.1	1904.34	3354	1.76124	0.816589	0.000127511	Gender Neutral	NA	Ambiguous	WBGene00000112	53.6341	92.7312
alh-7	F45H10.1	689.343	710.153	1.03019	0.0429074	1	Gender Neutral	NA	NA	WBGene00000113	27.1518	27.0271
alh-8	F13D12.4	3593.61	6809.6	1.89492	0.922136	1.56e-05	Gender Neutral	NA	NA	WBGene00000114	97.3569	173.672
alh-9	F01F1.6	1244.9	3547.59	2.84971	1.51081	4.7e-13	Spermatogenic	NA	Ambiguous	WBGene00000115	39.8117	110.326
alh-10	C54D1.4	8.35945	25.3561	3.03322	1.60085	0.018302	Gender Neutral	NA	Ambiguous	WBGene00000116	0.240042	0.749227
alh-11	F42G9.5	759.401	1654.13	2.1782	1.12314	1.48e-07	Spermatogenic	NA	NA	WBGene00000117	26.0218	56.1249
alh-12	Y69F12A.2	56.694	136.685	2.41092	1.26958	0.315201	Gender Neutral	NA	Germline	WBGene00000118	2.29898	4.69808
aly-1	C01F6.5	162.292	25.715	0.158449	-2.65791	3.33e-12	Oogenic	NA	Germline	WBGene00000120	15.3468	2.30282
aly-2	F23B2.6	7221.7	5549.83	0.768494	-0.379894	0.110539	Gender Neutral	Gender Neutral	NA	WBGene00000121	578.964	428.054
aly-3	M18.7	5751.59	6539.86	1.13705	0.185299	0.61275	Gender Neutral	NA	NA	WBGene00000122	260.357	285.417
ama-1	F36A4.7	6911.81	6736.41	0.974623	-0.0370837	0.969232	Gender Neutral	NA	NA	WBGene00000123	61.3852	57.1865
amt-1	C05E11.4	6.52099	35.8668	5.50021	2.45949	0.000509668	Spermatogenic	NA	NA	WBGene00000133	0.163917	0.941438
amt-4	C05E11.5	17.8221	42.6002	2.3903	1.25719	0.403973	Gender Neutral	NA	Ambiguous	WBGene00000136	0.451186	0.957059
amx-1	R13G10.2	321.467	13.135	0.0408595	-4.61318	2.82e-38	Oogenic	NA	Ambiguous	WBGene00000137	6.52581	0.323104
amx-2	B0019.1	14.7317	25.755	1.74827	0.805927	0.117533	Gender Neutral	NA	Soma	WBGene00000138	0.26962	0.457039
anc-1	ZK973.6	564.837	1178.67	2.08674	1.06125	0.00122565	Spermatogenic	NA	NA	WBGene00000140	1.26005	2.44735
aos-1	C08B6.9	3538.66	3568.96	1.00856	0.0123023	1	Gender Neutral	Gender Neutral	NA	WBGene00000142	165.832	159.004
apc-2	K06H7.6	3404.79	2863.49	0.841019	-0.24979	0.364088	Gender Neutral	NA	NA	WBGene00000143	62.5416	50.1231
apc-10	F15H10.3	1709.8	1843.67	1.0783	0.108753	0.852944	Gender Neutral	NA	NA	WBGene00000144	90.0879	89.7367
apc-11	F35G12.9	1263.34	901.401	0.713509	-0.486997	0.0265452	Gender Neutral	NA	NA	WBGene00000145	130.637	91.6458
ape-1	F46F3.4	4138.51	1937.48	0.46816	-1.09492	6.64e-08	Oogenic	NA	Germline	WBGene00000146	85.6042	38.9079
aph-1	VF36H2L.1	978.938	367.326	0.375229	-1.41416	1.88e-11	Oogenic	NA	NA	WBGene00000147	56.1895	20.0683
aph-2	ZC434.6	1487.6	835.043	0.561335	-0.833067	0.000187938	Gender Neutral	NA	Ambiguous	WBGene00000148	32.3113	18.043
apl-1	C42D8.8	374.194	736.014	1.96693	0.975946	1.74e-05	Gender Neutral	NA	NA	WBGene00000149	6.13628	11.615
apm-1	F55A12.7	84.1261	1628	19.3519	4.27441	8.43e-76	Spermatogenic	NA	NA	WBGene00000150	2.49222	47.606
apn-1	T05H10.2	1513.58	1762.35	1.16436	0.219534	0.561774	Gender Neutral	NA	NA	WBGene00000151	78.5355	85.2196
app-1	W03G9.4	5446.63	5949.93	1.09241	0.127508	0.788505	Gender Neutral	NA	Germline	WBGene00000155	134.252	142.047
apr-1	K04G2.8	3138.28	1006.8	0.320813	-1.64019	3.66e-16	Oogenic	NA	NA	WBGene00000156	45.5345	14.0081
aps-2	F02E8.3	267.533	79.8795	0.298578	-1.74382	4.54e-13	Oogenic	NA	NA	WBGene00000157	30.4973	8.34262
apg-1	Y105E8A.9	2299.57	3797.95	1.65159	0.723856	0.00146725	Gender Neutral	NA	Germline	WBGene00000158	40.2765	64.1163
aps-1	F29G9.3	1327.25	1964.12	1.47984	0.565441	0.0170837	Gender Neutral	NA	NA	WBGene00000159	144.559	204.945
apb-1	Y71H2B.10	3071.15	3014.93	0.981693	-0.0266556	1	Gender Neutral	NA	Germline	WBGene00000160	54.3575	50.4839
apa-2	T20B5.1	833.623	206.087	0.247219	-2.01614	1.93e-20	Oogenic	NA	Germline	WBGene00000161	14.1184	3.42807
apd-3	W09G10.4	1832.8	299.114	0.163201	-2.61528	4.92e-34	Oogenic	NA	NA	WBGene00000162	20.4947	3.31968
apb-3	R11A5.1	2863.2	883.083	0.308425	-1.69701	1.61e-16	Oogenic	NA	NA	WBGene00000163	52.3997	14.6876
apm-3	F53H8.1	303.607	105.53	0.347589	-1.52455	1.59e-10	Oogenic	NA	NA	WBGene00000164	9.42818	3.12677
aps-3	Y48G8AL.14	973.383	656.555	0.674509	-0.568091	0.145127	Gender Neutral	NA	NA	WBGene00000165	110.837	72.2626
apx-1	K08D9.3	3480.32	1136.85	0.326652	-1.61417	6.98e-11	Oogenic	NA	NA	WBGene00000168	80.33	25.0682
aqp-1	F32A5.5	27.9541	260.037	9.30227	3.21758	3.19e-12	Spermatogenic	NA	NA	WBGene00000169	1.50907	12.6814
aqp-2	C01G6.1	15.6172	26.9187	1.72365	0.785471	0.301879	Gender Neutral	NA	NA	WBGene00000170	0.704325	1.14299
aqp-3	Y69E1A.7	0	51.568	Infinite	Infinite	9.9e-34	Spermatogenic	NA	NA	WBGene00000171	0.0137485	1.89806
aqp-7	M02F4.8	680.617	1708.64	2.51043	1.32794	2.23e-10	Spermatogenic	NA	Ambiguous	WBGene00000175	33.3645	83.4434
aqp-8	K02G10.7	51.8232	104.305	2.0127	1.00913	0.127613	Gender Neutral	NA	Ambiguous	WBGene00000176	2.58347	5.15235
aqp-9	K07A1.16	17.7535	46.4509	2.61644	1.3876	0.000363363	Spermatogenic	NA	NA	WBGene00000177	0.865077	2.00776
aqp-10	ZK1321.3	233.661	201.586	0.862729	-0.213022	0.797942	Gender Neutral	NA	Soma	WBGene00000178	12.5024	10.4007
aqp-11	ZK525.2	116.844	237.778	2.035	1.02503	3.53e-05	Spermatogenic	NA	NA	WBGene00000179	7.29284	13.4453
arc-1	ZK1320.6	58.2363	37.6625	0.646719	-0.62879	0.0974088	Gender Neutral	NA	Ambiguous	WBGene00000180	2.06396	1.42788
ard-1	F01G4.2	3749.3	2802.38	0.747441	-0.419969	0.101279	Gender Neutral	NA	NA	WBGene00000181	206.395	147.852
arf-1.2	B0336.2	6220.33	11675.3	1.87696	0.9084	1.94e-05	Gender Neutral	NA	NA	WBGene00000182	259.921	459.95
arf-3	F57H12.1	6314.79	12787.6	2.02503	1.01794	1.64e-06	Spermatogenic	NA	NA	WBGene00000183	326.83	630.739
arf-6	Y116A8C.12	1283.86	1461.73	1.13855	0.187193	0.582604	Gender Neutral	NA	NA	WBGene00000184	95.7802	103.341
ark-1	C01C7.1	1344.84	870.848	0.647549	-0.626939	0.00624888	Gender Neutral	NA	Germline	WBGene00000186	19.7025	12.0768
arl-1	F54C9.10	993.937	1838.77	1.84999	0.887515	4.74e-05	Gender Neutral	NA	NA	WBGene00000187	61.5423	110.695
arl-5	ZK632.8	638.885	209.696	0.328221	-1.60726	1.17e-13	Oogenic	NA	NA	WBGene00000189	48.6532	15.3745
arf-1.1	F45E4.1	4.3206	194.658	45.0535	5.49357	7.51e-31	Spermatogenic	NA	NA	WBGene00000190	0.30523	16.7973
arl-8	Y57G11C.13	3123.46	929.169	0.297481	-1.74913	1.64e-17	Oogenic	NA	Germline	WBGene00000192	181.118	51.9596
arr-1	F53H8.2	291.425	41.6429	0.142894	-2.80698	1.46e-29	Oogenic	NA	Ambiguous	WBGene00000195	7.99194	1.09328
aars-1	W02B12.6	1045.67	1262.47	1.20732	0.271813	0.339366	Gender Neutral	NA	Ambiguous	WBGene00000196	19.4618	23.3997
aars-2	F28H1.3	10354.7	8323.62	0.803848	-0.315006	0.221139	Gender Neutral	NA	NA	WBGene00000197	154.826	131.459
art-1	C15F1.6	2915.35	3199.74	1.09755	0.134284	0.796645	Gender Neutral	NA	Soma	WBGene00000198	139.426	147.47
arx-1	Y71F9AL.16	2124.09	1633.3	0.768942	-0.379053	0.101227	Gender Neutral	NA	Germline	WBGene00000199	67.4046	49.8649
arx-2	K07C5.1	3863.32	2536.22	0.656489	-0.607158	0.00619077	Gender Neutral	NA	NA	WBGene00000200	114.11	72.47
arx-3	Y79H2A.6	2346.27	1674.32	0.713606	-0.486801	0.0298961	Gender Neutral	NA	NA	WBGene00000201	82.8294	55.7315
exos-4.2	Y6D11A.1	1197.36	1005.08	0.839412	-0.252549	0.340498	Gender Neutral	NA	NA	WBGene00000202	97.0303	77.4767
arx-5	Y37D8A.1	1405.46	1108.39	0.788627	-0.342585	0.159697	Gender Neutral	NA	Ambiguous	WBGene00000203	117.374	90.5284
arx-6	C35D10.16	1489.69	984.851	0.661109	-0.59704	0.00831825	Gender Neutral	NA	NA	WBGene00000204	109.522	70.8867
arx-7	M01B12.3	1028.77	669.359	0.650638	-0.620072	0.00551219	Gender Neutral	NA	NA	WBGene00000205	71.1303	43.5127
asb-1	F35G12.10	11187.2	16842.7	1.50553	0.590271	0.00820748	Gender Neutral	NA	NA	WBGene00000206	609.645	890.359
asb-2	F02E8.1	1091.41	1496.84	1.37147	0.45572	0.0676322	Gender Neutral	NA	NA	WBGene00000207	51.0837	68.4835
asg-1	K07A12.3	3992.35	6185.62	1.54937	0.631679	0.00438279	Gender Neutral	NA	Ambiguous	WBGene00000209	728.457	1103.73
asg-2	C53B7.4	537.215	618.64	1.15157	0.2036	0.658163	Gender Neutral	NA	NA	WBGene00000210	63.4	70.3914
asm-1	B0252.2	218.65	305.473	1.39709	0.482424	0.0733239	Gender Neutral	NA	NA	WBGene00000211	1.2262	3.81349
asm-2	ZK455.4	17.9809	18.6916	1.03953	0.0559265	1	Gender Neutral	NA	Ambiguous	WBGene00000212	0.444357	0.440461
asp-1	Y39B6A.20	2100.12	3922.43	1.86772	0.90128	0.580066	Gender Neutral	NA	NA	WBGene00000214	121.417	219.336
asp-2	T18H9.2	718.055	1224.88	1.70583	0.770473	0.650381	Gender Neutral	NA	NA	WBGene00000215	24.9442	40.4857
asp-3	H22K11.1	890.572	2240.47	2.51576	1.33099	0.422369	Gender Neutral	NA	NA	WBGene00000216	34.8371	83.9896
asp-4	R12H7.2	326.484	429.33	1.31501	0.395076	0.863253	Gender Neutral	NA	Ambiguous	WBGene00000217	11.88	14.6085
asp-5	F21F8.3	745.72	1427.68	1.9145	0.936969	0.601023	Gender Neutral	NA	NA	WBGene00000218	36.5827	65.7383
asp-6	F21F8.7	991.054	2684.66	2.7089	1.43771	0.357079	Gender Neutral	NA	NA	WBGene00000219	51.0906	128.38
atf-2	K08F8.2	15.8843	16.9542	1.06736	0.0940418	1	Gender Neutral	NA	Ambiguous	WBGene00000220	0.515836	0.595074
atf-5	T04C10.4	92.7593	277.686	2.99362	1.58189	0.000503868	Spermatogenic	NA	Germline	WBGene00000221	5.67152	17.1948
atf-6	F45E6.2	258.749	34.4774	0.133246	-2.90783	4.75e-24	Oogenic	NA	NA	WBGene00000222	5.28082	0.671395
atf-7	C07G2.2	5797.83	3383.96	0.58366	-0.776799	0.000212497	Gender Neutral	NA	NA	WBGene00000223	132.637	74.4979
atgp-1	F26D10.9	165.952	226.2	1.36304	0.446829	0.0732889	Gender Neutral	NA	NA	WBGene00000224	4.20527	5.72459
atl-1	T06E4.3	2955.47	4776.21	1.61606	0.692478	0.00269281	Gender Neutral	NA	NA	WBGene00000226	24.1283	36.1416
atm-1	Y48G1BL.2	1613.49	1409.04	0.873288	-0.195471	0.648435	Gender Neutral	NA	NA	WBGene00000227	9.92188	8.20815
atn-1	W04D2.1	265.71	2037.57	7.6684	2.93893	4.15e-42	Spermatogenic	NA	NA	WBGene00000228	4.71529	33.5775
atp-2	C34E10.6	41986.2	50419.7	1.20086	0.264072	0.34729	Gender Neutral	NA	NA	WBGene00000229	1198.22	1396
atp-3	F27C1.7	7564.73	10740	1.41975	0.505632	0.028856	Gender Neutral	NA	NA	WBGene00000230	536.723	737.345
atx-2	D2045.1	7316.17	9728	1.32966	0.411055	0.109769	Gender Neutral	NA	NA	WBGene00000231	104.635	133.599
avr-14	B0207.12	16.0258	35.5383	2.21757	1.14898	0.00582786	Spermatogenic	NA	NA	WBGene00000232	0.486623	0.988828
avr-15	R11G10.1	26.7022	34.5491	1.29386	0.371686	0.445887	Gender Neutral	NA	NA	WBGene00000233	0.571845	1.1048
baf-1	B0464.7	1953.91	2649.22	1.35586	0.439204	0.0898445	Gender Neutral	NA	NA	WBGene00000235	300.759	384.792
bag-1	F57B10.11	1729.97	2052.85	1.18664	0.246877	0.432751	Gender Neutral	NA	NA	WBGene00000236	165.639	185.072
bam-2	Y71F9AR.1	51.6737	28.9623	0.560485	-0.835252	0.0232607	Gender Neutral	NA	Ambiguous	WBGene00000237	0.750104	0.433376
bar-1	C54D1.6	36.0941	76.5628	2.1212	1.08488	0.000410458	Spermatogenic	NA	NA	WBGene00000238	0.598475	1.29077
bas-1	C05D2.4	15.0623	43.7467	2.90439	1.53824	0.11746	Gender Neutral	NA	NA	WBGene00000239	0.519181	1.30303
pah-1	K08F8.4	18.7424	90.6523	4.83676	2.27404	1.52e-14	Spermatogenic	NA	Ambiguous	WBGene00000240	0.700161	2.86999
bca-1	T13C5.5	138.4	76.2889	0.551218	-0.859305	0.00176415	Gender Neutral	NA	NA	WBGene00000245	6.21439	3.49799
bcc-1	M7.3	4.85816	53.7917	11.0725	3.4689	4.59e-18	Spermatogenic	NA	NA	WBGene00000246	0.0777244	0.956614
bec-1	T19E7.3	1072.91	765.76	0.713726	-0.486559	0.0320464	Gender Neutral	NA	NA	WBGene00000247	39.936	27.5845
ben-1	C54C6.2	513.033	4709.02	9.1788	3.1983	7.66e-49	Spermatogenic	NA	Germline	WBGene00000248	20.7799	189.342
bir-1	T27F2.3	1137.59	1252.25	1.10079	0.138542	0.734416	Gender Neutral	NA	NA	WBGene00000249	145.076	150.536
bir-2	C50B8.2	1276.2	751.827	0.589114	-0.763381	0.000422035	Gender Neutral	Gender Neutral	NA	WBGene00000250	73.9792	40.6736
bli-3	F56C11.1	60.987	42.4808	0.696555	-0.521691	0.154268	Gender Neutral	NA	Germline	WBGene00000253	0.639382	0.38527
bli-4	K04F10.4	6348.39	7771.08	1.2241	0.291726	0.31851	Gender Neutral	NA	NA	WBGene00000254	100.44	127.935
bli-6	Y73B6BL.34	95.3031	117.273	1.23053	0.299276	0.948244	Gender Neutral	NA	Ambiguous	WBGene00000256	5.84261	6.80491
bmk-1	F23B12.8	3432.57	7688.62	2.2399	1.16343	4.41e-08	Spermatogenic	NA	NA	WBGene00000257	59.1405	125.746
bpl-1	F13H8.10	1141.66	1579.1	1.38316	0.467973	0.0519739	Gender Neutral	NA	Germline	WBGene00000259	24.3785	32.1835
bra-1	F54B11.6	100.026	31.1629	0.311547	-1.68248	2.54e-08	Oogenic	NA	Ambiguous	WBGene00000262	6.24839	1.85629
F23H11.5	F23H11.5	3838.77	7128.36	1.85694	0.892926	0.00194642	Gender Neutral	NA	NA	WBGene00000263	598.219	1073
brc-1	C36A4.8	1807.35	1178.01	0.651785	-0.617531	0.00627658	Gender Neutral	NA	NA	WBGene00000264	41.3947	27.3621
brd-1	K04C2.4	2214.5	1731.41	0.781853	-0.355031	0.189065	Gender Neutral	NA	NA	WBGene00000265	41.1432	31.0974
bre-1	C53B4.7	54.1096	2202.1	40.6969	5.34685	4e-106	Spermatogenic	NA	NA	WBGene00000266	2.12041	79.8935
bre-3	B0464.4	2112.11	4352.09	2.06054	1.04302	1.8e-06	Spermatogenic	NA	NA	WBGene00000268	54.9376	105.151
bre-4	Y73E7A.7	533.222	1088.94	2.04218	1.03011	2.95e-06	Spermatogenic	NA	NA	WBGene00000269	19.9629	40.3713
bre-5	T12G3.8	1245.19	1108.22	0.889998	-0.168126	0.658798	Gender Neutral	NA	NA	WBGene00000270	37.7423	30.4508
brf-1	F45E12.2	2157.68	1148.42	0.532249	-0.909827	1.72e-05	Gender Neutral	Gender Neutral	NA	WBGene00000271	48.3626	24.2972
brp-1	Y79H2A.1	317.321	452.16	1.42493	0.510891	0.374405	Gender Neutral	NA	NA	WBGene00000273	7.4282	10.0757
btf-1	F15D4.1	2486.58	1796.81	0.722604	-0.468723	0.044956	Gender Neutral	NA	NA	WBGene00000274	24.036	16.9086
bub-1	R06C7.8	5704.24	9084.43	1.59258	0.671362	0.00269135	Gender Neutral	NA	NA	WBGene00000275	108.842	166.474
byn-1	F57B9.5	4125.58	3967.54	0.961692	-0.0563536	1	Gender Neutral	NA	NA	WBGene00000276	113.571	106.386
cab-1	C23H4.1	65.9982	130.466	1.97681	0.983172	0.0961565	Gender Neutral	NA	Soma	WBGene00000277	1.68037	3.02054
cah-1	F54D8.4	58.082	53.9149	0.928254	-0.107409	0.931688	Gender Neutral	NA	NA	WBGene00000279	2.1977	2.27434
cah-3	K05G3.3	48.1083	142.778	2.96784	1.56941	0.126852	Gender Neutral	NA	NA	WBGene00000281	2.59039	7.04179
cah-4	R01E6.3	144.706	196.817	1.36012	0.44373	0.354856	Gender Neutral	NA	NA	WBGene00000282	6.91225	10.0458
cah-5	R173.1	10.9748	50.686	4.61841	2.2074	0.0336228	Gender Neutral	NA	NA	WBGene00000283	0.631285	2.23604
cam-1	C01G6.8	1539.68	115.816	0.0752209	-3.73272	1.1e-41	Oogenic	NA	NA	WBGene00000289	29.169	2.215
cap-1	D2024.6	2654.13	1232.13	0.464232	-1.10708	1.41e-07	Oogenic	NA	NA	WBGene00000292	118.316	52.7774
cap-2	M106.5	4004.65	3780.43	0.944011	-0.0831243	0.894829	Gender Neutral	NA	NA	WBGene00000293	118.767	105.219
cas-1	F41G4.2	1043.91	615.347	0.589464	-0.762525	0.00049636	Gender Neutral	NA	NA	WBGene00000294	28.9533	16.495
cat-4	F32G8.6	63.546	72.9735	1.14836	0.199571	0.593869	Gender Neutral	NA	NA	WBGene00000298	2.51139	3.70254
cav-1	T13F2.8	405.386	6.1144	0.0150829	-6.05094	8.71e-32	Oogenic	NA	NA	WBGene00000301	26.7193	0.330419
cav-2	C56A3.7	148.66	128.606	0.8651	-0.209061	0.772431	Gender Neutral	NA	NA	WBGene00000302	7.7617	6.77239
cbp-1	R10E11.1	4449.81	3429.76	0.770766	-0.375636	0.194502	Gender Neutral	NA	NA	WBGene00000366	36.381	27.1237
ccb-1	T28F2.5	48.407	61.6781	1.27416	0.349543	0.402989	Gender Neutral	NA	NA	WBGene00000368	1.10027	1.45422
ccf-1	Y56A3A.20	3098.82	2255.17	0.727751	-0.458483	0.0376407	Gender Neutral	NA	Ambiguous	WBGene00000369	149.494	105.17
cco-1	F26E4.9	4475.92	8383.75	1.87308	0.905411	3.18e-05	Gender Neutral	NA	NA	WBGene00000371	511.779	893.68
cyp-14A5	F08F3.7	22.3091	19.21	0.861081	-0.21578	1	Gender Neutral	NA	Soma	WBGene00000373	0.590188	0.559837
cyp-31A1	C01F6.3	113.694	236.224	2.07772	1.055	5.14e-06	Spermatogenic	Gender Neutral	NA	WBGene00000374	3.99102	7.84728
ccr-4	ZC518.3	9220.69	4670.94	0.506572	-0.981162	1.85e-06	Gender Neutral	NA	NA	WBGene00000376	172.235	85.417
cct-1	T05C12.7	13023.5	8721.82	0.669697	-0.578419	0.00998937	Gender Neutral	Gender Neutral	NA	WBGene00000377	404.141	263.644
cct-2	T21B10.7	12787.7	8659.33	0.677158	-0.562435	0.014449	Gender Neutral	NA	NA	WBGene00000378	398.994	259.074
cct-4	K01C8.10	14999.1	15260.2	1.01741	0.0249012	1	Gender Neutral	NA	NA	WBGene00000379	448.075	451.299
cct-5	C07G2.3	25028.5	21407.1	0.855308	-0.225484	0.433996	Gender Neutral	NA	NA	WBGene00000380	632.228	512.863
cct-6	F01F1.8	13390.2	10202.6	0.761942	-0.392248	0.0996905	Gender Neutral	NA	NA	WBGene00000381	363.639	266.277
cdc-6	C43E11.10	2732.71	1098.02	0.401805	-1.31543	2.31e-10	Oogenic	NA	NA	WBGene00000382	88.1478	34.3664
cdc-14	C17G10.4	4300.98	1727.3	0.401607	-1.31614	1.38e-10	Oogenic	NA	NA	WBGene00000383	82.0458	27.4925
cdc-25.1	K06A5.7	6705.62	2914.44	0.434627	-1.20215	4.71e-09	Oogenic	NA	NA	WBGene00000386	162.342	67.2003
cdc-25.2	F16B4.8	916.213	6.30468	0.00688124	-7.18312	4.36e-81	Oogenic	NA	NA	WBGene00000387	27.3147	0.156441
cdc-25.3	ZK637.11	917.454	11.7865	0.012847	-6.28242	5.27e-84	Oogenic	Oogenic	NA	WBGene00000388	53.2578	0.0779828
cdc-25.4	R05H5.2	1.06089	1277.37	1204.05	10.2337	2.37e-179	Spermatogenic	NA	NA	WBGene00000389	0.111165	79.4774
cdc-42	R07G3.1	4490.53	3848.36	0.856993	-0.222644	0.394762	Gender Neutral	NA	NA	WBGene00000390	242.445	197.868
cdd-1	C47D2.2	22.1931	26.2574	1.18313	0.242607	0.902276	Gender Neutral	NA	NA	WBGene00000391	1.06461	1.2383
cdd-2	F49E8.4	823.061	1030.97	1.2526	0.324931	0.290759	Gender Neutral	NA	NA	WBGene00000392	91.159	108.994
cdf-1	C15B12.7	222.693	50.0601	0.224794	-2.15333	2.93e-17	Oogenic	NA	NA	WBGene00000393	5.78047	1.36676
cdh-3	ZK112.7	111.103	4.12656	0.0371417	-4.75082	6.51e-39	Oogenic	NA	Ambiguous	WBGene00000395	0.559643	0.0199517
cdh-4	F25F2.2	702.788	329.075	0.468243	-1.09467	0.00166187	Oogenic	NA	NA	WBGene00000396	4.24851	1.88936
cdh-5	F08B4.2	36.2386	5274.94	145.561	7.18548	4.96e-152	Spermatogenic	NA	NA	WBGene00000397	0.38655	70.2021
casy-1	B0034.3	479.469	452.622	0.944006	-0.0831326	0.851376	Gender Neutral	NA	NA	WBGene00000403	8.15838	7.76584
cdk-1	T05G5.3	6818.48	5421.56	0.795127	-0.330743	0.190302	Gender Neutral	Gender Neutral	NA	WBGene00000405	318.663	244.204
cdk-4	F18H3.5	186.914	10.7837	0.0576933	-4.11545	2.87e-43	Oogenic	NA	NA	WBGene00000406	8.47647	0.443752
cdk-5	T27E9.3	1545.39	1391.41	0.900358	-0.151429	0.640575	Gender Neutral	NA	NA	WBGene00000407	69.9355	60.9133
cdk-7	Y39G10AL.3	2863.02	2354.4	0.82235	-0.282176	0.29066	Gender Neutral	NA	Germline	WBGene00000408	104.434	83.5857
cdk-8	F39H11.3	2053.69	609.096	0.296586	-1.75348	1.54e-17	Oogenic	NA	Germline	WBGene00000409	46.0463	12.5527
cdk-9	H25P06.2	1372.48	2314.78	1.68657	0.75409	0.000623025	Gender Neutral	NA	NA	WBGene00000410	39.2887	63.7002
cdl-1	R06F6.1	6088.2	2401.89	0.394516	-1.34184	6.23e-11	Oogenic	Oogenic	NA	WBGene00000411	217.515	83.5935
cdt-1	Y54E10A.15	1491.24	466.244	0.312655	-1.67736	8.43e-16	Oogenic	NA	NA	WBGene00000413	34.5353	10.5609
cec-1	ZK1236.2	309.357	74.153	0.2397	-2.0607	4.45e-18	Oogenic	NA	NA	WBGene00000414	13.4402	3.14004
ced-1	Y47H9C.4	2070.44	1394.49	0.673524	-0.5702	0.00695332	Gender Neutral	NA	NA	WBGene00000415	29.2118	19.209
ced-2	Y41D4B.13	1915.01	887.451	0.463418	-1.10961	1.25e-07	Oogenic	NA	NA	WBGene00000416	99.5088	43.5963
ced-3	C48D1.2	5638.92	2497.74	0.442947	-1.1748	3.85e-07	Oogenic	NA	Germline	WBGene00000417	137.914	59.1825
ced-4	C35D10.9	1305.58	1053.57	0.806975	-0.309404	0.221075	Gender Neutral	NA	NA	WBGene00000418	35.8909	28.6375
ced-5	C02F4.1	3403.85	2787.66	0.818971	-0.288115	0.271159	Gender Neutral	NA	Germline	WBGene00000419	30.548	24.0944
ced-6	F56D2.7	2084.4	898.819	0.431212	-1.21353	4.43e-09	Oogenic	NA	NA	WBGene00000420	45.4398	13.1494
ced-7	C48B4.4	4479.85	2830.07	0.631733	-0.662612	0.00923709	Gender Neutral	NA	NA	WBGene00000421	43.4159	26.2064
ced-8	F08F1.5	105.081	0.414512	0.00394468	-7.98587	1.08e-54	Oogenic	NA	NA	WBGene00000422	3.2343	0.0128033
ced-10	C09G12.8	1160.87	941.675	0.811178	-0.301909	0.24363	Gender Neutral	NA	NA	WBGene00000424	41.3023	31.9814
ced-12	Y106G6E.5	2298.72	1485.39	0.646181	-0.62999	0.00445238	Gender Neutral	NA	Germline	WBGene00000426	50.1433	30.3166
ceh-18	ZC64.3	40.333	89.7843	2.22608	1.1545	0.000170488	Spermatogenic	NA	NA	WBGene00000441	0.799837	1.73307
ceh-20	F31E3.1	248.442	28.9398	0.116485	-3.10178	3.82e-33	Oogenic	NA	NA	WBGene00000443	10.2587	0.97818
ceh-21	T26C11.6	464.656	55.3736	0.119171	-3.06889	8.85e-25	Oogenic	NA	NA	WBGene00000444	9.16438	1.13435
ceh-32	W05E10.3	22.5521	90.4962	4.01277	2.0046	1.85e-11	Spermatogenic	NA	NA	WBGene00000453	0.683593	2.52111
ceh-38	F22D3.1	4036.68	1121.36	0.277793	-1.84792	1.95e-19	Oogenic	NA	NA	WBGene00000459	72.5181	19.3727
ceh-39	T26C11.7	655.791	75.6622	0.115376	-3.11559	1.6e-15	Oogenic	Gender Neutral	NA	WBGene00000460	21.5615	2.26058
ceh-40	F17A2.5	78.3564	0.304527	0.00388644	-8.00733	4.43e-45	Oogenic	NA	NA	WBGene00000461	3.71638	0.0106352
ceh-41	T26C11.5	181.123	49.6657	0.27421	-1.86665	5.37e-13	Oogenic	NA	NA	WBGene00000462	8.61308	2.21064
ceh-43	C28A5.4	52.2246	59.7465	1.14403	0.194126	0.761089	Gender Neutral	NA	Ambiguous	WBGene00000463	2.77381	2.86717
ceh-44	Y54F10AM.4	3182.86	3865.32	1.21442	0.280264	0.323298	Gender Neutral	NA	NA	WBGene00000464	57.0587	74.6846
cpg-1	C07G2.1	55642.6	6195.35	0.111342	-3.16693	2.19e-25	Oogenic	Oogenic	NA	WBGene00000465	1871.57	206.086
cel-1	C03D6.3	2174.56	1911.41	0.878988	-0.186085	0.593286	Gender Neutral	NA	NA	WBGene00000466	44.1351	37.8353
cep-1	F52B5.5	2660.46	3361.11	1.26335	0.337259	0.192586	Gender Neutral	NA	NA	WBGene00000467	59.9023	72.3359
cey-1	F33A8.3	7050.8	5674.62	0.80482	-0.313263	0.238901	Gender Neutral	NA	Germline	WBGene00000472	318.346	247.455
cey-2	F46F11.2	50427.2	19336	0.383444	-1.38291	1.67e-11	Oogenic	Gender Neutral	NA	WBGene00000473	3130.37	1147.24
cey-3	M01E11.5	20397.8	10707.5	0.524932	-0.929797	1.06e-05	Gender Neutral	Gender Neutral	NA	WBGene00000474	1327.62	668.909
cey-4	Y39A1C.3	12269.4	13316.7	1.08536	0.118172	0.807554	Gender Neutral	NA	Germline	WBGene00000475	614.133	636.116
cgh-1	C07H6.5	56703	17310	0.305274	-1.71182	3.89e-09	Oogenic	Gender Neutral	NA	WBGene00000479	1591.04	468.234
cgp-1	Y38C9A.2	5028.46	1937.41	0.385288	-1.37599	2.21e-11	Oogenic	NA	NA	WBGene00000480	110.013	40.9656
chd-3	T14G8.1	487.347	98.2453	0.201592	-2.31049	4.97e-22	Oogenic	NA	Germline	WBGene00000482	5.0105	0.947992
che-3	F18C12.1	9.50185	132.97	13.9941	3.80675	1.64e-17	Spermatogenic	NA	Ambiguous	WBGene00000485	0.0345297	0.457842
che-13	F59C6.7	0.681177	43.9321	64.4944	6.0111	2.2e-26	Spermatogenic	NA	NA	WBGene00000492	0.0482248	1.70301
chs-2	F48A11.1	58.3797	394.305	6.75414	2.75577	2.03e-26	Spermatogenic	NA	NA	WBGene00000497	0.556676	3.74891
chk-1	Y39H10A.7	2568.04	1749.12	0.68111	-0.55404	0.0120064	Gender Neutral	NA	NA	WBGene00000498	76.8523	50.8261
chk-2	Y60A3A.12	589.135	583.034	0.989645	-0.0150165	1	Gender Neutral	NA	Germline	WBGene00000499	13.425	13.0763
chn-1	T09B4.10	2725.38	1792.97	0.657879	-0.604106	0.00712204	Gender Neutral	NA	NA	WBGene00000500	113.003	70.4646
chp-1	Y110A7A.13	2369.92	3864.76	1.63075	0.70554	0.00116371	Gender Neutral	NA	NA	WBGene00000502	116.143	184.79
cht-1	C04F6.3	108.827	1.84661	0.0169683	-5.88101	7.36e-43	Oogenic	NA	NA	WBGene00000503	3.16681	0.0445758
cic-1	H14E04.5	880.879	442.967	0.502869	-0.991744	4.03e-06	Gender Neutral	NA	Ambiguous	WBGene00000506	39.0222	18.7432
cit-1.1	F44B9.4	2103.51	1829.9	0.869928	-0.201033	0.465792	Gender Neutral	NA	NA	WBGene00000507	57.5002	49.0944
cit-1.2	F44B9.3	1229.93	1037.34	0.843416	-0.245684	0.378785	Gender Neutral	NA	NA	WBGene00000508	29.2369	23.7103
cka-1	C28D4.2	1644.14	1119.62	0.680972	-0.554332	0.0165128	Gender Neutral	NA	Germline	WBGene00000509	48.0047	30.8668
ckb-1	B0285.8	26.8072	72.0444	2.6875	1.42627	9.97e-06	Spermatogenic	NA	NA	WBGene00000511	0.949878	2.52056
ckb-2	B0285.9	367.539	126.534	0.344274	-1.53837	0.000272685	Oogenic	NA	NA	WBGene00000512	12.9506	4.32382
ckb-4	F22F7.5	86.617	229.053	2.64443	1.40296	1.93e-08	Spermatogenic	NA	NA	WBGene00000514	3.16394	7.55932
ckc-1	T27A10.3	19.839	44.6643	2.25134	1.17078	0.27089	Gender Neutral	NA	NA	WBGene00000515	0.66486	1.71597
cki-1	T05A6.1	37.8871	21.0485	0.555558	-0.84799	0.0260913	Gender Neutral	NA	Germline	WBGene00000516	3.33066	1.82024
cki-2	T05A6.2	1648.2	2189.47	1.32841	0.409696	0.122129	Gender Neutral	NA	NA	WBGene00000517	63.7622	71.6698
ckk-1	C05H8.1	19.2665	112.476	5.83791	2.54545	9.48e-17	Spermatogenic	NA	NA	WBGene00000518	0.501331	2.41711
cku-70	Y47D3A.4	2265.86	1796.2	0.792722	-0.335113	0.190206	Gender Neutral	NA	Germline	WBGene00000519	49.9525	38.0329
cku-80	R07E5.8	2578.93	1467.44	0.569012	-0.81347	0.000118162	Gender Neutral	NA	NA	WBGene00000520	51.9662	28.4471
clc-1	C09F12.1	74.3788	69.4601	0.933869	-0.0987074	1	Gender Neutral	NA	Ambiguous	WBGene00000522	5.64313	5.86591
clc-2	C01C10.1	48.9649	3.69073	0.075375	-3.72977	5.8e-06	Oogenic	NA	NA	WBGene00000523	2.23376	0.155816
cle-1	C36B1.1	1124.14	2620.03	2.3307	1.22076	2.02e-08	Spermatogenic	NA	NA	WBGene00000527	23.3788	55.3297
clh-1	T27D12.2	167.523	411.714	2.45766	1.29729	6.52e-08	Spermatogenic	NA	NA	WBGene00000528	2.32953	5.68279
clh-3	E04F6.11	763.464	1290.53	1.69037	0.757336	0.00164352	Gender Neutral	NA	NA	WBGene00000530	10.5891	16.6764
clh-5	C07H4.2	2839.57	1478.29	0.520603	-0.941745	8.9e-06	Gender Neutral	NA	NA	WBGene00000532	52.5484	26.8524
clh-6	R07B7.1	1564.23	854.871	0.546511	-0.871678	6.08e-05	Gender Neutral	NA	NA	WBGene00000533	31.5838	16.4284
cpi-2	R01B10.1	1504.29	1073.72	0.713775	-0.486459	0.0241408	Gender Neutral	NA	NA	WBGene00000534	143.038	97.8859
cpi-1	K08B4.6	73.494	194.991	2.65315	1.40771	1.7e-06	Spermatogenic	NA	Ambiguous	WBGene00000535	8.81136	22.1364
clk-1	ZC395.2	786.311	1036.32	1.31795	0.398295	0.146335	Gender Neutral	NA	NA	WBGene00000536	57.826	73.9277
clk-2	C07H6.6	1653.48	874.116	0.528652	-0.919609	1.74e-05	Gender Neutral	NA	NA	WBGene00000537	30.4783	15.6104
cln-3.1	F07B10.1	2.97065	65.9817	22.2112	4.47321	1.35e-13	Spermatogenic	NA	NA	WBGene00000539	0.128442	2.13612
cln-3.2	C01G8.2	346.785	201.367	0.580668	-0.784214	0.00045355	Gender Neutral	NA	NA	WBGene00000540	11.6131	6.2802
cln-3.3	ZC190.1	3.25338	76.9322	23.6469	4.56358	4.64e-32	Spermatogenic	NA	NA	WBGene00000541	0.0721393	0.124547
clp-1	C06G4.2	3046.91	1667.48	0.547272	-0.869671	4.7e-05	Gender Neutral	NA	NA	WBGene00000542	48.6605	25.3904
clp-2	T04A8.16	1516.43	1794.27	1.18322	0.242717	0.378507	Gender Neutral	NA	Germline	WBGene00000543	28.9511	33.3689
clp-3	Y47H10A.1	16.8652	1583.86	93.9128	6.55325	5.97e-132	Spermatogenic	NA	Germline	WBGene00000544	0.284681	30.2964
clp-4	Y39A3CL.5	158.85	668.806	4.2103	2.07392	3.27e-10	Spermatogenic	NA	NA	WBGene00000545	3.38797	13.303
clp-6	Y77E11A.10	18.6189	4372.36	234.835	7.8755	2.15e-177	Spermatogenic	NA	NA	WBGene00000546	0.481255	104.455
clp-7	Y77E11A.11	2267.49	2501.84	1.10335	0.141892	0.827967	Gender Neutral	NA	NA	WBGene00000547	47.1237	49.9987
clr-1	F56D1.4	4714.9	3153.63	0.668865	-0.580213	0.00664349	Gender Neutral	NA	NA	WBGene00000548	47.2242	30.364
cls-2	R107.6	3001.68	3163.48	1.0539	0.075742	1	Gender Neutral	NA	NA	WBGene00000549	48.4805	49.4907
clu-1	F55H2.6	7598.97	7670.14	1.00937	0.0134486	1	Gender Neutral	NA	Germline	WBGene00000550	103.815	100.937
cmd-1	T21H3.3	6195.82	13413.1	2.16486	1.11428	1.68e-07	Spermatogenic	NA	Germline	WBGene00000552	241.969	477.682
cnb-1	F55C10.1	245.58	150.05	0.611002	-0.710751	0.00565945	Gender Neutral	NA	Ambiguous	WBGene00000554	13.0483	7.90789
cng-1	F14H8.6	10.3584	234.435	22.6323	4.50031	3.21e-55	Spermatogenic	NA	Germline	WBGene00000562	0.224281	1.12044
cnk-1	R01H10.8	1962.84	1529.02	0.778984	-0.360334	0.143552	Gender Neutral	NA	NA	WBGene00000564	32.2688	24.0823
cnt-1	Y17G7B.15	1500.67	834.881	0.556337	-0.845969	6.21e-05	Gender Neutral	NA	NA	WBGene00000565	26.6363	14.7166
cnt-2	Y39A1A.15	1427.03	591.471	0.414477	-1.27064	9.81e-10	Oogenic	NA	NA	WBGene00000566	21.9841	8.90636
cnx-1	ZK632.6	5781.38	7649.65	1.32315	0.403979	0.0869393	Gender Neutral	NA	NA	WBGene00000567	152.441	195.743
coh-1	K08A8.3	581.033	54.0654	0.0930505	-3.42584	1.97e-16	Oogenic	NA	NA	WBGene00000591	9.57668	0.861354
coh-3	F08H9.1	1809.1	1742.87	0.96339	-0.0538085	0.976229	Gender Neutral	NA	NA	WBGene00000592	37.627	34.9404
col-3	T28C6.6	208.621	566.23	2.71415	1.4405	0.1388	Gender Neutral	NA	NA	WBGene00000594	15.2268	36.2386
col-7	C15A11.5	272.077	418.689	1.53886	0.621862	0.510286	Gender Neutral	NA	NA	WBGene00000596	18.3569	27.9103
col-8	F11H8.3	601.43	1649.57	2.74275	1.45562	0.022491	Gender Neutral	NA	NA	WBGene00000597	44.0092	111.905
col-10	B0222.8	169.659	189.787	1.11864	0.161742	1	Gender Neutral	NA	NA	WBGene00000599	11.3949	13.1837
col-12	F15H10.1	574.2	541.403	0.942883	-0.0848489	1	Gender Neutral	NA	Ambiguous	WBGene00000601	32.0491	29.0978
col-13	F15H10.2	440.87	435.163	0.987056	-0.0187962	1	Gender Neutral	NA	NA	WBGene00000602	31.3381	29.5587
col-14	C46A5.3	39.5782	9.59862	0.242523	-2.04381	0.577335	Gender Neutral	NA	NA	WBGene00000603	2.19701	0.479712
col-19	ZK1193.1	2133.62	3815.67	1.78836	0.838635	0.0863168	Gender Neutral	NA	NA	WBGene00000608	142.218	245.769
col-20	F11G11.11	2703.37	5736.05	2.12181	1.0853	0.0413669	Gender Neutral	NA	NA	WBGene00000609	163.817	333.283
col-38	F54C9.4	57.8831	51.9085	0.896782	-0.157171	1	Gender Neutral	NA	Soma	WBGene00000615	4.96369	3.72774
col-39	C09G5.4	775.283	945.051	1.21897	0.285669	0.885025	Gender Neutral	NA	NA	WBGene00000616	51.1474	59.8903
col-45	F53G12.7	6.7336	41.4345	6.1534	2.62138	6.62e-10	Spermatogenic	NA	Ambiguous	WBGene00000622	0.315475	1.84448
col-53	M01A12.1	7.70014	37.2033	4.83151	2.27247	4.68e-08	Spermatogenic	NA	NA	WBGene00000630	0.27252	1.97295
col-60	F22D6.10	61.7425	62.0715	1.00533	0.00766589	1	Gender Neutral	NA	Soma	WBGene00000636	3.11289	3.3604
col-62	C15A11.6	240.676	375.902	1.56186	0.643263	0.538416	Gender Neutral	NA	Soma	WBGene00000638	18.7009	28.2896
col-63	ZK265.2	60.6547	3.58959	0.0591807	-4.07873	0.513971	Gender Neutral	NA	Ambiguous	WBGene00000639	2.93257	0.148483
col-68	C50D2.4	17.1758	63.0074	3.66838	1.87515	3.77e-08	Spermatogenic	NA	Ambiguous	WBGene00000644	0.756733	2.95953
col-71	Y49F6B.10	73.5388	29.3737	0.399432	-1.32398	0.743253	Gender Neutral	NA	Ambiguous	WBGene00000647	3.41493	1.25281
col-73	F11G11.12	100.68	18.3142	0.181906	-2.45873	0.752935	Gender Neutral	NA	NA	WBGene00000649	7.12663	0.804178
col-76	M110.1	33.0191	65.7727	1.99196	0.994187	0.006809	Gender Neutral	NA	Ambiguous	WBGene00000652	1.07809	2.13667
col-77	M195.1	63.3843	65.8847	1.03945	0.0558187	1	Gender Neutral	NA	Ambiguous	WBGene00000653	3.73565	3.40392
col-80	C09G5.5	1846.92	4370.75	2.36651	1.24276	0.0327416	Gender Neutral	NA	NA	WBGene00000656	128.61	288.659
col-81	F38A3.1	1606.7	3330.64	2.07297	1.0517	0.101461	Gender Neutral	NA	Ambiguous	WBGene00000657	96.6985	186.733
col-88	W05G11.3	35.8864	31.2672	0.871284	-0.198785	1	Gender Neutral	NA	Soma	WBGene00000663	2.75898	2.09537
col-90	C29E4.1	183.14	264.616	1.44488	0.530954	0.0353658	Gender Neutral	NA	Soma	WBGene00000665	0.386974	0.432507
col-91	F09G8.6	33.0188	49.318	1.49363	0.578826	0.863209	Gender Neutral	NA	NA	WBGene00000666	2.30309	3.02619
col-92	W05B2.6	995.664	1846.77	1.85481	0.891275	0.1483	Gender Neutral	NA	Ambiguous	WBGene00000667	62.7426	114.165
col-93	W05B2.5	1596.57	4280.27	2.68091	1.42272	0.0125059	Gender Neutral	NA	NA	WBGene00000668	119.175	291.284
col-94	W05B2.1	805.95	1618.08	2.00767	1.00552	0.0691728	Gender Neutral	NA	Ambiguous	WBGene00000669	57.7639	109.784
col-95	Y41C4A.16	185.068	123.587	0.667794	-0.582525	0.93557	Gender Neutral	NA	NA	WBGene00000670	11.5512	7.04643
col-96	Y41C4A.19	24.4399	30.8769	1.26338	0.337288	0.85461	Gender Neutral	NA	NA	WBGene00000671	1.98589	2.4615
col-97	ZK1010.7	51.4524	9.682	0.188174	-2.40986	0.384817	Gender Neutral	NA	Germline	WBGene00000672	2.90674	0.398017
col-98	F14F7.1	438.321	1480.76	3.37825	1.75628	0.00341198	Spermatogenic	NA	Ambiguous	WBGene00000673	22.5642	73.7173
col-101	K02D7.3	421.048	1348.49	3.2027	1.67929	0.0386916	Gender Neutral	NA	Ambiguous	WBGene00000675	24.7174	76.7058
col-103	F56B3.1	628.483	1473.09	2.34388	1.2289	0.0327533	Gender Neutral	NA	NA	WBGene00000677	34.5607	76.5725
col-104	F58F6.1	59.0997	22.1057	0.374041	-1.41873	0.709465	Gender Neutral	NA	Germline	WBGene00000678	4.63048	1.49983
col-106	Y77E11A.15	1098.93	1936.79	1.76243	0.817569	0.211894	Gender Neutral	NA	Ambiguous	WBGene00000680	92.5958	155.435
col-107	C34H4.4	43.5618	36.3664	0.834824	-0.260457	1	Gender Neutral	NA	Soma	WBGene00000681	2.45062	2.20453
col-111	F29B9.9	51.5564	195.15	3.78517	1.92036	7.35e-14	Spermatogenic	NA	NA	WBGene00000685	1.01731	8.20452
col-113	C34D4.15	50.2402	75.0933	1.49469	0.579842	0.0649645	Gender Neutral	NA	Soma	WBGene00000687	0.0481326	0.260693
col-117	T28C6.4	213.325	557.776	2.61469	1.38664	0.150138	Gender Neutral	NA	NA	WBGene00000691	15.6094	35.3402
col-119	C53B4.5	1646.12	4363.75	2.65093	1.4065	0.0189305	Gender Neutral	NA	Ambiguous	WBGene00000693	126.574	315.21
col-120	Y11D7A.11	24.2974	37.1403	1.52857	0.612186	0.68127	Gender Neutral	NA	Ambiguous	WBGene00000694	1.22678	1.91471
col-122	T05A1.2	2400.53	4637.03	1.93167	0.949847	0.123032	Gender Neutral	NA	Ambiguous	WBGene00000696	167.791	305.164
col-123	W08D2.6	135.12	91.4314	0.676668	-0.563479	0.0517219	Gender Neutral	NA	NA	WBGene00000697	0.0501712	0.0730038
col-124	C24F3.6	3760.87	7474.37	1.98741	0.990886	0.0607362	Gender Neutral	NA	NA	WBGene00000698	231.865	471.419
col-125	C29F4.1	236.559	207.384	0.876668	-0.189898	1	Gender Neutral	NA	Soma	WBGene00000699	16.5492	12.633
col-126	F54D1.2	53.5757	123.401	2.3033	1.20371	0.590366	Gender Neutral	NA	NA	WBGene00000700	4.12288	8.99999
col-127	F54D1.3	53.4076	125.146	2.34322	1.22849	0.479188	Gender Neutral	NA	Soma	WBGene00000701	4.07523	9.03789
col-129	M18.1	3150.68	4581.95	1.45428	0.540301	0.41998	Gender Neutral	NA	Ambiguous	WBGene00000703	192.476	267.451
col-130	F08G5.4	15.052	36.7933	2.4444	1.28948	0.78562	Gender Neutral	NA	Soma	WBGene00000704	1.3088	2.32349
col-133	F52B11.4	262.195	482.687	1.84095	0.880447	0.465982	Gender Neutral	NA	NA	WBGene00000707	17.7465	31.5893
col-135	M199.5	14.3363	56.3341	3.92946	1.97433	0.34446	Gender Neutral	NA	NA	WBGene00000708	0.428179	1.605
col-137	Y51H4A.9	33.1738	51.5538	1.55405	0.636034	0.969232	Gender Neutral	NA	NA	WBGene00000710	1.93308	2.57791
col-138	C52D10.13	53.466	8.03204	0.150227	-2.73478	0.701494	Gender Neutral	NA	NA	WBGene00000711	4.59238	0.442124
col-139	F41F3.4	2801.78	4599.59	1.64166	0.715159	0.246347	Gender Neutral	NA	Soma	WBGene00000712	168.191	266.04
col-140	F26F12.1	3587.64	6454.99	1.79923	0.84738	0.160427	Gender Neutral	NA	Soma	WBGene00000713	238.551	413.663
col-142	T15B7.4	635.58	1247.59	1.96291	0.972998	0.123174	Gender Neutral	NA	NA	WBGene00000715	44.067	80.4139
col-143	T15B7.3	707.991	1411.08	1.99308	0.994997	0.165993	Gender Neutral	NA	NA	WBGene00000716	51.5356	93.7111
col-144	B0222.6	207.629	278.747	1.34252	0.424949	0.823708	Gender Neutral	NA	NA	WBGene00000717	13.609	17.6229
col-145	B0222.7	93.743	109.49	1.16799	0.224021	1	Gender Neutral	NA	NA	WBGene00000718	6.71441	7.3812
col-146	T06E4.6	420.663	292.645	0.695676	-0.523513	0.76364	Gender Neutral	NA	NA	WBGene00000719	30.7905	20.1182
col-147	T06E4.4	681.678	717.315	1.05228	0.0735154	0.976049	Gender Neutral	NA	Ambiguous	WBGene00000720	50.3365	51.4707
col-149	B0024.1	107.735	490.477	4.55262	2.1867	0.00470208	Spermatogenic	NA	NA	WBGene00000722	7.56459	31.1991
col-150	B0024.2	21.9988	22.2498	1.01141	0.016372	1	Gender Neutral	NA	NA	WBGene00000723	1.59237	1.38204
col-154	F55C10.2	17.4305	24.62	1.41246	0.498213	0.921352	Gender Neutral	NA	NA	WBGene00000727	1.24805	1.51527
col-155	F55C10.3	21.8073	24.234	1.11128	0.152218	1	Gender Neutral	NA	NA	WBGene00000728	1.36126	1.70621
col-157	T11F9.9	16.2839	16.4958	1.01301	0.0186495	1	Gender Neutral	NA	NA	WBGene00000730	1.08989	1.27759
col-159	F57B1.3	878.613	1839.35	2.09347	1.06589	0.0926829	Gender Neutral	NA	NA	WBGene00000732	59.8117	117.905
col-160	F57B1.4	2020.72	4168.23	2.06274	1.04456	0.0518826	Gender Neutral	NA	NA	WBGene00000733	105.138	210.103
col-161	C50B6.4	77.0657	165.439	2.14672	1.10214	0.841637	Gender Neutral	NA	NA	WBGene00000734	5.65733	11.6194
col-162	Y2H9A.3	28.1213	101.462	3.60802	1.85121	0.545513	Gender Neutral	NA	Ambiguous	WBGene00000735	2.42929	7.26867
col-166	T07H6.3	40.7679	111.956	2.74619	1.45743	0.0738967	Gender Neutral	NA	Ambiguous	WBGene00000739	2.84645	7.02419
col-167	T10E10.2	151.574	310.906	2.05118	1.03646	0.261039	Gender Neutral	NA	NA	WBGene00000740	9.326	18.2412
col-168	T10E10.1	77.8418	195.851	2.51601	1.33114	0.165144	Gender Neutral	NA	NA	WBGene00000741	5.41539	12.5544
col-169	T10E10.5	28.1502	56.1407	1.99433	0.995904	0.32836	Gender Neutral	NA	NA	WBGene00000742	2.29797	4.56046
col-170	T10E10.6	46.235	92.811	2.00738	1.00531	0.383816	Gender Neutral	NA	NA	WBGene00000743	3.2295	5.94772
col-178	C34F6.2	1680.38	3762.07	2.23882	1.16274	0.0366945	Gender Neutral	NA	Ambiguous	WBGene00000751	110.097	239.324
col-179	C34F6.3	560.805	1342.5	2.39388	1.25935	0.0114778	Gender Neutral	NA	Ambiguous	WBGene00000752	45.8881	104.059
col-180	C44C10.1	82.8854	133.449	1.61004	0.6871	0.513172	Gender Neutral	NA	NA	WBGene00000753	6.8344	10.5069
col-181	W03G11.1	1562.1	3436.82	2.20013	1.13759	0.054293	Gender Neutral	NA	Ambiguous	WBGene00000754	124.848	258.543
col-184	F15A2.1	1330.28	2198.59	1.65273	0.724848	0.282771	Gender Neutral	NA	Soma	WBGene00000757	88.0934	138.4
coq-1	C24A11.9	810.089	890.613	1.0994	0.136719	0.756694	Gender Neutral	NA	NA	WBGene00000761	22.5858	23.6479
coq-2	F57B9.4	848.604	1103.18	1.3	0.378511	0.172417	Gender Neutral	NA	NA	WBGene00000762	40.0194	48.5045
coq-3	Y57G11C.11	1436.38	1054.62	0.734223	-0.44571	0.061188	Gender Neutral	NA	NA	WBGene00000763	45.2979	38.2104
coq-4	T03F1.2	352.729	358.48	1.0163	0.0233308	1	Gender Neutral	NA	NA	WBGene00000764	28.0377	27.9906
coq-5	ZK652.9	1541.37	1509.18	0.979121	-0.0304416	1	Gender Neutral	Gender Neutral	NA	WBGene00000765	102.303	94.7929
coq-6	K07B1.2	1053.15	924.927	0.878247	-0.187301	0.584401	Gender Neutral	NA	NA	WBGene00000766	38.772	31.9436
coq-8	C35D10.4	2254.08	1814.96	0.80519	-0.312599	0.266659	Gender Neutral	NA	Germline	WBGene00000767	54.1366	42.5896
cor-1	R01H10.3	42.8646	104.241	2.43187	1.28207	7.65e-06	Spermatogenic	NA	NA	WBGene00000768	1.00651	2.30682
cpb-1	C40H1.1	1603.26	5504.73	3.43346	1.77966	5.69e-12	Spermatogenic	NA	NA	WBGene00000770	40.2342	132.952
cpb-2	C30B5.3	8.55743	6150.94	718.784	9.48941	2.17e-221	Spermatogenic	NA	NA	WBGene00000771	0.217212	180.451
cpb-3	B0414.5	5617.51	2831.88	0.504116	-0.988172	2.21e-06	Gender Neutral	Gender Neutral	NA	WBGene00000772	117.365	57.2887
cpf-1	F28C6.3	2929.95	2717.81	0.927597	-0.10843	0.841637	Gender Neutral	Gender Neutral	NA	WBGene00000773	98.674	89.7171
cpf-2	F56A8.6	2512.04	1985.18	0.790267	-0.339588	0.167601	Gender Neutral	NA	NA	WBGene00000774	112.963	86.9359
cpl-1	T03E6.7	1199.1	4581.6	3.82086	1.9339	0.0396917	Gender Neutral	NA	Ambiguous	WBGene00000776	44.04	158.831
cpn-1	F43G9.9	7721.77	6626.15	0.858113	-0.22076	0.434808	Gender Neutral	NA	NA	WBGene00000777	503.039	413.146
cpn-2	D1069.2	48.646	102.727	2.11173	1.07842	0.000173685	Spermatogenic	NA	Ambiguous	WBGene00000778	3.53737	7.2414
cpn-3	F28H1.2	236.784	544.227	2.29841	1.20064	0.179642	Gender Neutral	NA	NA	WBGene00000779	19.3956	41.4087
cpn-4	F49D11.8	311.178	460.597	1.48017	0.565765	0.0739571	Gender Neutral	NA	NA	WBGene00000780	29.3405	43.2101
cpr-1	C52E4.1	241.237	562.767	2.33283	1.22208	0.539867	Gender Neutral	NA	Soma	WBGene00000781	14.3375	31.397
cpr-3	T10H4.12	29.888	38.9673	1.30378	0.382699	0.946339	Gender Neutral	NA	Ambiguous	WBGene00000783	1.33356	1.59107
cpr-4	F44C4.3	275.005	795.164	2.89145	1.53179	0.411833	Gender Neutral	NA	NA	WBGene00000784	17.3095	48.5379
cpr-5	W07B8.5	437.085	818.947	1.87366	0.905856	0.589414	Gender Neutral	NA	Soma	WBGene00000785	22.9218	41.8682
cpr-6	C25B8.3	409.489	1180.24	2.88223	1.52719	0.2866	Gender Neutral	NA	NA	WBGene00000786	12.7763	37.1026
cps-6	C41D11.8	1346.88	1481.88	1.10023	0.137801	0.636191	Gender Neutral	NA	NA	WBGene00000787	72.779	78.1041
cpz-1	F32B5.8	209.458	718.371	3.42967	1.77807	0.0233836	Gender Neutral	NA	Soma	WBGene00000788	11.7922	36.7036
cpz-2	M04G12.2	120.979	127.222	1.0516	0.0725902	1	Gender Neutral	NA	Soma	WBGene00000789	3.74325	4.10063
crb-1	F11C7.4	64.521	24.2998	0.376619	-1.40882	3.11e-05	Oogenic	NA	NA	WBGene00000792	0.530041	0.194066
crh-1	Y41C4A.4	476.181	306.493	0.643649	-0.635655	0.00551222	Gender Neutral	NA	NA	WBGene00000793	18.9288	12.2441
crn-1	Y47G6A.8	3787.31	2232.79	0.589545	-0.762328	0.00037232	Gender Neutral	Gender Neutral	NA	WBGene00000794	163.732	93.4446
crn-2	CD4.2	540.69	493.342	0.91243	-0.132214	0.855018	Gender Neutral	NA	NA	WBGene00000795	29.6545	27.5958
crn-3	C14A4.4	3783.1	2964.38	0.783585	-0.351839	0.155195	Gender Neutral	NA	NA	WBGene00000796	77.4601	58.5031
crn-4	AH9.2	512.971	21.1243	0.0411804	-4.6019	3.45e-70	Oogenic	NA	Ambiguous	WBGene00000797	21.8274	0.867631
crn-5	C14A4.5	805.522	750.98	0.93229	-0.10115	0.839519	Gender Neutral	NA	Ambiguous	WBGene00000798	66.2453	61.8601
crn-6	K04H4.6	27.9036	17.4409	0.62504	-0.677979	0.373657	Gender Neutral	NA	NA	WBGene00000799	0.805039	0.562287
cars-1	Y23H5A.7	5549.27	6226.8	1.1221	0.166194	0.674504	Gender Neutral	NA	NA	WBGene00000800	105.903	114.373
cars-2	Y23H5A.1	96.5542	236.491	2.4493	1.29237	6.98e-06	Spermatogenic	NA	NA	WBGene00000801	3.39283	6.82746
crt-1	Y38A10A.5	13714.6	38795.9	2.8288	1.50019	5.45e-13	Spermatogenic	NA	NA	WBGene00000802	602.987	1678.48
csb-1	F53H4.1	691.43	86.8881	0.125664	-2.99235	6.62e-21	Oogenic	NA	Germline	WBGene00000803	10.8198	1.37611
csc-1	Y48E1B.12	2594.32	2979.49	1.14847	0.199708	0.612152	Gender Neutral	NA	NA	WBGene00000804	147.043	158.554
csk-1	Y48G1C.2	2341.32	1215.4	0.519108	-0.945892	6.68e-06	Gender Neutral	NA	Germline	WBGene00000812	44.6606	22.5477
csn-1	Y59A8A.1	2272.05	2142.72	0.943075	-0.0845549	0.888014	Gender Neutral	NA	Germline	WBGene00000813	66.117	61.0637
csn-2	B0025.2	3311.15	3159.78	0.954285	-0.0675075	0.94295	Gender Neutral	NA	NA	WBGene00000814	106.131	99.0986
csn-3	Y38C1AA.2	2886.86	3392.16	1.17503	0.232703	0.469124	Gender Neutral	NA	NA	WBGene00000815	93.6612	103.787
csn-4	Y55F3AM.15	2814.02	2254.03	0.800998	-0.320129	0.196958	Gender Neutral	Gender Neutral	NA	WBGene00000816	84.6019	65.0005
csn-5	B0547.1	2162.01	2175.64	1.00631	0.0090689	1	Gender Neutral	NA	NA	WBGene00000817	104.755	102.427
csn-6	Y67H2A.6	2411.68	2207.19	0.915211	-0.127824	0.695825	Gender Neutral	NA	NA	WBGene00000818	89.0135	81.2199
csp-1	Y48E1B.13	19.4699	250.137	12.8474	3.6834	1.08e-41	Spermatogenic	NA	NA	WBGene00000819	0.792008	8.68624
csp-3	Y47H9C.6	0.0910596	64.2761	705.869	9.46326	4.54e-31	Spermatogenic	NA	NA	WBGene00000821	0.00600175	6.22616
csq-1	F40E10.3	536.072	963.272	1.79691	0.845517	0.00475197	Gender Neutral	NA	Soma	WBGene00000822	15.611	26.941
ctl-1	Y54G11A.6	346.378	584.149	1.68645	0.753991	0.0019842	Gender Neutral	NA	Soma	WBGene00000830	13.6853	22.2214
ctl-2	Y54G11A.5	57.535	117.834	2.04803	1.03424	0.254342	Gender Neutral	NA	NA	WBGene00000831	1.9253	4.06118
ctn-1	Y23H5A.5	251.315	64.3127	0.255904	-1.96633	1.05e-15	Oogenic	NA	NA	WBGene00000832	5.37768	1.04365
cts-1	T20G5.2	13998.5	21307.8	1.52214	0.606105	0.00657468	Gender Neutral	NA	NA	WBGene00000833	510.056	745.58
cua-1	Y76A2A.2	2573.73	1586.16	0.616287	-0.698325	0.00140083	Gender Neutral	NA	Germline	WBGene00000834	32.0785	18.959
cuc-1	ZK652.11	720.533	529.297	0.734591	-0.444986	0.0632399	Gender Neutral	NA	NA	WBGene00000835	125.21	86.264
cul-1	D2045.6	3146.51	5384.67	1.71132	0.775106	0.000415365	Gender Neutral	NA	NA	WBGene00000836	64.3823	104.204
cul-2	ZK520.4	5386.34	4277.44	0.794128	-0.332557	0.158742	Gender Neutral	NA	NA	WBGene00000837	91.8169	70.5013
cul-3	Y108G3AL.1	6137.01	9542.6	1.55493	0.636846	0.00599598	Gender Neutral	NA	Germline	WBGene00000838	132.437	197.257
cul-4	F45E12.3	2864.97	3738.23	1.30481	0.383837	0.140692	Gender Neutral	NA	NA	WBGene00000839	50.0846	62.9767
cul-5	ZK856.1	2896.23	1293.08	0.446469	-1.16337	2.97e-08	Oogenic	NA	Germline	WBGene00000840	48.8362	21.366
cul-6	K08E7.7	14.8157	21.6235	1.4595	0.545473	0.223352	Gender Neutral	NA	Ambiguous	WBGene00000841	0.36653	0.518351
cup-2	F25D7.1	2406.41	3444.53	1.4314	0.517424	0.0407176	Gender Neutral	NA	Germline	WBGene00000843	175.863	241.171
cup-4	C02C2.3	12.7956	41.5689	3.2487	1.69986	0.0148367	Gender Neutral	NA	NA	WBGene00000845	0.415088	1.50091
cup-5	R13A5.1	2781.54	877.038	0.315307	-1.66517	7.51e-16	Oogenic	NA	NA	WBGene00000846	61.1835	18.893
cux-7	C07H6.8	1732.62	1820.28	1.05059	0.0712059	0.946167	Gender Neutral	NA	Germline	WBGene00000854	46.8809	47.0283
cwn-1	K10B4.6	29.6959	39.8353	1.34144	0.423787	0.422687	Gender Neutral	NA	NA	WBGene00000857	1.04727	1.25024
cya-1	ZK507.6	2809.17	2248.65	0.800469	-0.321082	0.192034	Gender Neutral	NA	Germline	WBGene00000863	74.169	57.4688
cya-2	F59H6.7	21.9231	57.3811	2.61738	1.38812	2.45e-05	Spermatogenic	NA	NA	WBGene00000864	1.40826	3.55778
cyb-1	ZC168.4	9422.75	20920.5	2.22021	1.1507	6.35e-08	Spermatogenic	NA	NA	WBGene00000865	337.827	595.458
cyb-2.1	Y43E12A.1	4832.56	1278.53	0.264567	-1.9183	4.09e-21	Oogenic	NA	NA	WBGene00000866	234.545	58.7645
cyb-2.2	H31G24.4	7529.73	2850.54	0.378571	-1.40136	2.36e-12	Oogenic	NA	NA	WBGene00000867	338.438	122.458
cyb-3	T06E6.2	20943.1	2336.95	0.111586	-3.16378	2.19e-36	Oogenic	NA	NA	WBGene00000868	720.493	78.8635
cyc-1	C54G4.8	8108.45	11798.5	1.45509	0.541105	0.0174829	Gender Neutral	NA	NA	WBGene00000869	286.732	402.532
cyd-1	Y38F1A.5	150.724	0	Infinite	Infinite	6.92e-58	Oogenic	NA	Ambiguous	WBGene00000870	4.84388	0.00530793
cye-1	C37A2.4	6110.36	2684.15	0.439279	-1.18679	1.55e-08	Oogenic	NA	NA	WBGene00000871	133.751	58.6476
cyk-1	F11H8.4	1596.18	1886.9	1.18213	0.241394	0.458755	Gender Neutral	NA	NA	WBGene00000872	17.2863	19.5678
cyk-3	ZK328.1	3104.9	2783.82	0.89659	-0.15748	0.60049	Gender Neutral	NA	NA	WBGene00000874	40.9884	36.1946
cyk-4	K08E3.6	6574.99	8246.57	1.25423	0.326804	0.230006	Gender Neutral	NA	NA	WBGene00000875	142.012	180.329
cyl-1	C52E4.6	3587.23	2953.35	0.823295	-0.280518	0.295194	Gender Neutral	NA	NA	WBGene00000876	100.574	79.4448
cyn-1	Y49A3A.5	3169.01	4088.63	1.29019	0.367583	0.126048	Gender Neutral	NA	NA	WBGene00000877	343.026	424.887
cyn-2	ZK520.5	26.9112	13052.9	485.035	8.92194	1.85e-140	Spermatogenic	NA	NA	WBGene00000878	2.46801	1039.58
cyn-4	F59E10.2	1814.33	1688.05	0.930394	-0.104086	0.779423	Gender Neutral	NA	Germline	WBGene00000880	63.6095	56.8099
cyn-5	F31C3.1	3162.36	5956.52	1.88357	0.913467	1.1e-05	Gender Neutral	NA	Ambiguous	WBGene00000881	291.324	531.025
cyn-6	F42G9.2	78.1439	87.8769	1.12455	0.169352	0.82685	Gender Neutral	NA	NA	WBGene00000882	7.7815	9.33828
cyn-7	Y75B12B.2	49481.3	42072.3	0.850268	-0.234011	0.403654	Gender Neutral	NA	NA	WBGene00000883	4457.42	3642.21
cyn-8	D1009.2	277.125	24.2346	0.0874499	-3.5154	9.7e-19	Oogenic	NA	NA	WBGene00000884	8.03586	0.698884
cyn-9	T27D1.1	1589.9	2169.72	1.36469	0.448573	0.0599233	Gender Neutral	NA	NA	WBGene00000885	80.9398	104.565
cyn-10	B0252.4	1446.83	1280.29	0.884893	-0.176425	0.500784	Gender Neutral	NA	NA	WBGene00000886	173.539	143.739
cyn-11	T01B7.4	1461.71	1105.76	0.756482	-0.402623	0.101209	Gender Neutral	Oogenic	NA	WBGene00000887	152.57	109.83
cyn-12	C34D4.12	1389.98	1041.83	0.749526	-0.415949	0.166131	Gender Neutral	NA	NA	WBGene00000888	151.098	107.175
cyn-13	Y116A8C.34	2153.81	1667.44	0.774183	-0.369253	0.150152	Gender Neutral	NA	NA	WBGene00000889	136.435	96.8952
sig-7	F39H2.2	2227.49	1865.09	0.837306	-0.256173	0.332868	Gender Neutral	NA	NA	WBGene00000890	69.3959	54.3878
cyn-15	Y87G2A.6	2009.79	1991.44	0.990868	-0.0132357	1	Gender Neutral	NA	Germline	WBGene00000891	50.684	48.7083
cyn-16	Y17G7B.9	1406.3	1488.12	1.05818	0.0815894	0.939213	Gender Neutral	NA	NA	WBGene00000892	39.1772	40.125
dab-1	M110.5	10164.5	965.708	0.0950084	-3.3958	1.32e-56	Oogenic	NA	NA	WBGene00000894	258.63	24.0385
dad-1	F57B10.10	2095.96	2577.31	1.22966	0.298258	0.335012	Gender Neutral	NA	NA	WBGene00000896	445.21	530.523
daf-1	F29C4.1	620.696	93.9677	0.151391	-2.72365	5.56e-20	Oogenic	NA	NA	WBGene00000897	12.3467	1.87662
daf-2	Y55D5A.5	2473.08	1202.27	0.486142	-1.04055	0.000370534	Oogenic	NA	NA	WBGene00000898	22.3705	10.4745
daf-3	F25E2.5	249.484	56.2289	0.225381	-2.14956	9.8e-18	Oogenic	NA	NA	WBGene00000899	3.93147	0.831494
daf-4	C05D2.1	920.011	161.074	0.175078	-2.51393	8.78e-31	Oogenic	NA	NA	WBGene00000900	15.5515	2.64092
daf-5	W01G7.1	312.225	75.9843	0.243364	-2.03881	8.74e-18	Oogenic	NA	Germline	WBGene00000901	7.03684	1.65864
daf-8	R05D11.1	83.465	105.671	1.26605	0.340335	0.339947	Gender Neutral	NA	NA	WBGene00000904	2.49978	3.1436
daf-12	F11A1.3	28.328	67.8276	2.39436	1.25964	0.000123677	Spermatogenic	NA	NA	WBGene00000908	0.401778	0.95213
daf-14	F01G10.8	51.1097	25.1593	0.49226	-1.02251	0.0144597	Gender Neutral	NA	NA	WBGene00000910	2.30175	0.953717
daf-15	C10C5.6	4271.36	2855.3	0.668476	-0.581053	0.00911951	Gender Neutral	NA	NA	WBGene00000911	36.154	23.4005
daf-16	R13H8.1	3623.2	2989.61	0.825128	-0.277311	0.256124	Gender Neutral	NA	NA	WBGene00000912	72.3988	57.1799
daf-18	T07A9.6	15196.2	4562.11	0.300214	-1.73594	4.81e-18	Oogenic	Oogenic	NA	WBGene00000913	259.037	74.5308
daf-19	F33H1.1	476.49	52.0231	0.10918	-3.19522	1.16e-31	Oogenic	NA	NA	WBGene00000914	8.24398	0.789932
daf-21	C47E8.5	102382	127226	1.24265	0.313424	0.247116	Gender Neutral	NA	NA	WBGene00000915	0	0
daf-25	Y48G1A.3	1019.82	956.885	0.938289	-0.0918958	0.873735	Gender Neutral	NA	Ambiguous	WBGene00000917	41.1461	37.6089
dao-3	K07E3.3	185.803	19.228	0.103486	-3.27249	5.84e-33	Oogenic	NA	Ambiguous	WBGene00000929	9.41748	0.943183
dao-5	C25A1.10	10194.3	10777	1.05716	0.0801981	0.969232	Gender Neutral	NA	NA	WBGene00000931	189.308	193.847
dap-3	C14A4.2	1739.76	1863.92	1.07137	0.0994543	0.82307	Gender Neutral	NA	NA	WBGene00000933	86.6839	89.9032
daz-1	F56D1.7	8082.3	4973.61	0.615371	-0.700472	0.00379607	Gender Neutral	Gender Neutral	NA	WBGene00000935	226.682	133.745
dbl-1	T25F10.2	51.0391	58.0832	1.13801	0.186518	0.787554	Gender Neutral	NA	NA	WBGene00000936	1.32191	1.44873
dcp-66	C26C6.5	2539.71	3448.82	1.35795	0.441435	0.144452	Gender Neutral	NA	Germline	WBGene00000938	43.7502	56.6906
dcr-1	K12H4.8	4801.21	6300.36	1.31225	0.392037	0.138241	Gender Neutral	NA	NA	WBGene00000939	37.6746	47.5842
dcs-1	Y113G7A.9	1789.1	1231.83	0.688522	-0.538426	0.0275797	Gender Neutral	NA	NA	WBGene00000940	115.866	83.1447
ddp-1	Y39A3CR.4	952.875	1537.75	1.6138	0.690465	0.0255008	Gender Neutral	NA	NA	WBGene00000941	260.228	406.006
deb-1	ZC477.9	477.02	661.37	1.38646	0.471408	0.0621857	Gender Neutral	NA	NA	WBGene00000942	6.20004	8.16445
deg-3	K03B8.9	0.329867	95.2418	288.728	8.17357	1.02e-54	Spermatogenic	NA	NA	WBGene00000951	0.0139281	2.52744
des-2	T26H10.1	0.88996	128.481	144.367	7.17359	4.47e-41	Spermatogenic	NA	Ambiguous	WBGene00000955	0.0180269	2.46549
dgk-2	F46H6.2	120.34	101.335	0.842074	-0.247981	0.645782	Gender Neutral	NA	NA	WBGene00000959	3.62728	2.69343
dgn-1	T21B6.1	344.5	689.363	2.00105	1.00076	2.15e-05	Spermatogenic	NA	Germline	WBGene00000961	8.37238	16.3007
dhp-1	R06C7.3	26.5365	38.0302	1.43313	0.519166	0.215401	Gender Neutral	NA	NA	WBGene00000963	0.618824	1.06664
dhp-2	C47E12.8	30.2568	29.9897	0.991171	-0.0127945	1	Gender Neutral	NA	NA	WBGene00000964	0.323821	0.215616
dhs-1	C01G8.3	2283.27	1369.98	0.60001	-0.736941	0.000582778	Gender Neutral	NA	NA	WBGene00000965	84.3763	49.8762
dhs-2	F55A12.4	6.6645	27.1494	4.07374	2.02635	1.28e-05	Spermatogenic	NA	Ambiguous	WBGene00000966	0.244842	0.85374
dhs-3	T02E1.5	126.43	549.233	4.34416	2.11908	1.58e-11	Spermatogenic	NA	NA	WBGene00000967	6.48454	17.3943
dhs-6	C17G10.8	1911.55	1102.52	0.57677	-0.793933	0.000184186	Gender Neutral	NA	NA	WBGene00000970	74.0508	40.9861
dhs-7	E04F6.7	8.48032	77.3938	9.12628	3.19003	1.16e-22	Spermatogenic	NA	NA	WBGene00000971	0.265063	3.49417
dhs-9	Y32H12A.3	210.321	371.914	1.76832	0.822376	0.000615422	Gender Neutral	NA	Ambiguous	WBGene00000973	10.7399	19.2828
dhs-11	Y39A1A.11	872.801	1436.43	1.64577	0.718764	0.00142504	Gender Neutral	NA	NA	WBGene00000974	50.9835	81.0249
dhs-12	K08F4.9	1886.22	1904	1.00943	0.0135356	1	Gender Neutral	NA	NA	WBGene00000975	134.313	130.148
dhs-13	F36H9.3	1889.84	2509.18	1.32772	0.40895	0.123852	Gender Neutral	NA	NA	WBGene00000976	84.947	109.079
dhs-14	R05D8.8	17.5057	44.2328	2.52677	1.33729	0.187041	Gender Neutral	NA	NA	WBGene00000977	1.01936	2.49889
dhs-17	F29G9.6	473.581	14.1564	0.0298923	-5.06408	1.71e-77	Oogenic	NA	NA	WBGene00000980	13.2118	0.546476
dhs-18	C45B11.3	16.5228	35.0517	2.12141	1.08502	0.268527	Gender Neutral	NA	Ambiguous	WBGene00000981	0.779605	2.11805
dhs-19	T11F9.11	178.724	259.122	1.44985	0.535902	0.0523933	Gender Neutral	NA	Germline	WBGene00000982	9.77916	13.6645
dhs-21	R11D1.11	141.991	237.192	1.67048	0.740259	0.00310021	Gender Neutral	NA	NA	WBGene00000984	8.44054	13.4777
dhs-22	C15H11.4	3415.67	2371.61	0.694331	-0.526305	0.0195347	Gender Neutral	NA	NA	WBGene00000985	168.231	112.944
dhs-24	Y60A3A.10	1729.32	1881.21	1.08784	0.121461	0.665647	Gender Neutral	NA	NA	WBGene00000987	45.7887	46.7852
dhs-25	F09E10.3	110.968	225.213	2.02953	1.02114	0.223151	Gender Neutral	NA	Soma	WBGene00000988	5.397	10.4508
dhs-27	C04F6.5	140.112	14.9782	0.106902	-3.22565	1.25e-21	Oogenic	NA	Ambiguous	WBGene00000990	6.49135	0.739272
dhs-28	M03A8.1	84.9803	267.944	3.15301	1.65673	0.105435	Gender Neutral	NA	Soma	WBGene00000991	3.00689	9.72783
dhs-29	F27D9.6	18.0103	25.7759	1.43118	0.517204	0.244663	Gender Neutral	NA	Ambiguous	WBGene00000992	0.739022	1.00464
dhs-30	T25G12.7	336.959	93.3327	0.276985	-1.85212	8.31e-15	Oogenic	NA	Germline	WBGene00000993	16.809	4.20799
dic-12	F08B4.1	1956.72	1780.94	0.910169	-0.135794	0.711497	Gender Neutral	NA	Ambiguous	WBGene00000994	28.1984	24.8456
die-1	C18D1.1	984.967	23.7978	0.024161	-5.37117	8.51e-69	Oogenic	NA	Germline	WBGene00000995	21.0915	0.541572
dif-1	F49E8.5	1757.36	1106.53	0.629656	-0.667365	0.00230983	Gender Neutral	NA	NA	WBGene00000996	101.926	61.3364
dig-1	K07E12.1	30.1604	175.102	5.8057	2.53747	0.000179762	Spermatogenic	NA	NA	WBGene00000998	0.0375634	0.22149
dim-1	C18A11.7	319.443	453.718	1.42034	0.506238	0.339189	Gender Neutral	NA	NA	WBGene00001000	9.27383	13.9116
dis-3	C04G2.6	3819.28	3988.65	1.04435	0.0626002	0.939213	Gender Neutral	NA	NA	WBGene00001001	60.1317	60.1322
div-1	R01H10.1	2303.34	1313.65	0.570324	-0.810147	0.000178115	Gender Neutral	NA	Germline	WBGene00001002	55.4782	30.4814
dlc-1	T26A5.9	7923.71	7973.01	1.00622	0.0089468	1	Gender Neutral	NA	NA	WBGene00001005	983.041	943.374
dlg-1	C25F6.2	343.971	77.5663	0.225502	-2.14879	1.12e-19	Oogenic	NA	NA	WBGene00001006	4.50332	0.898567
dli-1	C39E9.14	3345.58	3176.94	0.949593	-0.0746183	0.913704	Gender Neutral	NA	NA	WBGene00001007	99.7245	92.5613
dlk-1	F33E2.2	271.259	204.611	0.754302	-0.406785	0.171999	Gender Neutral	NA	Germline	WBGene00001008	4.91483	3.12694
dna-2	F43G6.1	2652.08	3145.95	1.18622	0.246372	0.443194	Gender Neutral	NA	NA	WBGene00001016	42.0744	48.049
dnc-1	ZK593.5	4024.14	4649.43	1.15539	0.208374	0.545902	Gender Neutral	NA	Germline	WBGene00001017	43.4828	47.5618
dnc-2	C28H8.12	2033.11	2494.85	1.22711	0.295262	0.25748	Gender Neutral	NA	NA	WBGene00001018	96.3899	112.743
dnj-1	B0035.14	2007.67	2938.74	1.46376	0.549678	0.0165178	Gender Neutral	NA	Ambiguous	WBGene00001019	59.732	83.5153
dnj-2	B0035.2	1599.16	1646.18	1.0294	0.0418075	1	Gender Neutral	NA	Germline	WBGene00001020	62.2995	61.9941
dnj-3	C01G10.12	344.142	273.606	0.795036	-0.330908	0.258389	Gender Neutral	NA	NA	WBGene00001021	31.8915	25.1711
dnj-4	C01G8.4	676.671	686.352	1.01431	0.020495	1	Gender Neutral	NA	NA	WBGene00001022	29.6632	28.6194
dnj-5	C04A2.7	12987.6	7256.8	0.55875	-0.839726	4.95e-05	Gender Neutral	NA	NA	WBGene00001023	198.362	105.073
dnj-7	C55B6.2	418.014	202.568	0.484595	-1.04515	1.04e-05	Oogenic	NA	NA	WBGene00001025	9.9741	4.49849
dnj-8	C56C10.13	2640.41	1630.49	0.617513	-0.695459	0.00161867	Gender Neutral	NA	NA	WBGene00001026	54.7693	32.9134
dnj-9	F11G11.7	1709.26	1473.77	0.862226	-0.213862	0.432992	Gender Neutral	NA	NA	WBGene00001027	47.039	38.5863
dnj-10	F22B7.5	1798.73	2269.46	1.2617	0.335369	0.210879	Gender Neutral	NA	NA	WBGene00001028	55.3474	64.3546
dnj-11	F38A5.13	6855.7	7295.48	1.06415	0.0897001	0.89454	Gender Neutral	NA	NA	WBGene00001029	174.523	176.587
dnj-12	F39B2.10	8889.54	10642	1.19714	0.259593	0.385123	Gender Neutral	NA	Ambiguous	WBGene00001030	246.436	280.828
dnj-13	F54D5.8	6417.53	6469.65	1.00812	0.0116692	1	Gender Neutral	NA	Germline	WBGene00001031	285.574	276.836
dnj-14	K02G10.8	327.455	86.6926	0.264746	-1.91732	6.8e-16	Oogenic	NA	NA	WBGene00001032	21.6369	5.42518
dnj-15	K08D10.2	1090.59	849.782	0.779192	-0.35995	0.167023	Gender Neutral	NA	NA	WBGene00001033	77.5447	58.5652
dnj-16	R74.4	1892.57	2907.27	1.53615	0.619316	0.00657355	Gender Neutral	NA	NA	WBGene00001034	63.5206	94.4596
dnj-17	T03F6.2	1684.27	1595.71	0.947416	-0.07793	0.846543	Gender Neutral	Oogenic	NA	WBGene00001035	54.1019	48.9288
dnj-19	T05C3.5	9172.8	11372.8	1.23984	0.310148	0.226212	Gender Neutral	NA	NA	WBGene00001037	366.126	437.074
dnj-20	T15H9.7	2301.29	4559.61	1.98133	0.986471	1.72e-06	Gender Neutral	NA	NA	WBGene00001038	54.0077	104.883
dnj-21	T19B4.4	426.875	555.011	1.30017	0.378705	0.162972	Gender Neutral	NA	NA	WBGene00001039	65.6379	83.262
dnj-22	T23B12.7	1503.42	1822.69	1.21236	0.277815	0.326284	Gender Neutral	NA	NA	WBGene00001040	94.4089	109.045
dnj-23	T24H10.3	2328.49	1010.09	0.433796	-1.20491	9.93e-09	Oogenic	NA	NA	WBGene00001041	133.355	55.4995
dnj-24	W03A5.7	13.7877	32.7348	2.3742	1.24744	0.0305602	Gender Neutral	NA	NA	WBGene00001042	0.921358	2.14724
dnj-25	W07A8.3	2109.5	1275.64	0.604711	-0.725683	0.000590065	Gender Neutral	NA	Germline	WBGene00001043	34.0547	19.7074
dnj-26	Y39C12A.8	755.532	456.944	0.604797	-0.725476	0.00125655	Gender Neutral	NA	Ambiguous	WBGene00001044	38.4914	21.7592
dnj-27	Y47H9C.5	352.884	277.755	0.787099	-0.345383	0.231812	Gender Neutral	NA	Soma	WBGene00001045	9.09897	6.02532
dnj-28	Y54E10BL.4	964.885	3552.05	3.68132	1.88022	6.42e-19	Spermatogenic	NA	NA	WBGene00001046	31.5395	110.998
dnj-29	Y63D3A.6	4774.55	6739.71	1.41159	0.497322	0.0314109	Gender Neutral	NA	NA	WBGene00001047	88.3542	119.015
dnj-30	Y71F9B.16	1402.43	1420.15	1.01264	0.0181177	1	Gender Neutral	NA	NA	WBGene00001048	98.5726	96.8764
dog-1	F33H2.1	2326.8	1792.56	0.770397	-0.376325	0.118358	Gender Neutral	Oogenic	NA	WBGene00001049	33.3306	25.1921
dom-3	F54C1.2	1114.88	895.791	0.803487	-0.315653	0.252214	Gender Neutral	NA	NA	WBGene00001050	43.5511	33.5374
dpf-1	T23F1.7	15.4259	44.0204	2.85368	1.51282	4.53e-05	Spermatogenic	NA	NA	WBGene00001054	0.290339	0.787002
dpf-2	C27C12.7	20.0342	44.2164	2.20705	1.14212	0.0206716	Gender Neutral	NA	Soma	WBGene00001055	0.382684	0.703286
dpf-3	K02F2.1	8215.84	7341.55	0.893585	-0.162324	0.639405	Gender Neutral	NA	NA	WBGene00001056	110.68	96.1888
dpf-4	F01F1.5	2962.23	2989.73	1.00928	0.0133326	1	Gender Neutral	NA	NA	WBGene00001057	83.8477	81.5517
dpf-5	R11E3.8	6262.73	3503.19	0.559372	-0.838121	5.61e-05	Gender Neutral	NA	NA	WBGene00001058	143.951	77.1024
dpf-7	R11E3.7	1998.74	903.511	0.452039	-1.14548	9.31e-08	Oogenic	NA	NA	WBGene00001060	53.5276	23.0326
dpl-1	T23G7.1	3804.5	953.927	0.250736	-1.99576	8.52e-22	Oogenic	NA	Germline	WBGene00001061	81.3895	20.0855
dpy-4	Y41E3.2	44.8114	11.6058	0.258992	-1.94902	0.794276	Gender Neutral	NA	NA	WBGene00001066	3.0296	0.483041
dpy-5	F27C1.8	40.6666	11.9683	0.294303	-1.76463	0.849795	Gender Neutral	NA	Ambiguous	WBGene00001067	4.20374	0.665172
dpy-8	C31H2.2	6.19287	45.4617	7.34097	2.87597	3.44e-12	Spermatogenic	NA	Ambiguous	WBGene00001070	0.0906665	0.70239
dpy-9	T21D12.2	16.8265	26.2731	1.5614	0.642845	0.245146	Gender Neutral	NA	NA	WBGene00001071	0.749858	1.22193
dpy-10	T14B4.7	82.4424	4.61025	0.0559209	-4.16047	4.62e-21	Oogenic	NA	NA	WBGene00001072	2.72739	0.181189
dpy-11	F46E10.9	2625.37	1369.75	0.521737	-0.938604	7.91e-06	Gender Neutral	NA	NA	WBGene00001073	93.8047	48.2127
dpy-13	F30B5.1	78.2644	10.9117	0.139421	-2.84248	0.686321	Gender Neutral	NA	NA	WBGene00001074	4.5806	0.422211
dpy-17	F54D8.1	39.1214	40.5907	1.03756	0.0531914	1	Gender Neutral	NA	Ambiguous	WBGene00001076	2.25226	2.24398
dpy-18	Y47D3B.10	313.024	104.273	0.333116	-1.5859	4e-11	Oogenic	NA	Soma	WBGene00001077	8.68564	2.82004
dpy-19	F22B7.10	196.665	17.8277	0.0906501	-3.46355	1.72e-34	Oogenic	NA	NA	WBGene00001078	4.03049	0.402838
dpy-21	Y59A8B.1	1474.76	1060.93	0.71939	-0.475154	0.158863	Gender Neutral	NA	Germline	WBGene00001080	14.8889	10.4266
dpy-22	F47A4.2	563.713	107.061	0.189921	-2.39653	8.89e-06	Oogenic	NA	Germline	WBGene00001081	2.88165	0.494291
dpy-23	R160.1	837.564	280.058	0.334372	-1.58048	3.33e-13	Oogenic	NA	NA	WBGene00001082	18.2822	6.10305
dpy-26	C25G4.5	3775.46	5411.08	1.43322	0.519264	0.0329098	Gender Neutral	NA	NA	WBGene00001085	49.8692	68.5003
dpy-27	R13G10.1	683.686	57.5283	0.0841443	-3.57099	4.22e-23	Oogenic	NA	Germline	WBGene00001086	7.47408	0.630802
dpy-28	Y39A1B.3	2983.01	2889.59	0.968683	-0.0459031	0.950716	Gender Neutral	NA	NA	WBGene00001087	30.6931	28.9599
dpy-30	ZK863.6	3027.03	2164.93	0.715202	-0.483578	0.0358164	Gender Neutral	NA	Ambiguous	WBGene00001088	350.216	238.04
dre-1	K04A8.6	177.221	45.501	0.256746	-1.96158	7.03e-14	Oogenic	NA	NA	WBGene00001089	2.91411	0.71733
drh-1	F15B10.2	2506.61	2330.21	0.929626	-0.105278	0.820593	Gender Neutral	NA	Germline	WBGene00001090	31.5836	28.5048
drh-2	C01B10.1	160.039	161.853	1.01134	0.0162668	1	Gender Neutral	NA	Ambiguous	WBGene00001091	2.2891	2.20832
dro-1	F53A2.5	1482.17	874.986	0.590339	-0.760384	0.00047673	Gender Neutral	NA	NA	WBGene00001092	192.002	106.725
drp-1	T12E12.4	5455.12	3528.09	0.646748	-0.628725	0.00370426	Gender Neutral	NA	NA	WBGene00001093	116.026	71.6563
dars-1	B0464.1	8958.45	9769.18	1.0905	0.124988	0.726918	Gender Neutral	NA	NA	WBGene00001094	288.026	302.728
dars-2	F10C2.6	913.834	1069.95	1.17084	0.227542	0.482992	Gender Neutral	Gender Neutral	NA	WBGene00001095	27.9756	31.2806
dsc-4	K02D7.4	55.3254	134.625	2.43334	1.28294	0.353507	Gender Neutral	NA	Soma	WBGene00001099	1.00861	2.19109
dsh-1	C34F11.9	388.125	43.7383	0.112691	-3.14955	8.08e-34	Oogenic	NA	NA	WBGene00001101	7.374	0.821994
dsh-2	C27A2.6	2998.03	1051.48	0.350722	-1.5116	1.54e-13	Oogenic	Oogenic	NA	WBGene00001102	60.4279	20.2415
dsl-3	Y41D4B.10	15.0023	19.1493	1.27643	0.35211	0.614114	Gender Neutral	NA	NA	WBGene00001105	0.903378	1.09133
duo-1	F38B7.5	1699.44	1401.07	0.82443	-0.278531	0.30979	Gender Neutral	Gender Neutral	NA	WBGene00001110	31.5712	24.9744
duo-3	Y106G6H.12	3214.69	3042.76	0.946516	-0.079301	0.887592	Gender Neutral	NA	NA	WBGene00001112	57.2264	53.2838
dur-1	F25H8.5	30.4599	47.077	1.54554	0.62811	0.122605	Gender Neutral	NA	NA	WBGene00001113	1.26859	1.19734
dyb-1	F47G6.1	138.58	105.788	0.763372	-0.389543	0.262053	Gender Neutral	NA	NA	WBGene00001115	2.13378	1.62095
dyc-1	C33G3.1	13.4439	30.5004	2.26871	1.18187	0.00661347	Spermatogenic	NA	NA	WBGene00001116	0.222863	0.433016
dyf-2	ZK520.3	16.0377	30.284	1.8883	0.917091	0.0488784	Gender Neutral	NA	NA	WBGene00001118	0.249365	0.376257
dyf-3	C04C3.5	27.4493	154.029	5.6114	2.48836	4.34e-19	Spermatogenic	NA	Soma	WBGene00001119	0.984192	4.91748
dyf-6	F46F6.4	23.0642	21.5558	0.934603	-0.0975743	1	Gender Neutral	NA	NA	WBGene00001122	1.04166	0.820314
dyn-1	C02C6.1	1693.44	139.057	0.0821148	-3.60621	5.15e-22	Oogenic	NA	NA	WBGene00001130	28.5297	2.32403
dys-1	F15D3.1	353.026	230.632	0.653302	-0.614179	0.0415299	Gender Neutral	NA	NA	WBGene00001131	2.69005	3.27691
alp-1	T11B7.4	410.21	361.875	0.882171	-0.180869	0.709748	Gender Neutral	NA	NA	WBGene00001132	5.70157	4.90543
eat-3	D2013.5	3566.76	2367.08	0.663651	-0.591504	0.0080161	Gender Neutral	NA	NA	WBGene00001134	58.1578	37.3268
eat-5	F13G3.8	13.5437	21.5125	1.58837	0.667551	0.229559	Gender Neutral	NA	NA	WBGene00001136	0.152193	0.302219
eat-6	B0365.3	13860.2	7522.05	0.54271	-0.881746	6.82e-05	Gender Neutral	NA	Germline	WBGene00001137	250.157	132.496
eat-16	C16C2.2	150.28	32.6928	0.217546	-2.20061	7.27e-16	Oogenic	NA	NA	WBGene00001145	2.84929	0.630727
eat-20	H30A04.1	402.756	63.9142	0.158692	-2.6557	1.65e-10	Oogenic	NA	NA	WBGene00001148	6.09434	0.945059
bcat-1	K02A4.1	559.889	918.619	1.64071	0.714324	0.0116912	Gender Neutral	NA	Ambiguous	WBGene00001149	16.9808	25.6512
ech-1	C29F3.1	3.80868	391.026	102.667	6.68183	1.62e-97	Spermatogenic	NA	Ambiguous	WBGene00001150	0.120914	9.09597
ech-3	F43H9.1	93.4466	63.6701	0.681353	-0.553525	0.0613949	Gender Neutral	NA	NA	WBGene00001152	4.33331	2.8509
ech-4	R06F6.9	2048.14	3075.52	1.50161	0.586512	0.00892143	Gender Neutral	NA	Germline	WBGene00001153	68.7457	114.476
ech-6	T05G5.6	3169.36	5653.44	1.78378	0.834935	6.3e-05	Gender Neutral	NA	NA	WBGene00001155	153.856	265.19
ech-7	Y105E8A.4	51.1906	147.003	2.87168	1.5219	0.295707	Gender Neutral	NA	NA	WBGene00001156	4.05557	12.7694
ech-9	F01G10.3	14.5646	30.7922	2.11418	1.0801	0.492986	Gender Neutral	NA	NA	WBGene00001158	0.284661	0.863858
efk-1	F42A10.4	2820.69	2251.9	0.798351	-0.324905	0.18682	Gender Neutral	NA	NA	WBGene00001160	62.7304	47.4898
efl-1	Y102A5C.18	2191.71	829.267	0.378365	-1.40215	1.59e-11	Oogenic	Oogenic	NA	WBGene00001161	76.4124	28.388
efl-2	Y48C3A.17	842.496	386.834	0.459153	-1.12295	2.77e-07	Oogenic	NA	NA	WBGene00001162	40.0358	17.9928
efn-2	C43F9.8	11.2005	25.4035	2.26806	1.18146	0.0145915	Gender Neutral	NA	Ambiguous	WBGene00001163	0.741229	1.54602
efn-3	F15A2.5	154.477	244.084	1.58006	0.659981	0.0124989	Gender Neutral	NA	NA	WBGene00001164	10.7187	16.4423
efn-4	F56A11.3	47.486	88.0088	1.85336	0.890147	0.0030963	Gender Neutral	NA	NA	WBGene00001165	2.15496	4.36554
eftu-2	ZK328.2	5611.85	4845.74	0.863484	-0.211758	0.470855	Gender Neutral	NA	NA	WBGene00001166	112.496	92.8589
eef-2	F25H5.4	116267	116196	0.999384	-0.000888434	1	Gender Neutral	NA	Ambiguous	WBGene00001167	0	0
eef-1A.2	R03G5.1	1719.37	2811.56	1.63522	0.709488	0.00199816	Gender Neutral	NA	Ambiguous	WBGene00001169	48.6911	76.1007
egl-3	C51E3.7	28.7085	39.5678	1.37826	0.462852	0.690331	Gender Neutral	NA	NA	WBGene00001172	0.558267	0.850556
egl-4	F55A8.2	6080.01	3834.09	0.630606	-0.665189	0.00238026	Gender Neutral	NA	NA	WBGene00001173	101.953	62.7683
egl-6	C46F4.1	110.523	66.0004	0.597166	-0.743796	0.0104622	Gender Neutral	NA	NA	WBGene00001175	3.85555	2.16227
egl-8	B0348.4	538.981	547.482	1.01577	0.0225773	1	Gender Neutral	NA	NA	WBGene00001177	5.00998	4.83206
egl-9	F22E12.4	241.032	48.5059	0.201242	-2.31299	1.33e-19	Oogenic	NA	NA	WBGene00001178	4.61735	0.973183
egl-10	F28C1.2	131.302	41.9618	0.319581	-1.64575	1e-09	Oogenic	NA	NA	WBGene00001179	2.93561	0.862029
egl-13	T22B7.1	9.15553	24.4539	2.67094	1.41735	0.210671	Gender Neutral	NA	NA	WBGene00001182	0.253966	0.587411
egl-18	F55A8.1	591.264	3.02004	0.00510778	-7.61309	6.48e-85	Oogenic	NA	NA	WBGene00001186	22.7623	0.142547
egl-19	C48A7.1	78.2294	214.485	2.74175	1.4551	5.47e-09	Spermatogenic	NA	NA	WBGene00001187	0.645102	1.74781
egl-21	F01D4.4	49.8247	98.4571	1.97607	0.982634	0.100707	Gender Neutral	NA	NA	WBGene00001189	1.49583	3.17697
egl-26	C23H3.1	363.091	15.7722	0.0434389	-4.52487	1.86e-62	Oogenic	NA	NA	WBGene00001193	17.4988	0.710313
egl-27	C04A2.3	4465.95	3069.11	0.687225	-0.541146	0.0116122	Gender Neutral	NA	NA	WBGene00001194	93.2093	62.4131
egl-44	F28B12.2	64.5702	126.023	1.95172	0.964744	0.000331597	Gender Neutral	NA	NA	WBGene00001208	1.53404	2.89339
egl-45	C27D11.1	11550.3	13941.5	1.20703	0.271461	0.350334	Gender Neutral	NA	NA	WBGene00001209	185.196	215.229
egl-47	C50H2.2	2.87538	31.5058	10.9571	3.45379	3.06e-11	Spermatogenic	NA	NA	WBGene00001211	0.0899587	0.820455
ego-1	F26A3.3	4288.95	5182.82	1.20841	0.273113	0.3768	Gender Neutral	NA	NA	WBGene00001214	43.7418	49.9147
ego-2	Y53H1C.2	2930.65	3972.76	1.35559	0.438922	0.114999	Gender Neutral	NA	NA	WBGene00001215	29.4404	40.2629
ehs-1	ZK1248.3	2435.3	991.273	0.407042	-1.29675	2.74e-09	Oogenic	NA	NA	WBGene00001224	40.7288	14.3908
eif-3.B	Y54E2A.11	8353.72	8659.34	1.03659	0.0518381	0.905907	Gender Neutral	NA	Germline	WBGene00001225	184.842	172.738
eif-3.C	T23D8.4	9336.31	12668.7	1.35693	0.440348	0.0490409	Gender Neutral	NA	NA	WBGene00001226	188.252	245.434
eif-3.D	R08D7.3	6625.56	8386.57	1.26579	0.340038	0.155467	Gender Neutral	NA	NA	WBGene00001227	222.334	271.738
eif-3.E	B0511.10	4686.61	6275.19	1.33896	0.421115	0.0684544	Gender Neutral	NA	NA	WBGene00001228	159.422	205.42
eif-3.F	D2013.7	4186.46	6665.54	1.59217	0.670992	0.00236389	Gender Neutral	NA	NA	WBGene00001229	200.64	307.329
eif-3.G	F22B5.2	4470.85	7167.07	1.60307	0.680836	0.00165956	Gender Neutral	NA	NA	WBGene00001230	200.381	281.347
eif-3.H	C41D11.2	3997.64	5455.8	1.36476	0.448644	0.0564942	Gender Neutral	NA	Germline	WBGene00001231	147.182	195.509
eif-3.I	Y74C10AR.1	3731	4830.88	1.29479	0.372721	0.120664	Gender Neutral	NA	NA	WBGene00001232	173.597	212.652
eif-3.K	T16G1.11	2999.33	4152.6	1.38451	0.469377	0.0428548	Gender Neutral	NA	Germline	WBGene00001233	188.772	253.749
eif-6	C47B2.5	2712.58	2337.98	0.861902	-0.214404	0.512311	Gender Neutral	Gender Neutral	NA	WBGene00001234	182.069	149.088
elb-1	Y41C4A.10	1085.84	488.604	0.449977	-1.15208	2.64e-08	Oogenic	NA	Ambiguous	WBGene00001235	137.523	60.713
elc-1	Y82E9BR.15	667.909	573.364	0.858445	-0.220202	0.406486	Gender Neutral	NA	NA	WBGene00001236	111.863	91.0886
elo-1	F56H11.4	6984.91	12390.1	1.77384	0.826876	0.000155012	Gender Neutral	NA	Soma	WBGene00001239	233.968	400.496
elo-2	F11E6.5	151.076	378.421	2.50484	1.32472	0.326383	Gender Neutral	NA	NA	WBGene00001240	8.72835	19.7808
elo-3	D2024.3	1710.07	1932.36	1.12999	0.176305	0.703539	Gender Neutral	NA	NA	WBGene00001241	100.247	108.403
elo-4	C40H1.4	13.3438	1571.89	117.799	6.88018	2.02e-139	Spermatogenic	NA	NA	WBGene00001242	0.796194	96.707
elo-5	F41H10.7	220.173	549.974	2.49792	1.32073	0.354756	Gender Neutral	NA	NA	WBGene00001243	9.69523	30.8097
elo-6	F41H10.8	211.371	682.063	3.22685	1.69013	0.263018	Gender Neutral	NA	NA	WBGene00001244	15.0904	48.4111
elo-7	F56H11.3	1.96878	3801.08	1930.68	10.9149	2.89e-228	Spermatogenic	NA	NA	WBGene00001245	0.147499	196.256
elo-8	Y47D3A.30	8.50147	2553.53	300.364	8.23057	2.99e-155	Spermatogenic	NA	NA	WBGene00001246	1.13448	176.857
elo-9	Y53F4B.2	16.7408	27.5559	1.64603	0.718988	0.35099	Gender Neutral	NA	NA	WBGene00001247	0.59757	1.15911
elp-1	F38A6.2	16.7365	58.8432	3.51587	1.81388	6.07e-08	Spermatogenic	NA	Ambiguous	WBGene00001248	0.307575	0.928718
elt-1	W09C2.1	123.781	1768.55	14.2877	3.8367	3.68e-62	Spermatogenic	NA	Ambiguous	WBGene00001249	3.14584	34.0529
elt-2	C33D3.1	17.5798	28.655	1.62999	0.704867	0.640435	Gender Neutral	NA	Germline	WBGene00001250	0.522278	0.786294
elt-3	K02B9.4	21.6941	66.0133	3.04291	1.60545	0.00216725	Spermatogenic	NA	NA	WBGene00001251	1.04148	2.6435
elt-6	F52C12.5	34.7552	3.52327	0.101374	-3.30225	6.3e-10	Oogenic	NA	NA	WBGene00001253	1.12953	0.101726
emb-4	Y80D3A.2	5980.07	6110.6	1.02183	0.0311503	1	Gender Neutral	NA	NA	WBGene00001258	53.9043	53.3821
emb-5	T04A8.14	8482.76	7879.32	0.928864	-0.106461	0.794572	Gender Neutral	Oogenic	NA	WBGene00001259	93.1653	82.6192
emb-8	K10D2.6	2923.67	1724.88	0.589971	-0.761284	0.000328852	Gender Neutral	NA	NA	WBGene00001262	72.2943	41.8778
emb-9	K04H4.1	1958.11	4353.24	2.22319	1.15263	7.83e-08	Spermatogenic	NA	Ambiguous	WBGene00001263	18.0277	37.8159
emb-27	F10B5.6	2940.32	2259.32	0.768396	-0.380079	0.12224	Gender Neutral	NA	NA	WBGene00001281	76.7568	56.6264
emb-30	F54C8.3	3118.53	1879.33	0.602634	-0.730646	0.000888817	Gender Neutral	Gender Neutral	NA	WBGene00001284	39.3367	23.2541
emo-1	F32D8.6	2862.67	5728.64	2.00116	1.00083	4.1e-06	Spermatogenic	NA	NA	WBGene00001303	530.019	1022.16
emr-1	M01D7.6	1956.17	1769.9	0.904777	-0.144367	0.610233	Gender Neutral	Gender Neutral	NA	WBGene00001309	212.665	186.257
ent-1	ZK809.4	4789.04	2535.2	0.529374	-0.91764	9.62e-06	Gender Neutral	Gender Neutral	NA	WBGene00001320	153.134	77.0514
eor-1	R11E3.6	2119.01	941.117	0.44413	-1.17094	3.15e-08	Oogenic	NA	NA	WBGene00001324	33.141	14.2093
eor-2	C44H4.7	411.137	26.9452	0.0655382	-3.93152	1.65e-21	Oogenic	NA	NA	WBGene00001325	6.01546	0.352703
epi-1	K08C7.3	101.831	140.595	1.38068	0.465375	0.095962	Gender Neutral	NA	Ambiguous	WBGene00001328	0.528925	0.697512
epn-1	T04C10.2	2063.43	382.072	0.185164	-2.43313	1.42e-12	Oogenic	NA	NA	WBGene00001329	54.9233	9.83175
erd-2	F09B9.3	502.267	254.06	0.505826	-0.983287	1.64e-05	Gender Neutral	NA	Ambiguous	WBGene00001331	16.1032	7.98184
eri-1	T07A9.5	2374.89	1690.64	0.711879	-0.490296	0.0288351	Gender Neutral	NA	NA	WBGene00001332	53.2104	36.7762
erm-1	C01G8.5	6624.81	6729.46	1.0158	0.0226111	1	Gender Neutral	NA	NA	WBGene00001333	136.146	130.913
ero-1	Y105E8B.8	2188.05	2985.89	1.36464	0.448516	0.0797518	Gender Neutral	NA	NA	WBGene00001334	62.9333	79.7842
erp-1	F35A5.8	333.44	208.672	0.625816	-0.676191	0.00582404	Gender Neutral	NA	NA	WBGene00001335	10.8812	6.30388
qars-1	Y41E3.4	6604.7	7584.53	1.14835	0.199568	0.560758	Gender Neutral	NA	NA	WBGene00001336	137.824	153.274
ears-1	ZC434.5	8497.5	7775.21	0.915	-0.128157	0.81782	Gender Neutral	NA	NA	WBGene00001337	142.948	127.526
ears-2	T07A9.2	725.5	765.036	1.0545	0.0765531	0.845376	Gender Neutral	NA	NA	WBGene00001338	27.2739	27.9677
etr-1	T01D1.2	3095.69	1123.68	0.362981	-1.46203	8.36e-13	Oogenic	NA	NA	WBGene00001340	49.6052	17.4806
evl-14	H38K22.1	4086.27	3165.66	0.774706	-0.368279	0.120805	Gender Neutral	NA	NA	WBGene00001352	38.587	28.6914
evl-20	F22B5.1	663.978	561.586	0.845789	-0.24163	0.415928	Gender Neutral	NA	NA	WBGene00001358	73.7642	58.1859
exc-4	Y105E8A.22	724.263	535.055	0.738758	-0.436827	0.0623745	Gender Neutral	NA	NA	WBGene00001365	46.2802	32.3605
exc-5	C33D9.1	23.4469	20.9467	0.893369	-0.162671	1	Gender Neutral	NA	NA	WBGene00001366	0.3793	0.324493
exc-7	F35H8.5	64.5706	7.32993	0.113518	-3.13901	6.72e-17	Oogenic	NA	Germline	WBGene00001368	1.63971	0.138002
exl-1	F26H11.5	606.282	3860.53	6.36754	2.67074	8.46e-25	Spermatogenic	NA	NA	WBGene00001371	45.6446	276.681
exo-3	R09B3.1	3399.01	1771.77	0.52126	-0.939926	1.3e-05	Gender Neutral	NA	NA	WBGene00001372	159.136	78.278
far-1	F02A9.2	1286.97	5761.32	4.47666	2.16242	6.2e-26	Spermatogenic	NA	Germline	WBGene00001385	109.098	470.176
far-2	F02A9.3	6799.4	19913.8	2.92876	1.55029	4.74e-14	Spermatogenic	NA	NA	WBGene00001386	978.04	2705.28
far-6	W02A2.2	27.1717	173.499	6.38528	2.67475	2.02e-16	Spermatogenic	NA	NA	WBGene00001390	2.211	12.7537
far-8	K02F3.3	39.8163	96.0256	2.41171	1.27006	0.289256	Gender Neutral	NA	NA	WBGene00001392	2.89246	7.6799
fat-1	Y67H2A.8	3311.03	3912.3	1.1816	0.240738	0.419407	Gender Neutral	NA	Soma	WBGene00001393	161.203	181.947
fat-2	W02A2.1	935.132	1818.53	1.94467	0.959527	0.352527	Gender Neutral	NA	Soma	WBGene00001394	48.7171	87.1065
fat-3	W08D2.4	260.733	449.288	1.72317	0.785064	0.151671	Gender Neutral	NA	Ambiguous	WBGene00001395	9.11201	13.9358
fat-4	T13F2.1	2364.31	2023.27	0.855754	-0.224732	0.636934	Gender Neutral	NA	NA	WBGene00001396	70.99	60.6177
fat-5	W06D12.3	8.2968	61.6365	7.42895	2.89316	0.0173741	Gender Neutral	NA	Germline	WBGene00001397	0.18239	1.44163
fat-6	VZK822L.1	644.439	1005.53	1.56031	0.641835	0.647825	Gender Neutral	NA	Soma	WBGene00001398	24.9487	35.6477
fat-7	F10D2.9	57.9418	90.5881	1.56343	0.644716	0.683948	Gender Neutral	NA	NA	WBGene00001399	2.69051	3.82698
fbf-1	H12I13.4	1213.67	1303.26	1.07381	0.102738	0.845115	Gender Neutral	NA	NA	WBGene00001401	29.5214	30.3256
fbf-2	F21H12.5	954.116	1350.12	1.41505	0.500851	0.0386916	Gender Neutral	NA	NA	WBGene00001402	21.5624	28.8186
fbp-1	K07A3.1	1392.81	611.479	0.439025	-1.18762	1.76e-08	Oogenic	NA	Ambiguous	WBGene00001404	68.2004	28.406
fce-1	C04F12.10	2368.17	3837.68	1.62053	0.696462	0.00138422	Gender Neutral	NA	NA	WBGene00001405	87.2257	137.277
fce-2	F48F5.5	859.231	1213.51	1.41232	0.498066	0.0461464	Gender Neutral	NA	NA	WBGene00001406	31.7845	43.1457
feh-1	Y54F10AM.2	22.4074	39.2816	1.75306	0.809878	0.0412545	Gender Neutral	NA	Ambiguous	WBGene00001410	0.417081	0.792266
fem-1	F35D6.1	2469.47	3620.8	1.46622	0.552107	0.0147054	Gender Neutral	NA	NA	WBGene00001411	61.9235	82.0051
fem-2	T19C3.8	3252.07	1506.55	0.463259	-1.11011	7.11e-08	Oogenic	NA	NA	WBGene00001412	106.222	47.3176
fem-3	C01F6.4	1928.79	1061.36	0.550272	-0.861784	4.46e-05	Gender Neutral	NA	NA	WBGene00001413	67.0219	35.2848
fer-1	F43G9.6	11.4147	8591.15	752.639	9.55582	1.59e-105	Spermatogenic	NA	NA	WBGene00001414	0.0830343	66.0544
fib-1	T01C3.7	18691.9	18227.1	0.975131	-0.0363319	1	Gender Neutral	Gender Neutral	NA	WBGene00001423	923.55	882.55
fis-1	F41G3.4	2.24081	1623.93	724.705	9.50125	2.18e-183	Spermatogenic	NA	NA	WBGene00001424	0.168558	163.193
fis-2	F13B9.8	337.131	82.9083	0.245923	-2.02372	1e-14	Oogenic	NA	NA	WBGene00001425	29.1433	6.72454
fkb-1	F36H1.1	2107.78	2911.8	1.38146	0.466188	0.0703011	Gender Neutral	NA	NA	WBGene00001426	257.329	345.76
fkb-2	Y18D10A.19	7348.81	12798.8	1.74161	0.800426	0.000262365	Gender Neutral	NA	NA	WBGene00001427	1037.59	1728.39
fkb-3	C05C8.3	23.934	26.7647	1.11827	0.161269	0.95891	Gender Neutral	NA	NA	WBGene00001428	1.79854	1.87458
fkb-5	C50F2.6	114.801	123.554	1.07624	0.106006	0.841637	Gender Neutral	NA	NA	WBGene00001430	7.86027	8.1833
fkb-6	F31D4.3	9904.18	14417.1	1.45566	0.541671	0.0172895	Gender Neutral	NA	NA	WBGene00001431	415.136	581.959
fkb-8	Y18D10A.25	28.5021	63.9223	2.24273	1.16525	0.000178321	Spermatogenic	NA	NA	WBGene00001433	1.29474	3.08198
fkh-3	C29F7.4	154.274	0.401098	0.00259991	-8.58732	4.06e-56	Oogenic	NA	NA	WBGene00001435	7.28908	0.0146316
fkh-4	C29F7.5	100.602	0	Infinite	Infinite	1.66e-56	Oogenic	NA	Ambiguous	WBGene00001436	4.0775	0.00638097
fkh-6	B0286.5	27.2053	61.2893	2.25285	1.17175	0.00062472	Spermatogenic	NA	NA	WBGene00001438	1.29382	2.58826
fkh-7	F26D12.1	232.894	334.059	1.43439	0.520432	0.0700527	Gender Neutral	NA	Ambiguous	WBGene00001439	4.99433	6.91062
fkh-9	K03C7.2	57.6802	95.9198	1.66296	0.733753	0.0850842	Gender Neutral	NA	Germline	WBGene00001441	2.07043	3.20357
fkh-10	C25A1.2	69.8084	67.0692	0.960761	-0.0577509	0.969232	Gender Neutral	NA	NA	WBGene00001442	0.333325	0.829132
fli-1	B0523.5	3151.06	3437.43	1.09088	0.125494	0.810316	Gender Neutral	NA	Germline	WBGene00001443	38.2621	39.6514
flp-6	F07D3.2	8.61867	40.31	4.67706	2.2256	4.9e-06	Spermatogenic	NA	NA	WBGene00001449	0.754987	2.31147
flp-10	T06C10.4	36.7295	153.951	4.19148	2.06746	1.22e-14	Spermatogenic	NA	NA	WBGene00001453	3.90507	15.6784
flp-14	Y37D8A.15	16.3437	17.9458	1.09802	0.13491	0.994861	Gender Neutral	NA	Ambiguous	WBGene00001457	1.09998	1.10243
flt-1	ZK783.4	866.751	22.8688	0.0263845	-5.24417	5.47e-92	Oogenic	NA	Germline	WBGene00001470	10.8703	0.273423
fmo-4	F53F4.5	492.99	780.297	1.58278	0.662465	0.00159863	Gender Neutral	NA	Soma	WBGene00001479	12.995	19.903
fmo-5	H24K24.5	53.9856	125.592	2.32639	1.21809	8.66e-06	Spermatogenic	NA	Ambiguous	WBGene00001480	1.79535	3.89981
fog-1	Y54E10A.4	626.507	3888.41	6.20649	2.63378	1.09e-27	Spermatogenic	NA	NA	WBGene00001481	20.1308	85.9974
fog-2	Y113G7B.5	176.772	925.274	5.23428	2.38799	2.32e-27	Spermatogenic	NA	NA	WBGene00001482	8.87027	43.4538
fog-3	C03C11.2	19.5343	5698.65	291.726	8.18847	1.79e-189	Spermatogenic	NA	NA	WBGene00001483	0.969645	231.947
fox-1	T07D1.4	262.818	10.0734	0.0383285	-4.70544	1.85e-31	Oogenic	NA	NA	WBGene00001484	7.77489	0.245184
fre-1	Y113G7A.8	1847.49	1427.29	0.772554	-0.372292	0.150958	Gender Neutral	NA	Ambiguous	WBGene00001485	44.888	33.4066
frh-1	F59G1.7	419.478	292.36	0.696962	-0.520849	0.0220475	Gender Neutral	NA	NA	WBGene00001486	48.4145	32.3775
frk-1	T04B2.2	2.65597	3852.66	1450.57	10.5024	1.65e-223	Spermatogenic	NA	NA	WBGene00001487	0.141717	154.933
frm-1	ZK270.2	3674.71	7305.13	1.98795	0.991278	4.25e-06	Gender Neutral	NA	NA	WBGene00001488	53.0313	84.5676
frm-2	T04C9.6	112.044	60.0647	0.53608	-0.899479	0.00227996	Gender Neutral	NA	NA	WBGene00001489	2.81877	1.44954
frm-3	H05G16.1	32.4136	3.07404	0.094838	-3.39839	8.66e-12	Oogenic	NA	Ambiguous	WBGene00001490	0.332452	0.0353633
frm-4	C24A11.8	3157.53	3316.3	1.05028	0.0707796	0.969232	Gender Neutral	NA	NA	WBGene00001491	50.8003	51.5786
frm-5.1	Y38C1AB.8	398.393	87.0074	0.218396	-2.19498	3.6e-20	Oogenic	NA	Ambiguous	WBGene00001492	3.55137	0.826163
frm-8	H09G03.2	43.4977	20.6674	0.475139	-1.07358	0.00333074	Oogenic	NA	NA	WBGene00001494	0.791208	0.380106
frm-10	F25H9.5	2262.73	772.018	0.341189	-1.55136	9.55e-14	Oogenic	NA	Germline	WBGene00001496	49.1701	15.1843
fars-1	T08B2.9	6035.79	7036.86	1.16586	0.22139	0.434648	Gender Neutral	NA	NA	WBGene00001497	180.596	201.432
fars-3	F22B5.9	5194.44	6571.82	1.26516	0.339324	0.158681	Gender Neutral	NA	Germline	WBGene00001498	148.598	180.369
fsn-1	C26E6.5	3670.94	2420.43	0.659349	-0.600887	0.00553673	Gender Neutral	Gender Neutral	NA	WBGene00001499	150.18	92.9096
ftn-2	D1037.3	190.234	912.684	4.79768	2.26234	0.00951864	Spermatogenic	NA	Ambiguous	WBGene00001501	17.6769	79.754
ftt-2	F52D10.3	2648.15	2074.32	0.783308	-0.352347	0.130528	Gender Neutral	NA	NA	WBGene00001502	136.133	104.778
fum-1	H14A12.2	7175.09	8174.57	1.1393	0.188145	0.664229	Gender Neutral	NA	NA	WBGene00001503	192.253	210.558
fut-1	K08F8.3	11.7798	527.721	44.7989	5.48539	1.16e-89	Spermatogenic	NA	Ambiguous	WBGene00001505	0.380256	13.5801
fut-8	C10F3.6	11.218	36.9693	3.29554	1.72052	0.000807709	Spermatogenic	NA	NA	WBGene00001508	0.306437	0.854479
fzo-1	ZK1248.14	2739.21	2329.01	0.850248	-0.234044	0.412362	Gender Neutral	NA	Germline	WBGene00001509	59.0625	48.4906
fzr-1	ZK1307.6	1966.17	1061.22	0.53974	-0.889663	0.000139981	Gender Neutral	NA	Germline	WBGene00001510	38.5016	20.224
fzy-1	ZK177.6	6132.3	5074.83	0.827557	-0.27307	0.291277	Gender Neutral	NA	NA	WBGene00001511	152.718	118.387
gad-1	T05H4.14	2636.25	2015.19	0.764416	-0.387571	0.0875055	Gender Neutral	Gender Neutral	NA	WBGene00001513	77.4904	56.8432
xnd-1	C05D2.5	4204.57	2112.97	0.50254	-0.992691	1.37e-06	Gender Neutral	Gender Neutral	NA	WBGene00001514	94.9368	45.7028
gap-1	T24C12.2	12.1854	31.2739	2.5665	1.3598	0.00198632	Spermatogenic	NA	NA	WBGene00001515	0.29037	0.719667
gap-2	ZK899.8	712.156	67.2597	0.0944452	-3.40438	8.92e-48	Oogenic	NA	NA	WBGene00001516	11.4113	0.854486
gar-1	C15B12.5	19.2685	29.2221	1.51657	0.600816	0.228767	Gender Neutral	NA	NA	WBGene00001517	0.291966	0.461525
gas-1	K09A9.5	697.473	843.593	1.2095	0.274409	0.355798	Gender Neutral	NA	Ambiguous	WBGene00001520	23.4631	26.7947
gbh-1	D2089.5	143.933	113.97	0.791828	-0.336741	0.281328	Gender Neutral	NA	Ambiguous	WBGene00001522	5.35419	4.14093
gck-1	T19A5.2	2353.68	5104.21	2.16861	1.11677	9.36e-08	Spermatogenic	NA	NA	WBGene00001526	42.8668	90.6787
gcs-1	F37B12.2	2910.95	3013.18	1.03512	0.0497935	0.953703	Gender Neutral	NA	Germline	WBGene00001527	69.7119	69.1486
gcy-2	R134.2	0	131.228	Infinite	Infinite	2.4e-47	Spermatogenic	NA	NA	WBGene00001529	0.00193745	1.77007
gcy-9	ZK455.2	25.2189	81.2855	3.2232	1.68849	4.08e-08	Spermatogenic	NA	NA	WBGene00001536	0.297229	0.815354
gcy-12	F08B1.2	177.021	5889.13	33.2679	5.05606	7.23e-73	Spermatogenic	NA	NA	WBGene00001538	1.81677	58.6869
gcy-19	C17F4.6	30.4636	6.5485	0.214961	-2.21785	3.19e-05	Oogenic	NA	NA	WBGene00001544	0.351352	0.0677143
gdi-1	Y57G11C.10	7265.9	7761.44	1.0682	0.0951842	0.941155	Gender Neutral	NA	NA	WBGene00001558	249.916	254.489
gei-4	W07B3.2	2533.27	1048.7	0.413973	-1.27239	9.38e-10	Oogenic	NA	NA	WBGene00001561	65.8386	26.1216
gei-6	C05C8.4	3151.53	2487.94	0.789441	-0.341097	0.16489	Gender Neutral	NA	NA	WBGene00001563	49.7893	38.2169
icl-1	C05E4.9	366.164	401.507	1.09652	0.132934	0.978811	Gender Neutral	NA	NA	WBGene00001564	6.64432	6.81524
gei-8	C14B9.6	951.164	3087.87	3.24641	1.69885	1.4e-10	Spermatogenic	NA	NA	WBGene00001565	8.12541	25.265
acdh-13	C28C12.9	1806.96	2397.74	1.32694	0.408106	0.0848969	Gender Neutral	NA	NA	WBGene00001566	43.8063	56.2632
gei-12	F52D2.4	2145.31	13.5924	0.00633588	-7.30224	4.23e-150	Oogenic	Oogenic	NA	WBGene00001569	44.0048	0.282407
gei-14	K01C8.5	1950.13	1696.44	0.869913	-0.201058	0.509278	Gender Neutral	NA	NA	WBGene00001571	49.1608	41.5815
gei-15	M03A8.4	119.057	161.549	1.3569	0.440314	0.149023	Gender Neutral	NA	NA	WBGene00001572	3.36108	4.27323
gei-17	W10D5.3	5217.85	5082.42	0.974046	-0.0379376	0.950175	Gender Neutral	NA	NA	WBGene00001574	82.7102	78.3941
gem-4	T12A7.1	56.564	2.79858	0.0494764	-4.33711	4.49e-23	Oogenic	NA	Germline	WBGene00001577	1.58458	0.0789968
ges-1	R12A1.4	38.4758	63.4266	1.64848	0.721136	0.442726	Gender Neutral	NA	NA	WBGene00001578	1.08146	1.79569
gex-2	F56A11.1	1321.81	1721.56	1.30242	0.381196	0.1826	Gender Neutral	NA	NA	WBGene00001579	16.6128	20.5022
gex-3	F28D1.10	2777.9	1627.15	0.58575	-0.771642	0.000312416	Gender Neutral	NA	Germline	WBGene00001580	39.8799	22.5209
gfi-1	F57F4.3	160.032	570.378	3.56414	1.83355	0.115173	Gender Neutral	NA	NA	WBGene00001581	1.54262	4.72729
gfi-2	K02A11.1	3902.3	1570.16	0.402366	-1.31342	1.64e-10	Oogenic	NA	NA	WBGene00001582	82.9711	32.3301
gfi-3	M163.4	646.328	218.612	0.338236	-1.5639	1.48e-12	Oogenic	NA	Ambiguous	WBGene00001583	10.7785	3.48799
gfl-1	M04B2.3	1109.72	351.762	0.316983	-1.65752	8.11e-15	Oogenic	NA	NA	WBGene00001585	86.9578	26.5021
gip-1	H04J21.3	2172.11	2191.14	1.00876	0.0125857	1	Gender Neutral	NA	NA	WBGene00001589	34.7697	34.2748
C45G3.3	C45G3.3	579.076	552.812	0.954645	-0.0669637	0.948066	Gender Neutral	NA	NA	WBGene00001590	31.4026	27.8569
gld-1	T23G11.3	30135.5	9942.03	0.329911	-1.59985	1.72e-09	Oogenic	Gender Neutral	NA	WBGene00001595	704.133	227.737
gld-2	ZC308.1	6530.15	8683.87	1.32981	0.411223	0.256839	Gender Neutral	NA	Germline	WBGene00001596	77.2231	97.8521
gld-3	T07F8.3	12130.1	6711	0.553252	-0.853992	4.14e-05	Gender Neutral	NA	NA	WBGene00001597	205.275	92.7196
glh-1	T21G5.3	13107.4	24453.9	1.86565	0.89968	1.41e-05	Gender Neutral	NA	NA	WBGene00001598	280.119	504.403
glh-2	C55B7.1	6734.42	2954.6	0.438731	-1.18859	1.35e-05	Oogenic	Gender Neutral	NA	WBGene00001599	117.63	50.5827
glh-3	B0414.6	2061.79	1518.66	0.736575	-0.441096	0.0854471	Gender Neutral	NA	NA	WBGene00001600	48.2146	33.5822
glh-4	T12F5.3	4574.53	8971.55	1.96119	0.971732	3.68e-06	Gender Neutral	NA	NA	WBGene00001601	64.7697	123.946
gln-1	C45B2.5	169.361	69.4701	0.41019	-1.28564	4.83e-07	Oogenic	NA	NA	WBGene00001602	5.90361	2.42395
gln-2	K03H1.1	12.1784	12299.4	1009.94	9.98005	3.24e-193	Spermatogenic	NA	NA	WBGene00001603	0.551958	584.455
gln-3	Y105C5B.28	467.459	1136.41	2.43103	1.28157	1.56e-05	Spermatogenic	NA	Ambiguous	WBGene00001604	14.8412	35.9943
gln-4	T25C8.3	1.33386	1042.79	781.784	9.61063	4.59e-110	Spermatogenic	NA	NA	WBGene00001605	0.0643519	54.7055
gln-5	F26D10.10	7204.35	905.196	0.125646	-2.99257	2.15e-46	Oogenic	Oogenic	NA	WBGene00001606	341.144	40.8139
gln-6	C28D4.3	16759.6	2527.7	0.150821	-2.72909	8.44e-40	Oogenic	Oogenic	NA	WBGene00001607	656.557	94.277
glp-1	F02A9.6	6078.72	1811.6	0.298024	-1.7465	1.15e-17	Oogenic	Oogenic	NA	WBGene00001609	79.7479	22.3064
glr-2	B0280.12	14.3768	17.7583	1.23521	0.30475	0.766741	Gender Neutral	NA	NA	WBGene00001613	0.205022	0.255945
glr-6	F41B4.4	36.9093	22.9275	0.621186	-0.686903	0.148584	Gender Neutral	NA	NA	WBGene00001617	0.602963	0.370487
glt-1	C12D12.2	51.3352	186.321	3.6295	1.85977	0.00112404	Spermatogenic	NA	NA	WBGene00001620	1.47957	5.10711
glt-3	K08F4.4	10.9106	43.1896	3.95849	1.98495	6.1e-07	Spermatogenic	NA	NA	WBGene00001621	0.215976	1.32187
glt-4	T22E5.2	84.8764	258.462	3.04516	1.60652	6.8e-11	Spermatogenic	NA	NA	WBGene00001622	2.17862	6.92699
glt-6	R05G6.6	28.3804	35.2953	1.24365	0.314582	0.510778	Gender Neutral	NA	NA	WBGene00001624	0.0530351	0.216975
gly-2	C55B7.2	50.9429	127.962	2.51187	1.32876	2.06e-06	Spermatogenic	NA	NA	WBGene00001627	1.15532	2.69866
gly-3	ZK688.8	2599.39	4109.39	1.58091	0.660752	0.0024102	Gender Neutral	NA	NA	WBGene00001628	62.5414	97.6828
gly-4	Y116F11B.12	845.746	560.734	0.663005	-0.592908	0.020239	Gender Neutral	NA	Soma	WBGene00001629	17.7363	11.3677
gly-5	Y39E4B.12	1976.68	2206.51	1.11627	0.158683	0.654357	Gender Neutral	NA	NA	WBGene00001630	41.0098	44.0414
gly-6	H38K22.5	52.526	73.5541	1.40034	0.485775	0.42676	Gender Neutral	NA	NA	WBGene00001631	0.966385	1.4577
gly-7	Y46H3A.6	2856.19	3118.6	1.09187	0.126806	0.857217	Gender Neutral	NA	NA	WBGene00001632	73.5989	77.4421
gly-8	Y66A7A.6	108.354	99.8187	0.921225	-0.118374	1	Gender Neutral	NA	Ambiguous	WBGene00001633	3.54544	3.06362
gly-11	Y75B8A.9	103.458	83.4024	0.80615	-0.310881	0.378808	Gender Neutral	NA	NA	WBGene00001636	2.78841	1.88104
gly-12	F48E3.1	60.2542	27.4551	0.455654	-1.13399	0.000978111	Oogenic	NA	NA	WBGene00001637	1.02641	0.400133
gly-13	B0416.6	452.211	261.975	0.579322	-0.787563	0.000730788	Gender Neutral	NA	NA	WBGene00001638	10.5654	6.08391
gly-14	M01F1.1	101.473	566.906	5.58676	2.48201	2.05e-27	Spermatogenic	NA	NA	WBGene00001639	2.8905	15.2598
gly-20	C03E10.4	3278.73	3454.26	1.05354	0.0752394	0.969232	Gender Neutral	NA	NA	WBGene00001645	100.338	102.36
gna-1	B0024.12	41.4924	60.3085	1.45348	0.539513	0.247516	Gender Neutral	NA	NA	WBGene00001646	6.27175	8.73647
gna-2	T23G11.2	4231.62	835.644	0.197476	-2.34025	1.44e-29	Oogenic	Oogenic	NA	WBGene00001647	204.873	38.7236
goa-1	C26C6.2	4083.94	1578.27	0.386457	-1.37162	2.83e-11	Oogenic	NA	Germline	WBGene00001648	105.239	39.0589
gob-1	H13N06.3	348.019	296.155	0.850973	-0.232814	0.500726	Gender Neutral	NA	NA	WBGene00001649	8.65886	6.68133
gon-1	F25H8.3	138.907	309.338	2.22694	1.15506	8.04e-07	Spermatogenic	NA	Soma	WBGene00001650	0.968876	2.06946
gon-2	T01H8.5	496.62	441.294	0.888596	-0.170401	0.64148	Gender Neutral	NA	Germline	WBGene00001651	4.02845	3.931
gon-4	K04D7.5	3148.08	663.176	0.210661	-2.24701	5.01e-27	Oogenic	Gender Neutral	NA	WBGene00001653	38.5552	7.74959
gop-1	C34E10.3	1224.92	2011.5	1.64215	0.715585	0.00135646	Gender Neutral	NA	Ambiguous	WBGene00001660	18.2305	28.8895
gop-2	C34E10.2	2060.6	1537.38	0.746083	-0.422592	0.101101	Gender Neutral	Gender Neutral	NA	WBGene00001661	96.3139	69.2056
gpa-1	T19C4.6	84.2405	126.293	1.49919	0.584186	0.0345415	Gender Neutral	NA	NA	WBGene00001663	3.44017	4.95405
gpa-4	T07A9.7	31.7415	13.8988	0.437874	-1.19141	0.00514349	Oogenic	NA	NA	WBGene00001666	0.793434	0.271968
gpa-7	R10H10.5	24.532	61.0312	2.48782	1.31488	3.82e-05	Spermatogenic	NA	NA	WBGene00001669	1.18127	2.59935
gpa-15	M04C7.1	6.10812	55.7834	9.13266	3.19104	1.09e-12	Spermatogenic	NA	NA	WBGene00001677	0.25445	1.96568
gpa-16	Y95B8A.5	1808.71	2341.53	1.29458	0.372485	0.167723	Gender Neutral	NA	NA	WBGene00001678	67.3032	83.5348
gpb-1	F13D12.7	4442.09	2132.53	0.480075	-1.05867	6.65e-05	Oogenic	NA	Germline	WBGene00001679	109.728	50.4105
gpb-2	F52A8.2	82.4484	70.0087	0.849122	-0.235957	0.628649	Gender Neutral	NA	Ambiguous	WBGene00001680	1.393	2.06779
gpc-2	F08B6.2	637.299	428.378	0.672178	-0.573085	0.00935557	Gender Neutral	NA	NA	WBGene00001682	58.5608	37.2816
gpd-1	T09F3.3	8280.06	3938.19	0.475624	-1.07211	9.1e-08	Oogenic	NA	NA	WBGene00001683	535.234	244.341
gpd-3	K10B3.7	518.299	879.581	1.69705	0.763031	0.123127	Gender Neutral	NA	NA	WBGene00001685	27.2587	42.6356
gpd-4	F33H1.2	6240.37	4175.09	0.669045	-0.579824	0.00541959	Gender Neutral	Oogenic	NA	WBGene00001686	402.152	258.237
gpr-1	F22B7.13	686.825	1255.2	1.82753	0.869898	6.23e-05	Gender Neutral	NA	NA	WBGene00001688	24.4718	44.0189
gpr-2	C38C10.4	970.607	2723.12	2.80559	1.4883	1.02e-12	Spermatogenic	NA	NA	WBGene00001689	33.1342	90.4519
grd-3	W05E7.1	62.3061	242.235	3.88782	1.95896	0.000516808	Spermatogenic	NA	Ambiguous	WBGene00001692	5.92665	20.5166
grd-5	F41E6.2	44.8011	128.729	2.87334	1.52273	0.0138759	Gender Neutral	NA	NA	WBGene00001694	6.76484	18.132
grd-10	F09D12.1	19.8265	44.1845	2.22856	1.15611	0.0451986	Gender Neutral	NA	NA	WBGene00001699	2.34374	5.5191
grk-1	F19C6.1	773.516	53.2403	0.0688289	-3.86084	1.35e-58	Oogenic	NA	Germline	WBGene00001708	12.599	0.902852
grk-2	W02B3.2	170.838	38.7839	0.227021	-2.1391	4.06e-16	Oogenic	NA	NA	WBGene00001709	3.95165	0.834139
grl-4	F42C5.7	25.3042	56.966	2.25125	1.17073	0.229556	Gender Neutral	NA	NA	WBGene00001713	1.76516	3.64229
grl-10	C26F1.5	113.102	216.264	1.91211	0.935168	0.000233304	Gender Neutral	NA	Soma	WBGene00001719	1.46268	4.9547
grl-16	Y65B4BR.6	28.6394	12.1826	0.425379	-1.23318	0.969232	Gender Neutral	NA	Soma	WBGene00001725	0.754939	0.355615
grl-21	ZC168.5	45.977	16.8108	0.365635	-1.45152	0.269179	Gender Neutral	NA	NA	WBGene00001730	4.65492	1.62608
grl-27	F40C5.3	9.72639	23.5329	2.41949	1.2747	0.0114444	Gender Neutral	NA	NA	WBGene00001736	1.34577	2.69898
gro-1	ZC395.6	751.769	722.553	0.961136	-0.0571874	0.969232	Gender Neutral	NA	NA	WBGene00001740	26.6219	24.7519
grp-1	K06H7.4	2760.79	1657.3	0.6003	-0.736245	0.000505494	Gender Neutral	Gender Neutral	NA	WBGene00001743	84.0856	48.7116
gars-1	T10F2.1	6333.93	6131.3	0.968008	-0.0469098	1	Gender Neutral	NA	NA	WBGene00001744	158.269	148.171
gsa-1	R06A10.2	47.5321	97.6287	2.05395	1.0384	0.000247305	Spermatogenic	NA	NA	WBGene00001745	1.12073	2.12794
gsk-3	Y18D10A.5	1439.36	4072.18	2.82917	1.50038	1.98e-12	Spermatogenic	NA	NA	WBGene00001746	41.1877	112.819
gsp-1	F29F11.6	5366.71	5193.91	0.967801	-0.0472173	1	Gender Neutral	NA	Germline	WBGene00001747	168.765	160.158
gsp-2	F56C9.1	9705.88	8240.75	0.849047	-0.236084	0.409883	Gender Neutral	NA	Germline	WBGene00001748	309.403	250.64
gst-1	R107.7	5269.81	4591.27	0.871241	-0.198856	0.419267	Gender Neutral	NA	NA	WBGene00001749	441.835	366.854
gst-4	K08F4.7	46.9808	69.0497	1.46974	0.555564	0.254925	Gender Neutral	NA	NA	WBGene00001752	3.48594	4.71394
gst-5	R03D7.6	54.7348	319.893	5.84442	2.54706	8.65e-11	Spermatogenic	NA	NA	WBGene00001753	4.04078	22.844
gst-6	F11G11.3	15.2995	24.477	1.59986	0.677943	0.510737	Gender Neutral	NA	NA	WBGene00001754	1.55725	1.95461
gst-7	F11G11.2	2920.77	121.633	0.0416443	-4.58573	7.62e-44	Oogenic	NA	NA	WBGene00001755	291.431	11.1896
gst-10	Y45G12C.2	13.5976	46.5903	3.42636	1.77668	0.00410066	Spermatogenic	NA	NA	WBGene00001758	1.168	3.56153
gst-12	F37B1.2	17.9445	19.8159	1.10429	0.143118	1	Gender Neutral	NA	NA	WBGene00001760	1.96217	1.84107
gst-13	T26C5.1	29.8286	38.4008	1.28738	0.36444	0.824503	Gender Neutral	NA	NA	WBGene00001761	2.95811	3.56752
gst-15	F37B1.4	23.4328	60.1683	2.56769	1.36047	8.68e-05	Spermatogenic	NA	NA	WBGene00001763	2.5754	5.95108
gst-16	F37B1.5	42.8543	6.35128	0.148206	-2.75432	1.46e-11	Oogenic	NA	Ambiguous	WBGene00001764	4.83837	0.759377
gst-20	Y48E1B.10	86.6262	31.6237	0.365059	-1.4538	0.0323177	Gender Neutral	NA	Ambiguous	WBGene00001768	7.06455	2.67799
gst-26	Y53F4B.29	30.2961	114.635	3.78382	1.91984	0.00711809	Spermatogenic	NA	NA	WBGene00001774	2.91287	11.1999
gst-27	Y53F4B.30	51.0834	173.841	3.40308	1.76684	0.00171297	Spermatogenic	NA	NA	WBGene00001775	5.46953	16.3415
gst-36	R07B1.4	91.968	98.3775	1.06969	0.0971964	1	Gender Neutral	NA	NA	WBGene00001784	6.89619	7.03713
gst-39	Y53F4B.33	13.6781	22.9131	1.67517	0.744307	0.099257	Gender Neutral	NA	NA	WBGene00001787	1.28436	2.34866
gst-42	D1053.1	26.5695	40.2643	1.51543	0.59973	0.395051	Gender Neutral	NA	NA	WBGene00001790	1.32099	2.1014
gst-43	Y71F9AL.5	120.692	230.507	1.90989	0.933485	0.000202904	Gender Neutral	NA	NA	WBGene00001791	9.03217	16.4404
gsy-1	Y46G5A.31	6558.56	1800.34	0.274502	-1.86511	2.52e-19	Oogenic	NA	NA	WBGene00001793	138.043	36.8002
gta-1	K04D7.3	360.385	572.062	1.58737	0.666634	0.446902	Gender Neutral	NA	Ambiguous	WBGene00001794	10.0555	16.4403
gtl-1	C05C12.3	36.6746	154.181	4.20403	2.07177	7.86e-08	Spermatogenic	NA	Ambiguous	WBGene00001795	0.258211	1.19852
gur-4	K09E4.5	34.5474	33.745	0.976773	-0.0339054	1	Gender Neutral	NA	NA	WBGene00001805	0.216121	0.131398
gut-2	T10G3.6	1257.42	910.376	0.724004	-0.465931	0.0394654	Gender Neutral	Gender Neutral	NA	WBGene00001808	170.494	124.049
haf-1	C30H6.6	138.106	23.222	0.168146	-2.57221	3.69e-19	Oogenic	NA	Ambiguous	WBGene00001811	2.90368	0.25007
haf-2	F43E2.4	2853.33	2536.14	0.888835	-0.170012	0.555481	Gender Neutral	NA	NA	WBGene00001812	64.1314	55.0335
haf-3	F57A10.3	2800.7	2142.23	0.764891	-0.386673	0.12288	Gender Neutral	NA	NA	WBGene00001813	55.6845	41.0255
haf-4	W04C9.1	72.1251	112.996	1.56666	0.647696	0.206973	Gender Neutral	NA	Soma	WBGene00001814	1.48741	2.23993
hmt-1	W09D6.6	1850.93	923.583	0.498984	-1.00293	3.3e-06	Oogenic	NA	NA	WBGene00001815	36.1164	17.3765
haf-6	Y48G8AL.11	650.983	918.184	1.41046	0.496163	0.0342773	Gender Neutral	NA	Ambiguous	WBGene00001816	14.5288	19.6394
haf-7	Y50E8A.16	90.5962	29.8112	0.329055	-1.6036	2.03e-07	Oogenic	NA	NA	WBGene00001817	2.12167	0.675595
haf-9	ZK484.2	81.7672	186.907	2.28585	1.19273	0.0390937	Gender Neutral	NA	Soma	WBGene00001819	1.53336	2.98856
hbl-1	F13D11.2	43.9252	8.16479	0.185879	-2.42756	2.66e-07	Oogenic	NA	NA	WBGene00001824	0.645708	0.0839464
hcf-1	C46A5.9	7054.23	4620.24	0.65496	-0.610521	0.00624844	Gender Neutral	NA	NA	WBGene00001827	142.898	90.5073
hcp-1	ZK1055.1	8088.5	9083.76	1.12305	0.167418	0.678498	Gender Neutral	NA	NA	WBGene00001829	94.7375	102.049
hcp-2	T06E4.1	4748.13	14001.3	2.94881	1.56013	6.64e-14	Spermatogenic	NA	NA	WBGene00001830	64.2516	182.495
hcp-3	F58A4.3	3689.47	2914.32	0.7899	-0.340257	0.161807	Gender Neutral	Oogenic	NA	WBGene00001831	209.38	159.796
hcp-4	T03F1.9	4419.89	5743.52	1.29947	0.377924	0.154107	Gender Neutral	NA	NA	WBGene00001832	87.7084	107.689
hcp-6	Y110A7A.1	3245.52	3448.43	1.06252	0.0874909	0.977224	Gender Neutral	NA	NA	WBGene00001833	33.7793	34.3921
hda-1	C53A5.3	4593.32	1625.74	0.353936	-1.49844	2.18e-13	Oogenic	Oogenic	NA	WBGene00001834	153.667	52.753
hda-2	C08B11.2	1186.96	849.284	0.715511	-0.482954	0.0400506	Gender Neutral	Oogenic	NA	WBGene00001835	46.3235	32.7733
hda-3	R06C1.1	1930.03	1516.58	0.785778	-0.347807	0.167983	Gender Neutral	NA	NA	WBGene00001836	62.5199	47.7198
hda-4	C10E2.3	391.387	74.3209	0.189891	-2.39676	1.1e-16	Oogenic	NA	Ambiguous	WBGene00001837	6.27604	1.16793
hda-10	Y51H1A.5	975.103	537.446	0.551168	-0.859436	5.86e-05	Gender Neutral	NA	NA	WBGene00001838	32.6532	17.7355
hdl-1	ZK829.2	15.2404	2991.7	196.3	7.61692	3.15e-166	Spermatogenic	NA	Ambiguous	WBGene00001839	0.189245	47.5225
hel-1	C26D10.2	14418.6	14088.9	0.977135	-0.0333705	1	Gender Neutral	Gender Neutral	NA	WBGene00001840	551.902	518.435
hgo-1	W06D4.1	43.4171	116.547	2.68436	1.42458	0.0831757	Gender Neutral	NA	Ambiguous	WBGene00001843	1.31591	3.35512
hid-1	K02E10.2	245.657	85.9932	0.350055	-1.51435	8.05e-10	Oogenic	NA	NA	WBGene00001844	4.25519	1.36065
hif-1	F38A6.3	680.045	315.759	0.464321	-1.10681	5.68e-05	Oogenic	NA	NA	WBGene00001851	12.9704	6.09298
hil-1	C30G7.1	31.8087	26.0592	0.819246	-0.287631	0.83477	Gender Neutral	NA	Soma	WBGene00001852	1.49594	1.3033
hil-2	Y73B6BL.9	1645.84	1535.15	0.932748	-0.100441	0.898721	Gender Neutral	NA	Germline	WBGene00001853	117.17	104.529
hil-3	F22F1.1	24.7878	24.1885	0.975825	-0.0353055	0.984051	Gender Neutral	NA	Germline	WBGene00001854	1.76354	1.86355
hil-4	C18G1.5	8055.35	5210.8	0.646875	-0.628442	0.00390831	Gender Neutral	Gender Neutral	NA	WBGene00001855	571.439	352.708
hil-5	B0414.3	7872.84	4983.22	0.632963	-0.659808	0.00238789	Gender Neutral	Gender Neutral	NA	WBGene00001856	644.548	393.292
him-3	ZK381.1	2912.38	5053.7	1.73525	0.795141	0.000227684	Gender Neutral	NA	NA	WBGene00001862	154.978	254.169
him-4	F15G9.4	30.6491	51.0369	1.6652	0.735695	0.274449	Gender Neutral	NA	NA	WBGene00001863	0.434573	0.457089
him-5	D1086.4	786.542	614.872	0.781741	-0.355238	0.210075	Gender Neutral	NA	NA	WBGene00001864	86.9066	72.4664
him-6	T04A11.6	2347.16	1970.62	0.839575	-0.252268	0.355571	Gender Neutral	Gender Neutral	NA	WBGene00001865	37.1704	29.6896
him-8	T07G12.12	1490.58	877.869	0.588946	-0.763792	0.000441399	Gender Neutral	NA	NA	WBGene00001867	599.116	244.109
him-10	R12B2.4	2842.33	2365.55	0.832257	-0.264899	0.374194	Gender Neutral	NA	NA	WBGene00001869	88.116	70.926
him-14	ZK1127.11	1938.98	2189.92	1.12942	0.175581	0.645288	Gender Neutral	NA	NA	WBGene00001872	26.6589	33.8895
him-17	T09E8.2	4055.73	2633.36	0.649295	-0.623055	0.00454587	Gender Neutral	Gender Neutral	NA	WBGene00001874	70.258	43.8105
his-9	ZK131.3	22.6393	9.98277	0.440949	-1.18131	0.0845385	Gender Neutral	NA	NA	WBGene00001883	5.29038	2.68902
his-11	ZK131.5	37.4661	24.4125	0.65159	-0.617963	0.501755	Gender Neutral	NA	Germline	WBGene00001885	6.99848	4.43392
his-13	ZK131.7	22.3886	11.0317	0.492739	-1.0211	0.0447787	Gender Neutral	NA	NA	WBGene00001887	5.40603	2.69379
his-24	M163.3	70.4754	29.4685	0.418139	-1.25795	0.565436	Gender Neutral	NA	Soma	WBGene00001898	5.86397	2.32231
his-25	ZK131.2	35.1161	14.4953	0.41278	-1.27655	0.174756	Gender Neutral	NA	NA	WBGene00001899	3.9837	1.7489
his-32	F17E9.10	31.7897	1.2138	0.0381822	-4.71096	1.94e-16	Oogenic	NA	NA	WBGene00001906	6.07504	0.191179
his-35	C50F4.13	523.851	1044.93	1.99471	0.99618	6.56e-06	Gender Neutral	NA	Germline	WBGene00001909	92.3889	177.926
his-37	C50F4.7	227.007	372.429	1.64061	0.714228	0.00397993	Gender Neutral	NA	Germline	WBGene00001911	41.2772	59.6288
his-44	F08G2.1	17.9695	15.4686	0.860822	-0.216213	0.985675	Gender Neutral	NA	NA	WBGene00001918	7.51298	5.97702
his-45	B0035.10	124.314	91.3514	0.734845	-0.444488	0.662727	Gender Neutral	NA	NA	WBGene00001919	15.5817	10.9629
his-46	B0035.9	80.7899	55.4854	0.686787	-0.542066	0.436687	Gender Neutral	NA	NA	WBGene00001920	35.8632	23.2725
his-47	B0035.7	128.342	228.438	1.77991	0.831805	0.000931904	Gender Neutral	NA	NA	WBGene00001921	18.6248	30.8936
his-48	B0035.8	168.295	372.562	2.21374	1.14649	2.99e-05	Spermatogenic	NA	NA	WBGene00001922	37.992	78.3914
his-55	F54E12.1	64.7454	42.2157	0.652026	-0.616998	0.511494	Gender Neutral	NA	NA	WBGene00001929	22.4123	14.4195
his-56	F54E12.3	76.2525	51.5125	0.675551	-0.565863	0.447953	Gender Neutral	NA	NA	WBGene00001930	35.3403	22.2981
his-57	F54E12.5	118.255	169.694	1.43498	0.521035	0.0580275	Gender Neutral	NA	NA	WBGene00001931	18.2291	29.8222
his-58	F54E12.4	167.375	362.482	2.16568	1.11482	0.000118896	Spermatogenic	NA	NA	WBGene00001932	36.8328	74.5821
his-59	F55G1.2	154.705	244.57	1.58088	0.660726	0.0181308	Gender Neutral	NA	NA	WBGene00001933	18.5202	27.4908
his-60	F55G1.11	133.348	152.733	1.14537	0.195816	0.791112	Gender Neutral	NA	NA	WBGene00001934	34.3617	39.401
his-61	F55G1.10	62.7956	102.783	1.63678	0.710865	0.0163536	Gender Neutral	NA	Germline	WBGene00001935	18.7376	27.9465
his-62	F55G1.3	101.17	207.048	2.04655	1.03319	2.2e-05	Spermatogenic	NA	NA	WBGene00001936	14.7095	27.4073
his-63	F22B3.2	79.9794	60.5635	0.757239	-0.401179	0.592686	Gender Neutral	NA	NA	WBGene00001937	15.9462	11.9012
his-64	F22B3.1	61.0193	41.8948	0.686584	-0.542493	0.640975	Gender Neutral	NA	NA	WBGene00001938	19.6079	12.2779
his-65	H02I12.7	48.1319	85.021	1.76642	0.820825	0.00406543	Gender Neutral	NA	NA	WBGene00001939	19.0838	33.6197
his-66	H02I12.6	121.768	253.056	2.07819	1.05533	1.64e-05	Spermatogenic	NA	NA	WBGene00001940	47.5265	99.7688
his-67	T23D8.5	41.78	17.3599	0.415507	-1.26706	0.00170918	Oogenic	NA	NA	WBGene00001941	10.6524	4.01717
his-68	T23D8.6	450.342	340.442	0.755963	-0.403612	0.10644	Gender Neutral	NA	Germline	WBGene00001942	83.5339	62.5681
his-70	E03A3.4	1.49564	2199.31	1470.48	10.5221	7.17e-113	Spermatogenic	NA	NA	WBGene00001944	0.311578	610.607
his-71	F45E1.6	62.7492	112.2	1.78807	0.838399	0.0521658	Gender Neutral	NA	Germline	WBGene00001945	6.70515	12.4558
his-72	Y49E10.6	3624.38	2664.48	0.735155	-0.443881	0.0537609	Gender Neutral	Gender Neutral	NA	WBGene00001946	422.424	295.807
his-73	W09H1.2	2.67661	38.3041	14.3107	3.83902	6.52e-12	Spermatogenic	NA	NA	WBGene00001947	0.741674	11.0183
hlh-2	M05B5.5	681	11.984	0.0175977	-5.82847	7.86e-61	Oogenic	NA	NA	WBGene00001949	21.1517	0.368319
hlh-3	T24B8.6	42.4945	0.797676	0.0187713	-5.73533	5.97e-24	Oogenic	NA	NA	WBGene00001950	3.83975	0.104731
hlh-11	F58A4.7	153.252	228.265	1.48948	0.574807	0.089172	Gender Neutral	NA	NA	WBGene00001955	4.06298	5.82953
btb-1	F40G9.4	38.2945	29.4733	0.769647	-0.377732	0.450199	Gender Neutral	NA	NA	WBGene00001963	1.75918	1.51384
hmg-1.1	Y48B6A.14	8673.54	8090.12	0.932736	-0.10046	0.86197	Gender Neutral	NA	NA	WBGene00001971	900.513	807.906
hmg-1.2	F47D12.4	2796.98	2094.59	0.748877	-0.417198	0.0894925	Gender Neutral	NA	NA	WBGene00001972	56.5502	41.7318
hmg-3	C32F10.5	5664.35	6140.91	1.08413	0.11654	0.870476	Gender Neutral	Oogenic	NA	WBGene00001973	117.359	121.571
hmg-4	T20B12.8	3265.62	1376.86	0.421624	-1.24597	1.14e-09	Oogenic	Gender Neutral	NA	WBGene00001974	84.8335	34.6981
hmg-11	T05A7.4	35.6225	40.5043	1.13704	0.185283	0.774604	Gender Neutral	NA	NA	WBGene00001976	3.7466	4.39327
hmg-12	Y17G7A.1	7137.27	4594.36	0.643713	-0.63551	0.00403606	Gender Neutral	Gender Neutral	NA	WBGene00001977	465.393	283.482
hmp-1	R13H4.4	3728.04	1347.26	0.361386	-1.46839	8.74e-13	Oogenic	Oogenic	NA	WBGene00001978	62.4502	22.5996
hmp-2	K05C4.6	2880.55	903.254	0.31357	-1.67314	3.57e-16	Oogenic	Oogenic	NA	WBGene00001979	76.0974	23.1602
hmr-1	W02B9.1	4843.61	1362.24	0.281245	-1.8301	4.93e-16	Oogenic	NA	NA	WBGene00001980	60.8908	16.8032
hoe-1	E04A4.4	4156.56	3979.47	0.957395	-0.0628138	0.969232	Gender Neutral	NA	NA	WBGene00001983	78.5153	71.7953
hop-1	C18E3.8	1261.41	827.746	0.656207	-0.607778	0.00620303	Gender Neutral	NA	NA	WBGene00001985	58.2149	37.0051
hot-1	F43D2.4	11.7566	23.1845	1.97203	0.979683	0.0456534	Gender Neutral	NA	NA	WBGene00001986	0.670276	1.19046
hpd-1	T21C12.2	132.616	209.643	1.58083	0.660682	0.597239	Gender Neutral	NA	Soma	WBGene00001993	6.2038	9.46416
hpk-1	F20B6.8	347.913	194.108	0.55792	-0.841869	0.0106931	Gender Neutral	NA	NA	WBGene00001994	5.44155	2.77309
hpl-1	K08H2.6	125.927	15.9761	0.126867	-2.97861	8.1e-20	Oogenic	NA	Ambiguous	WBGene00001995	7.3562	0.940482
hpl-2	K01G5.2	3013.61	1887.42	0.626297	-0.675081	0.00210778	Gender Neutral	NA	NA	WBGene00001996	214.995	114.617
hpr-9	Y39A1A.23	1144.74	1242.01	1.08497	0.11766	0.813303	Gender Neutral	NA	NA	WBGene00001997	26.0061	23.3244
hpr-17	F32A11.2	2030.85	1259.75	0.620304	-0.688952	0.0022769	Gender Neutral	NA	Ambiguous	WBGene00001998	60.3246	36.7223
hrp-1	F42A6.7	9970.6	6655.1	0.667473	-0.58322	0.00791989	Gender Neutral	NA	NA	WBGene00001999	367.002	237.31
hrp-2	F58D5.1	10350.2	7736.7	0.747493	-0.419868	0.0864874	Gender Neutral	NA	NA	WBGene00002000	211.393	151.619
hars-1	T11G6.1	3407.47	3035.78	0.89092	-0.166632	0.685843	Gender Neutral	NA	Germline	WBGene00002001	111.479	95.7486
hse-5	B0285.5	2063.38	646.351	0.31325	-1.67462	1.05e-15	Oogenic	Gender Neutral	NA	WBGene00002003	47.1207	14.2213
hsf-1	Y53C10A.12	2584.37	1252.71	0.484725	-1.04476	6.33e-07	Oogenic	Oogenic	NA	WBGene00002004	57.9956	26.7844
hsp-1	F26D10.3	96537.6	107269	1.11116	0.152068	0.703539	Gender Neutral	NA	NA	WBGene00002005	0	0
hsp-3	C15H9.6	6128.91	6489.72	1.05887	0.0825241	0.932024	Gender Neutral	NA	NA	WBGene00002007	150.172	153.192
hsp-4	F43E2.8	9498.92	32443.3	3.41548	1.77209	7.32e-18	Spermatogenic	NA	NA	WBGene00002008	241.306	781.947
hsp-6	C37H5.8	18575	18882.3	1.01655	0.0236749	1	Gender Neutral	NA	NA	WBGene00002010	447.044	441.979
hsp-12.2	C14B9.1	119.554	312.111	2.61062	1.38439	2.1e-09	Spermatogenic	NA	NA	WBGene00002011	14.4155	37.0802
hsp-12.6	F38E11.2	46.7558	2.60014	0.0556112	-4.16848	1.32e-05	Oogenic	NA	NA	WBGene00002013	10.4355	0.718735
hsp-16.1	T27E4.8	1076.36	490.726	0.455912	-1.13317	0.107152	Gender Neutral	NA	NA	WBGene00002015	244.809	103.672
hsp-16.2	Y46H3A.3	1041.73	385.376	0.369939	-1.43464	0.0573263	Gender Neutral	NA	NA	WBGene00002016	143.735	49.7956
hsp-16.11	T27E4.2	1549.71	710.122	0.458228	-1.12586	0.104951	Gender Neutral	NA	NA	WBGene00002017	273.918	119.071
hsp-16.41	Y46H3A.2	1347.71	436.16	0.323631	-1.62758	0.0416455	Gender Neutral	NA	NA	WBGene00002018	203.17	60.6817
hsp-16.48	T27E4.3	1470.45	740.845	0.503822	-0.989015	0.143025	Gender Neutral	NA	NA	WBGene00002019	292.409	140.036
hsp-16.49	T27E4.9	1448.17	739.867	0.510898	-0.968892	0.151748	Gender Neutral	NA	NA	WBGene00002020	288.355	138.038
hsp-17	F52E1.7	184.93	137.563	0.743866	-0.426886	0.969232	Gender Neutral	NA	NA	WBGene00002021	15.7358	7.68336
hsp-25	C09B8.6	491.889	606.181	1.23235	0.301416	0.310624	Gender Neutral	NA	NA	WBGene00002023	29.4509	32.343
hsp-43	C14F11.5	85.7134	64.8511	0.756604	-0.40239	0.263601	Gender Neutral	NA	Soma	WBGene00002024	3.51153	2.69683
hsp-60	Y22D7AL.5	15355.1	16386.5	1.06717	0.093786	0.89124	Gender Neutral	NA	NA	WBGene00002025	356.295	368.58
hsp-70	C12C8.1	1833.98	631.88	0.344541	-1.53725	0.050462	Gender Neutral	NA	Germline	WBGene00002026	58.0293	19.4532
hsr-9	T05F1.6	11121.3	6136.92	0.551818	-0.857736	4.62e-05	Gender Neutral	NA	NA	WBGene00002027	157.285	83.0411
hst-1	F08B4.6	1677.86	557.234	0.332111	-1.59026	3.32e-14	Oogenic	NA	NA	WBGene00002028	32.811	10.8723
hst-2	C34F6.4	263.216	34.7107	0.131871	-2.9228	1.35e-29	Oogenic	NA	Germline	WBGene00002029	9.44484	1.26515
hst-6	Y34B4A.3	268.67	11.4985	0.0427978	-4.54632	9.81e-57	Oogenic	NA	NA	WBGene00002031	10.7536	0.383251
htp-1	F41H10.10	2830.59	4061.76	1.43495	0.521003	0.0187519	Gender Neutral	Gender Neutral	NA	WBGene00002032	138.509	190.494
htp-2	Y73B6BL.2	1907.59	1867.61	0.97904	-0.0305602	1	Gender Neutral	NA	NA	WBGene00002033	89.6608	83.7106
htp-3	F57C9.5	3351.66	3348.44	0.999039	-0.00138743	1	Gender Neutral	NA	NA	WBGene00002034	73.9124	70.8507
hum-1	F29D10.4	3227.01	626.92	0.194272	-2.36385	1.75e-29	Oogenic	NA	Ambiguous	WBGene00002035	39.0914	7.27997
hum-2	F36D4.3	5569.1	5361.81	0.962777	-0.0547261	0.94184	Gender Neutral	NA	NA	WBGene00002036	68.6086	49.5086
hum-4	F46C3.3	135.345	43.2327	0.319427	-1.64644	3.8e-08	Oogenic	NA	Soma	WBGene00002037	0.905473	0.453491
hum-5	T02C12.1	92.3293	117.368	1.27119	0.346175	0.72434	Gender Neutral	NA	Soma	WBGene00002038	1.23878	1.61148
hum-6	T10H10.1	22.3814	55.8977	2.4975	1.32049	8.72e-05	Spermatogenic	NA	NA	WBGene00002039	0.0599043	0.22891
hum-7	F56A6.2	205.429	147.962	0.720256	-0.473417	0.117139	Gender Neutral	NA	NA	WBGene00002040	1.6249	1.11043
hum-8	Y66H1A.6	25.237	51.3523	2.0348	1.02489	0.167466	Gender Neutral	NA	NA	WBGene00002041	0.324961	0.670406
hus-1	H26D21.1	959.626	745.535	0.776901	-0.364197	0.158399	Gender Neutral	NA	NA	WBGene00002042	51.4377	38.1179
hyl-1	C09G4.1	1805.55	2085.18	1.15488	0.207737	0.517973	Gender Neutral	NA	NA	WBGene00002043	60.1367	66.8598
hyl-2	K02G10.6	468.988	263.739	0.562358	-0.830439	0.00039274	Gender Neutral	NA	NA	WBGene00002044	16.1359	8.79027
icln-1	C01F6.8	2417.01	1661.32	0.687345	-0.540893	0.0148931	Gender Neutral	NA	NA	WBGene00002046	141.76	92.5785
icp-1	Y39G10AR.13	4006.17	1466.62	0.36609	-1.44973	2.09e-12	Oogenic	NA	NA	WBGene00002047	102.836	36.3434
ifa-1	F38B2.1	34.9532	44.8006	1.28173	0.358092	0.667885	Gender Neutral	NA	NA	WBGene00002050	0.769155	1.09373
ifa-4	K05B2.3	14.2206	18.8933	1.32859	0.409893	0.790675	Gender Neutral	NA	NA	WBGene00002052	0.279321	0.375019
ifb-1	F10C1.2	75.0991	177.353	2.36158	1.23975	0.0282652	Gender Neutral	NA	NA	WBGene00002053	1.78321	3.97179
ifb-2	F10C1.7	269.193	538.415	2.00011	1.00008	0.423622	Gender Neutral	NA	NA	WBGene00002054	7.33809	13.1884
ifc-1	F37B4.2	12.4383	51.4798	4.13882	2.04922	0.130917	Gender Neutral	NA	NA	WBGene00002055	0.341847	1.94134
ifc-2	M6.1	201.261	545.424	2.71003	1.43831	0.275185	Gender Neutral	NA	NA	WBGene00002056	4.19742	10.5479
ifd-1	R04E5.10	22.4757	27.2486	1.21236	0.277815	0.861253	Gender Neutral	NA	NA	WBGene00002057	0.564055	0.535271
ifd-2	F25E2.4	34.8524	50.4546	1.44766	0.533728	0.799255	Gender Neutral	NA	NA	WBGene00002058	1.13368	1.60414
ife-1	F53A2.6	7117.67	26127.7	3.67083	1.87611	9.02e-20	Spermatogenic	NA	NA	WBGene00002059	581.829	1713.16
ife-2	R04A9.4	456.901	168.363	0.368488	-1.44031	2.04e-10	Oogenic	NA	NA	WBGene00002060	29.0985	10.2209
ife-3	B0348.6	13513.1	11512.7	0.851966	-0.231133	0.482712	Gender Neutral	NA	NA	WBGene00002061	607.896	533.08
ife-4	C05D9.5	94.1471	23.8551	0.253381	-1.98062	6.22e-11	Oogenic	NA	NA	WBGene00002062	6.02685	1.55474
ife-5	Y57A10A.30	185.398	1260.2	6.79728	2.76496	1.49e-36	Spermatogenic	NA	NA	WBGene00002063	15.1232	107.006
iff-1	T05G5.10	57916.1	90418.6	1.5612	0.642657	0.0248298	Gender Neutral	NA	NA	WBGene00002064	3350.87	4990.35
iff-2	F54C9.1	531.372	1200.12	2.25854	1.17539	0.0217	Gender Neutral	NA	Ambiguous	WBGene00002065	36.0742	75.314
ifg-1	M110.4	15721.6	17380.4	1.10551	0.144709	0.78661	Gender Neutral	NA	Germline	WBGene00002066	234.965	246.909
ifp-1	C43C3.1	14.0191	22.2611	1.58791	0.667131	0.550913	Gender Neutral	NA	Soma	WBGene00002067	0.241355	0.373473
ify-1	C27A2.3	5766.2	6338.82	1.09931	0.136595	0.723364	Gender Neutral	NA	NA	WBGene00002068	345.532	365.619
ikb-1	C04F12.3	23.6234	51.1695	2.16605	1.11507	0.00328315	Spermatogenic	NA	Germline	WBGene00002069	0.700854	1.30389
ile-2	T04G9.3	593.961	518.611	0.87314	-0.195715	0.558437	Gender Neutral	NA	Germline	WBGene00002071	22.5561	18.6326
ima-1	T19B10.7	4470.58	2627.95	0.587833	-0.766522	0.000201723	Gender Neutral	Gender Neutral	NA	WBGene00002072	138.793	76.9796
ima-2	F26B1.3	16124.1	3817.05	0.23673	-2.07869	5.03e-24	Oogenic	Oogenic	NA	WBGene00002073	518.305	118.509
ima-3	F32E10.4	8047.39	7586.58	0.942738	-0.0850711	0.940508	Gender Neutral	NA	NA	WBGene00002074	186.83	169.188
imb-1	F28B3.8	5471.91	3307.42	0.604436	-0.72634	0.000606244	Gender Neutral	NA	NA	WBGene00002075	77.6084	45.2527
imb-2	R06A4.4	6081.84	2356.67	0.387493	-1.36776	4.83e-11	Oogenic	NA	NA	WBGene00002076	105.241	39.4754
imb-3	C53D5.6	18528.6	16492.6	0.890114	-0.167938	0.763347	Gender Neutral	NA	NA	WBGene00002077	281.567	243.31
xpo-1	ZK742.1	14252.3	10662.5	0.748122	-0.418654	0.162649	Gender Neutral	Gender Neutral	NA	WBGene00002078	157.973	113.738
xpo-2	Y48G1A.5	6529.28	3031.13	0.464237	-1.10707	1.2e-07	Oogenic	Gender Neutral	NA	WBGene00002079	125.475	55.6094
xpo-3	C49H3.10	4557.85	2458.8	0.539465	-0.8904	3.31e-05	Gender Neutral	NA	NA	WBGene00002080	67.9846	35.7143
ina-1	F54G8.3	414.821	629.777	1.51819	0.602352	0.0129725	Gender Neutral	NA	Ambiguous	WBGene00002081	6.04195	8.94675
inf-1	F57B9.6	19058.1	25846.7	1.35621	0.439575	0.0592391	Gender Neutral	NA	NA	WBGene00002083	629.853	826.474
ins-7	ZK1251.2	7.61367	65.6321	8.6203	3.10774	3.53e-15	Spermatogenic	NA	NA	WBGene00002090	1.59546	14.7998
ins-17	F56F3.6	13.0343	19.0342	1.46032	0.546279	0.396098	Gender Neutral	NA	NA	WBGene00002100	1.25494	2.14009
ins-37	F08G2.6	1.85019	1416.51	765.601	9.58045	2.75e-149	Spermatogenic	NA	NA	WBGene00002120	0.273233	198.162
inx-1	C16E9.4	5.97858	28.7188	4.80362	2.26412	2.59e-06	Spermatogenic	NA	NA	WBGene00002123	0.134839	0.519994
inx-2	F08G12.10	519.138	3.42408	0.00659571	-7.24426	2.4e-114	Oogenic	NA	NA	WBGene00002124	20.528	0.108017
inx-3	F22F4.2	1034.95	6.09862	0.00589268	-7.40686	2.24e-86	Oogenic	NA	NA	WBGene00002125	41.7351	0.228909
inx-5	R09F10.4	128.419	341.396	2.65846	1.41059	6.47e-10	Spermatogenic	NA	NA	WBGene00002127	4.10586	10.3225
inx-7	K02B2.4	786.846	299.055	0.380068	-1.39567	7.71e-11	Oogenic	NA	NA	WBGene00002129	21.3178	7.84494
inx-8	ZK792.2	1366.98	4698.41	3.43707	1.78118	1.32e-16	Spermatogenic	NA	NA	WBGene00002130	59.4565	199.878
inx-9	ZK792.3	485.941	902.341	1.85689	0.89289	0.000114962	Gender Neutral	NA	NA	WBGene00002131	23.9146	43.6557
inx-10	T18H9.5	82.3718	227.749	2.76489	1.46722	2.16e-09	Spermatogenic	NA	NA	WBGene00002132	2.47499	6.71444
inx-11	W04D2.3	253.871	74.7379	0.294393	-1.76418	6.68e-13	Oogenic	NA	NA	WBGene00002133	8.19959	2.56349
inx-12	ZK770.3	315.297	382.099	1.21187	0.277235	0.346666	Gender Neutral	NA	Germline	WBGene00002134	12.4001	14.8234
inx-13	Y8G1A.2	249.639	390.028	1.56237	0.643733	0.0119243	Gender Neutral	NA	Germline	WBGene00002135	9.19188	13.3847
inx-14	F07A5.1	4539.29	2859.26	0.62989	-0.666827	0.00168844	Gender Neutral	NA	NA	WBGene00002136	146.514	95.0162
inx-15	R12E2.9	44.8259	48.097	1.07297	0.101614	0.969232	Gender Neutral	NA	NA	WBGene00002137	2.0556	2.24978
inx-16	R12E2.5	47.5496	65.3719	1.37481	0.459238	0.80662	Gender Neutral	NA	Germline	WBGene00002138	1.75069	2.29619
inx-17	R12E2.4	8.58271	25.7997	3.00601	1.58785	0.174926	Gender Neutral	NA	NA	WBGene00002139	0.525901	1.25643
inx-21	Y47G6A.1	1442.96	1492.45	1.0343	0.0486503	1	Gender Neutral	NA	NA	WBGene00002143	41.1226	40.6121
inx-22	Y47G6A.2	3632.45	1485.09	0.408839	-1.29039	2.89e-10	Oogenic	Oogenic	NA	WBGene00002144	119.24	47.3205
ipp-5	C09B8.1	22.9334	92.5499	4.0356	2.01278	6.15e-07	Spermatogenic	NA	NA	WBGene00002146	0.65617	2.11345
ire-1	C41C4.4	3695.41	3128.91	0.846702	-0.240074	0.415732	Gender Neutral	NA	Germline	WBGene00002147	60.9911	49.6038
gon-14	F44C4.4	4984.24	1946.33	0.390497	-1.35662	2.17e-11	Oogenic	NA	NA	WBGene00002148	76.6059	28.1007
iars-1	R11A8.6	7768.67	7303.95	0.940181	-0.0889901	0.923126	Gender Neutral	NA	Germline	WBGene00002152	121.039	102.211
iars-2	C25A1.7	3248.68	3230.17	0.994302	-0.00824454	1	Gender Neutral	NA	NA	WBGene00002153	83.2992	80.094
isp-1	F42G8.12	6970.93	12299.6	1.76441	0.819189	0.000143052	Gender Neutral	NA	Germline	WBGene00002162	243.181	414.473
ist-1	C54D1.3	31.5167	36.2858	1.15132	0.203286	0.696356	Gender Neutral	NA	NA	WBGene00002163	0.388572	0.460005
isw-1	F37A4.8	6917.15	6201.66	0.896563	-0.157524	0.621197	Gender Neutral	NA	NA	WBGene00002169	106.887	91.3514
itr-1	F33D4.2	234.586	620.817	2.64644	1.40405	1.82e-10	Spermatogenic	NA	NA	WBGene00002173	1.25562	3.29354
itx-1	W03D8.6	27.4875	59.4018	2.16105	1.11173	0.340909	Gender Neutral	NA	NA	WBGene00002174	0.265799	0.382003
jip-1	F56D12.4	59.8157	32.4546	0.542577	-0.8821	0.0209964	Gender Neutral	NA	NA	WBGene00002176	1.1034	0.559024
jph-1	T22C1.7	51.0155	110.737	2.17066	1.11813	4.92e-05	Spermatogenic	NA	NA	WBGene00002179	0.768235	1.73941
jtr-1	Y77E11A.4	573.964	491.326	0.856022	-0.22428	0.432992	Gender Neutral	NA	NA	WBGene00002180	61.2175	49.2302
kal-1	K03D10.1	74.8913	4.09515	0.0546812	-4.19281	8.83e-23	Oogenic	NA	Germline	WBGene00002181	1.72313	0.1285
kap-1	F08F8.3	25.0557	28.9492	1.15539	0.208381	0.889612	Gender Neutral	NA	NA	WBGene00002182	0.489667	0.597311
kat-1	T02G5.8	5231.87	5182.01	0.990471	-0.0138136	1	Gender Neutral	NA	Ambiguous	WBGene00002183	199.24	191.049
kel-1	C47D12.7	45.3278	34.7953	0.767637	-0.381503	0.563617	Gender Neutral	NA	Ambiguous	WBGene00002184	1.47605	0.971029
kel-3	T27E9.4	1532.93	1078.29	0.703417	-0.507548	0.0276262	Gender Neutral	NA	NA	WBGene00002185	35.3495	22.1277
kel-10	T16H12.6	45.0922	11983.1	265.747	8.05391	4.51e-194	Spermatogenic	NA	NA	WBGene00002186	0.563725	252.752
kgb-1	T07A9.3	149.598	121.712	0.813594	-0.297619	0.683397	Gender Neutral	NA	NA	WBGene00002187	3.6007	2.99864
kin-1	ZK909.2	93.7828	194.999	2.07926	1.05607	5.22e-05	Spermatogenic	NA	NA	WBGene00002189	3.22596	6.95664
kin-2	R07E4.6	301.408	317.171	1.0523	0.073547	0.969232	Gender Neutral	NA	NA	WBGene00002190	9.57519	9.30603
kin-3	B0205.7	7761.95	11858	1.5277	0.611364	0.00651263	Gender Neutral	NA	NA	WBGene00002191	245.346	362.995
kin-4	C10C6.1	6697.72	3176.85	0.474318	-1.07607	8.99e-08	Oogenic	NA	Germline	WBGene00002192	62.5308	28.8631
kin-5	T13H10.1	6.63152	5716.91	862.081	9.75168	2.69e-224	Spermatogenic	NA	NA	WBGene00002193	0.201458	155.189
kin-10	T01G9.6	7204.85	8311.73	1.15363	0.206181	0.510567	Gender Neutral	NA	NA	WBGene00002196	265.288	297.113
kin-14	F22D6.1	112.392	4081.88	36.3183	5.18263	1.2e-103	Spermatogenic	NA	NA	WBGene00002198	3.78021	129.065
kin-18	T17E9.1	4740.25	4997.74	1.05432	0.0763131	0.969232	Gender Neutral	NA	NA	WBGene00002201	63.1514	63.2071
kin-19	C03C10.1	11070.6	17246.9	1.5579	0.639603	0.0034275	Gender Neutral	NA	NA	WBGene00002202	259.664	393.059
kin-20	F46F2.2	379.55	194.979	0.51371	-0.960973	4.97e-05	Gender Neutral	NA	Ambiguous	WBGene00002203	11.9679	5.56561
kin-21	W08D2.8	3.68678	1693.13	459.243	8.84311	6.75e-176	Spermatogenic	NA	NA	WBGene00002204	0.147467	51.7733
kin-24	K07F5.4	3.35182	3726.24	1111.71	10.1186	9.18e-218	Spermatogenic	NA	NA	WBGene00002206	0.139099	115.799
sid-3	B0302.1	717.369	58.7965	0.0819612	-3.60891	9.03e-23	Oogenic	NA	NA	WBGene00002207	8.16359	0.68142
kin-26	T06C10.6	5.70498	2003.91	351.256	8.45638	2.23e-176	Spermatogenic	NA	NA	WBGene00002208	0.127522	75.3529
kin-29	F58H12.1	80.7883	140.556	1.73981	0.798932	0.00547291	Gender Neutral	NA	NA	WBGene00002210	1.13161	1.79958
kin-31	B0523.1	15.8788	1884.04	118.651	6.89058	2.59e-141	Spermatogenic	NA	NA	WBGene00002212	0.435429	67.8461
kin-32	C30F8.4	116.733	21.7379	0.186219	-2.42493	5.38e-15	Oogenic	NA	NA	WBGene00002213	2.10333	0.342311
klc-1	M7.2	4661.79	5116.34	1.0975	0.134227	0.786623	Gender Neutral	NA	NA	WBGene00002214	149.616	155.955
klc-2	C18C4.10	444.762	610.48	1.3726	0.456911	0.112225	Gender Neutral	NA	NA	WBGene00002215	12.169	16.6539
klp-3	T09A5.2	63.5836	57.3978	0.902715	-0.147657	0.941458	Gender Neutral	NA	NA	WBGene00002216	1.56813	1.28976
klp-4	F56E3.3	90.3054	284.9	3.15485	1.65757	1.46e-12	Spermatogenic	NA	NA	WBGene00002217	0.804856	2.2971
klp-7	K11D9.1	5688.32	5287.93	0.929611	-0.105301	0.820431	Gender Neutral	NA	NA	WBGene00002219	138.266	120.356
klp-8	C15C7.2	229.555	64.4374	0.280706	-1.83287	4.2e-13	Oogenic	NA	Ambiguous	WBGene00002220	5.06554	1.28779
klp-10	C33H5.4	1842.12	781.018	0.423978	-1.23794	8.76e-09	Oogenic	NA	NA	WBGene00002221	36.353	15.3395
klp-12	T01G1.1	3551.99	4381.87	1.23364	0.302918	0.42901	Gender Neutral	NA	Germline	WBGene00002223	43.3366	48.6169
klp-15	M01E11.6	6035.1	1726.36	0.286053	-1.80565	1.82e-18	Oogenic	Oogenic	NA	WBGene00002225	175.891	48.7771
klp-16	C41G7.2	6065.29	2455.87	0.404906	-1.30434	1.68e-10	Oogenic	NA	Germline	WBGene00002226	172.341	67.829
klp-17	W02B12.7	110.555	2950.01	26.6837	4.73789	3.83e-89	Spermatogenic	NA	NA	WBGene00002227	0.169497	112.697
klp-18	C06G3.2	5530.37	2235.96	0.404305	-1.30648	2.04e-10	Oogenic	Oogenic	NA	WBGene00002228	94.0758	36.6778
klp-19	Y43F4B.6	7586.31	6861.73	0.904488	-0.144827	0.617005	Gender Neutral	NA	NA	WBGene00002229	116.224	101.107
klp-20	Y50D7A.6	221.603	150.984	0.681328	-0.553579	0.189555	Gender Neutral	NA	Germline	WBGene00002230	4.54737	2.85405
knl-1	C02F5.1	4096.61	5101.63	1.24533	0.316528	0.26998	Gender Neutral	NA	NA	WBGene00002231	68.7882	83.2259
kpc-1	F11A6.1	83.3459	35.2696	0.423171	-1.24069	0.00688912	Oogenic	NA	NA	WBGene00002232	1.62296	0.58311
kars-1	T02G5.9	12368	13030.1	1.05353	0.0752367	0.941326	Gender Neutral	NA	NA	WBGene00002238	383.857	393.021
ksr-1	F13B9.5	101.606	51.7196	0.50902	-0.974207	0.00112568	Gender Neutral	NA	NA	WBGene00002239	1.66809	0.909745
ksr-2	F58D5.4	1587.47	1136.55	0.715948	-0.482074	0.0603236	Gender Neutral	NA	NA	WBGene00002240	35.0414	24.2185
kup-1	F10C2.2	3672.47	2480.6	0.675459	-0.56606	0.00871765	Gender Neutral	Oogenic	NA	WBGene00002241	131.99	85.4858
lag-1	K08B4.1	3104.12	1079.5	0.347762	-1.52383	1.21e-13	Oogenic	NA	NA	WBGene00002245	60.7658	20.1577
lam-1	W03F8.5	288.425	75.0178	0.260095	-1.94289	7.9e-16	Oogenic	NA	NA	WBGene00002247	2.78605	0.649984
lam-3	T22A3.8	41.1367	26.6241	0.647209	-0.627695	0.111295	Gender Neutral	NA	Germline	WBGene00002248	0.273805	0.145746
lap-1	ZK353.6	3743.03	4438.65	1.18584	0.245913	0.372721	Gender Neutral	NA	NA	WBGene00002249	126.657	146.851
lap-2	W07G4.4	6235.78	7682.6	1.23202	0.301025	0.306647	Gender Neutral	NA	Ambiguous	WBGene00002250	176.144	210.127
lat-1	B0457.1	4860.34	3980.7	0.819015	-0.288038	0.192923	Gender Neutral	NA	Germline	WBGene00002251	76.6432	58.3821
lbp-1	F40F4.3	69.0748	36.5043	0.528475	-0.920094	0.757792	Gender Neutral	NA	NA	WBGene00002253	8.00696	4.35383
lbp-2	F40F4.2	157.556	50.3977	0.319872	-1.64444	0.740675	Gender Neutral	NA	NA	WBGene00002254	20.0075	6.23204
lbp-3	F40F4.4	77.2955	277.886	3.59512	1.84604	6.42e-15	Spermatogenic	NA	NA	WBGene00002255	3.84135	12.9815
lbp-4	ZK742.5	1147.49	1077.88	0.939338	-0.0902835	0.841637	Gender Neutral	NA	NA	WBGene00002256	128.28	116.212
lbp-5	W02D3.7	115.833	124.816	1.07756	0.107766	0.875649	Gender Neutral	NA	NA	WBGene00002257	20.4065	22.3005
lbp-6	W02D3.5	641.378	1317.25	2.05377	1.03828	0.0415299	Gender Neutral	NA	NA	WBGene00002258	100.402	199.889
lbp-7	T22G5.2	25.3158	48.1474	1.90187	0.92742	0.383309	Gender Neutral	NA	NA	WBGene00002259	3.89895	8.23464
ldb-1	F58A3.1	301.373	42.7824	0.141958	-2.81646	1.62e-28	Oogenic	NA	NA	WBGene00002261	5.70379	0.855961
ldh-1	F13D12.2	716.108	598.72	0.836075	-0.258295	0.304111	Gender Neutral	NA	Soma	WBGene00002262	41.3515	32.2482
lea-1	K08H10.1	11677.1	13619.9	1.16637	0.22203	0.531366	Gender Neutral	NA	NA	WBGene00002263	229.549	229.319
lec-1	W09H1.6	4917.08	6072.44	1.23497	0.304476	0.282711	Gender Neutral	NA	NA	WBGene00002264	288.107	339.373
lec-2	F52H3.7	379.047	849.442	2.24099	1.16414	0.0001968	Spermatogenic	NA	NA	WBGene00002265	13.5942	28.932
lec-3	ZK892.1	301.442	770.021	2.55446	1.35302	8.7e-10	Spermatogenic	NA	NA	WBGene00002266	9.80389	24.1148
lec-4	C44F1.3	81.1233	115.287	1.42113	0.507038	0.20206	Gender Neutral	NA	NA	WBGene00002267	4.2693	5.57238
lec-5	ZK1248.16	326.466	941.944	2.88527	1.52871	7.38e-12	Spermatogenic	NA	NA	WBGene00002268	17.0328	46.7093
lec-6	Y55B1AR.1	417.735	688.922	1.64918	0.721752	0.671371	Gender Neutral	NA	NA	WBGene00002269	66.2608	101.12
lec-8	R07B1.10	188.109	605.381	3.21824	1.68627	0.184774	Gender Neutral	NA	Soma	WBGene00002271	9.38556	28.0629
lec-9	C16H3.2	131.55	389.696	2.96235	1.56674	0.200363	Gender Neutral	NA	NA	WBGene00002272	14.318	39.051
lec-10	W01A11.4	246.079	742.245	3.01628	1.59277	0.306909	Gender Neutral	NA	NA	WBGene00002273	21.8244	60.4524
lec-11	F38A5.3	33.5643	50.0983	1.4926	0.577833	0.707188	Gender Neutral	NA	NA	WBGene00002274	2.16567	4.58139
lem-2	W01G7.5	1626.85	793.667	0.487855	-1.03548	5.88e-07	Oogenic	Oogenic	NA	WBGene00002275	59.3965	28.7661
lem-3	F42H11.2	2219.41	1225.82	0.552317	-0.856432	4.18e-05	Gender Neutral	NA	NA	WBGene00002276	51.4284	27.49
let-2	F01G12.5	3318.63	7332.81	2.20959	1.14378	9.31e-08	Spermatogenic	NA	NA	WBGene00002280	26.7402	57.0556
let-19	K08F8.6	627.839	71.5004	0.113883	-3.13437	1.19e-14	Oogenic	NA	Ambiguous	WBGene00002295	3.71577	0.425809
ect-2	T19E10.1	5389.14	9373.42	1.73932	0.798521	0.000341696	Gender Neutral	NA	NA	WBGene00002297	75.9053	124.187
let-49	Y54E5B.3	1192.34	604.05	0.50661	-0.981053	4.55e-06	Gender Neutral	NA	NA	WBGene00002324	61.4627	32.708
let-60	ZK792.6	2027.12	2112.23	1.04198	0.0593301	0.969232	Gender Neutral	NA	NA	WBGene00002335	87.3711	88.1083
let-70	M7.1	13141.9	12674.2	0.964407	-0.0522854	0.94295	Gender Neutral	NA	Germline	WBGene00002344	794.469	734.473
myo-1	R06C7.10	16.1251	21.5415	1.3359	0.417807	0.778616	Gender Neutral	NA	Soma	WBGene00002348	0.148658	0.17752
let-92	F38H4.9	8266.55	6993.94	0.846053	-0.241179	0.348664	Gender Neutral	NA	NA	WBGene00002363	247.959	210.194
let-99	K08E7.3	4333.99	1986.46	0.458344	-1.1255	2.91e-08	Oogenic	Oogenic	NA	WBGene00002368	108.45	47.7374
let-268	F52H3.1	136.084	291.555	2.14246	1.09927	2.62e-06	Spermatogenic	NA	Germline	WBGene00002497	2.77373	6.03771
let-363	B0261.2	4915.65	4801.6	0.976797	-0.0338698	0.969232	Gender Neutral	NA	Germline	WBGene00002583	27.8917	26.2441
let-413	F26D11.11	264.904	86.0357	0.324781	-1.62246	6.86e-12	Oogenic	NA	NA	WBGene00002632	4.54183	1.41838
let-418	F26F12.7	6281.01	7170.97	1.14169	0.191172	0.726918	Gender Neutral	NA	NA	WBGene00002637	64.8198	70.6708
let-502	C10H11.9	5469.21	6916	1.26453	0.338607	0.213624	Gender Neutral	NA	NA	WBGene00002694	69.578	83.7868
let-504	E01A2.4	2579.47	2275.07	0.881995	-0.181157	0.563217	Gender Neutral	NA	NA	WBGene00002696	84.4698	70.6645
let-526	C01G8.9	6791.81	5613.04	0.826443	-0.275013	0.32824	Gender Neutral	NA	Germline	WBGene00002717	56.4373	49.782
let-711	F57B9.2	16138.9	15106.1	0.936009	-0.0954057	0.871382	Gender Neutral	NA	Germline	WBGene00002845	108.108	98.0803
let-716	C16A3.3	6571.12	7592.67	1.15546	0.208468	0.590366	Gender Neutral	NA	NA	WBGene00002850	69.8691	77.5024
let-721	C05D11.12	3295.75	5905.85	1.79196	0.841537	0.000100123	Gender Neutral	NA	NA	WBGene00002855	99.1132	171.099
let-754	C29E4.8	3319.91	8199.29	2.46973	1.30435	4.11e-10	Spermatogenic	NA	NA	WBGene00002879	180.458	405.266
let-765	F20H11.2	3995.53	1701.88	0.425945	-1.23126	2.54e-05	Oogenic	NA	NA	WBGene00002889	32.2946	13.3908
let-805	H19M22.2	55.8899	156.714	2.80398	1.48748	4.7e-05	Spermatogenic	NA	NA	WBGene00002915	0.41752	1.19337
let-858	F33A8.1	3576.06	3378.74	0.944823	-0.0818844	0.840384	Gender Neutral	NA	NA	WBGene00002957	63.2445	58.5636
lev-11	Y105E8B.1	2491.48	3633.61	1.45842	0.544403	0.28361	Gender Neutral	NA	NA	WBGene00002978	58.5219	79.69
lfe-2	C46H11.4	176.308	110.921	0.629132	-0.668565	0.0176758	Gender Neutral	NA	NA	WBGene00002979	4.32994	2.85305
lgg-1	C32D5.9	2886.66	1285.61	0.445361	-1.16695	1.4e-08	Oogenic	NA	NA	WBGene00002980	307.892	127.749
lgg-2	ZK593.6	2312.83	1286.94	0.556435	-0.845715	4.73e-05	Gender Neutral	NA	Ambiguous	WBGene00002981	103.581	53.7375
lgg-3	B0336.8	699.139	335.117	0.479328	-1.06091	8.44e-07	Oogenic	NA	NA	WBGene00002982	114.986	52.4464
lig-1	C29A12.3	4696.73	1871.19	0.398403	-1.3277	1.26e-10	Oogenic	NA	NA	WBGene00002985	114.593	44.5345
lim-6	K03E6.1	33.2445	44.1429	1.32783	0.409065	0.403581	Gender Neutral	NA	NA	WBGene00002988	1.45782	1.79231
lim-7	C04F1.3	136.231	213.454	1.56685	0.647868	0.0119981	Gender Neutral	NA	NA	WBGene00002989	4.31514	6.77753
lin-1	C37F5.1	19.3495	38.2564	1.97713	0.983407	0.0117559	Gender Neutral	NA	NA	WBGene00002990	0.553399	1.15006
lin-2	F17E5.1	38.9446	17.1087	0.439307	-1.1867	0.00191948	Oogenic	NA	NA	WBGene00002991	0.528005	0.192024
lin-3	F36H1.4	2062.32	591.191	0.286663	-1.80257	2.95e-18	Oogenic	Gender Neutral	NA	WBGene00002992	50.4411	13.8187
lin-5	T09A5.10	4129.07	2031.44	0.491984	-1.02332	7.01e-07	Oogenic	Oogenic	NA	WBGene00002994	87.5844	40.2414
lin-7	Y54G11A.10	923.113	469.869	0.509005	-0.974249	3.96e-06	Gender Neutral	NA	NA	WBGene00002996	57.0126	28.1962
lin-8	B0454.1	214.206	63.9318	0.298459	-1.74439	2.36e-12	Oogenic	NA	Germline	WBGene00002997	7.99827	2.43965
lin-9	ZK637.7	2796.72	2381.59	0.851567	-0.231808	0.393058	Gender Neutral	NA	NA	WBGene00002998	61.0548	51.1044
lin-10	C09H6.2	323.424	132.829	0.410698	-1.28385	3.98e-06	Oogenic	NA	NA	WBGene00002999	4.51075	1.75988
lin-11	ZC247.3	29.2221	65.8834	2.25457	1.17285	0.000308189	Spermatogenic	NA	Soma	WBGene00003000	0.820732	1.7331
lin-12	R107.8	52.1104	28.7991	0.552655	-0.855549	0.0134705	Gender Neutral	NA	Germline	WBGene00003001	0.600099	0.294251
lin-13	C03B8.4	4853.32	6663.91	1.37306	0.457396	0.0706894	Gender Neutral	NA	NA	WBGene00003002	33.7814	44.2742
lin-14	T25C12.1	21.8295	40.2484	1.84376	0.882653	0.0658935	Gender Neutral	NA	NA	WBGene00003003	0.463051	0.904392
lin-17	Y71F9B.5	32.7959	11.7785	0.359144	-1.47737	0.000386299	Oogenic	NA	NA	WBGene00003006	0.808366	0.28517
lin-18	C16B8.1	16.9721	31.0341	1.82854	0.870694	0.0393696	Gender Neutral	NA	NA	WBGene00003007	0.376273	0.667202
lin-23	K10B2.1	4397.36	3938.69	0.895694	-0.158921	0.621185	Gender Neutral	NA	NA	WBGene00003009	93.415	80.2649
lin-24	B0001.1	2263.85	656.536	0.290009	-1.78583	1.06e-17	Oogenic	NA	NA	WBGene00003010	94.7428	20.2517
lin-25	F56H9.5	399.899	60.5696	0.151462	-2.72297	5.59e-30	Oogenic	NA	Ambiguous	WBGene00003011	5.55564	0.83341
lin-28	F02E9.2	1081.36	1465.61	1.35534	0.438655	0.100651	Gender Neutral	NA	NA	WBGene00003014	60.8253	82.5115
lin-29	W03C9.4	26.5518	28.2176	1.06274	0.0877899	0.973224	Gender Neutral	NA	NA	WBGene00003015	0.178785	0.34695
lin-33	H32C10.2	58.7133	1119.35	19.0646	4.25283	1.94e-70	Spermatogenic	NA	Ambiguous	WBGene00003019	3.83138	69.314
lin-35	C32F10.2	3997.55	2995.71	0.749388	-0.416216	0.0882146	Gender Neutral	NA	NA	WBGene00003020	59.327	42.7053
lin-36	F44B9.6	3835.08	2155.72	0.562106	-0.831087	9.56e-05	Gender Neutral	Gender Neutral	NA	WBGene00003021	59.0333	31.244
lin-37	ZK418.4	1825.21	679.693	0.372391	-1.42511	1e-11	Oogenic	NA	NA	WBGene00003022	103.421	36.5662
lin-39	C07H6.7	46.6686	4.77423	0.102301	-3.28911	1.09e-14	Oogenic	NA	NA	WBGene00003024	2.06567	0.17078
lin-40	T27C4.4	2427.62	1501.83	0.618643	-0.692821	0.00101568	Gender Neutral	NA	NA	WBGene00003025	49.0494	29.7187
lin-41	C12C8.3	15648.5	1456.48	0.0930747	-3.42547	6.65e-22	Oogenic	NA	NA	WBGene00003026	169.288	15.7386
lin-44	E01A2.3	9.27875	31.0911	3.35078	1.7445	5.16e-05	Spermatogenic	NA	NA	WBGene00003029	0.409771	1.33116
lin-45	Y73B6A.5	3716.94	1657.53	0.445938	-1.16508	7.75e-06	Oogenic	NA	NA	WBGene00003030	60.2693	25.606
lin-49	F42A9.2	2240.88	2910.99	1.29904	0.377447	0.158523	Gender Neutral	NA	NA	WBGene00003034	32.7506	40.7165
lin-52	ZK632.13	1410.24	1101.13	0.780811	-0.356955	0.129561	Gender Neutral	NA	Soma	WBGene00003035	119.273	90.1811
lin-53	K07A1.12	6676.29	2951.37	0.442067	-1.17766	1.24e-08	Oogenic	Oogenic	NA	WBGene00003036	297.955	125.835
lin-54	JC8.6	3166.78	1284.11	0.405493	-1.30225	2.57e-10	Oogenic	NA	NA	WBGene00003037	95.6308	39.4672
lin-56	ZK673.3	552.692	643.977	1.16516	0.220533	0.524537	Gender Neutral	NA	Ambiguous	WBGene00003038	29.6391	32.473
lin-59	T12F5.4	984.949	196.634	0.199638	-2.32454	8.25e-27	Oogenic	NA	NA	WBGene00003040	11.9766	2.2379
lin-61	R06C7.7	2010.71	3055.16	1.51944	0.603545	0.00722754	Gender Neutral	NA	NA	WBGene00003041	66.3814	71.3914
lip-1	C05B10.1	2392.99	545.3	0.227874	-2.13369	1e-16	Oogenic	NA	NA	WBGene00003043	76.0558	16.8275
lir-2	F18A1.4	580.023	477.402	0.823075	-0.280905	0.372709	Gender Neutral	NA	NA	WBGene00003045	17.021	13.8081
lir-3	F37H8.1	78.3715	9.42935	0.120316	-3.0551	1.46e-14	Oogenic	NA	Ambiguous	WBGene00003046	4.07686	0.43025
lis-1	T03F6.5	3804.54	3062.04	0.804839	-0.313228	0.221329	Gender Neutral	NA	Germline	WBGene00003047	98.0976	75.8697
lit-1	W06F12.1	1710.14	320.047	0.187146	-2.41776	3.64e-16	Oogenic	NA	NA	WBGene00003048	36.1256	6.7859
lmn-1	DY3.2	7268.82	7935.7	1.09174	0.126636	0.801888	Gender Neutral	NA	Germline	WBGene00003052	190.549	198.493
lmp-1	C03B1.12	1216.79	604.709	0.496972	-1.00876	2.07e-06	Oogenic	NA	NA	WBGene00003053	69.3959	32.4455
lon-1	F48E8.1	21.0982	189.86	8.99887	3.16974	1.01e-25	Spermatogenic	NA	NA	WBGene00003055	0.776222	2.82302
lon-2	C39E6.1	252.441	36.7106	0.145422	-2.78168	1.19e-17	Oogenic	NA	NA	WBGene00003056	5.97873	0.939328
lpd-2	C48E7.3	1437.67	1355.7	0.942988	-0.0846889	0.877537	Gender Neutral	Gender Neutral	NA	WBGene00003059	70.858	63.7477
lpd-3	Y47G6A.23	1040.75	2002.28	1.92388	0.944022	0.00801264	Gender Neutral	NA	Germline	WBGene00003060	11.3643	20.8616
lpd-5	ZK973.10	1722.99	2788.79	1.61858	0.694726	0.00190849	Gender Neutral	NA	NA	WBGene00003061	180.363	282.526
lpd-6	K09H9.6	4134.39	3633.3	0.878799	-0.186395	0.601212	Gender Neutral	NA	NA	WBGene00003062	121.193	102.372
lpd-7	R13A5.12	5895.76	7355.5	1.24759	0.319147	0.178483	Gender Neutral	NA	NA	WBGene00003063	201.453	241.919
lpd-8	R10H10.1	1709.1	1867.99	1.09296	0.128248	0.819392	Gender Neutral	NA	NA	WBGene00003064	137.584	143.125
lpd-9	T21C9.5	1375.3	1709.15	1.24274	0.313529	0.240484	Gender Neutral	NA	NA	WBGene00003065	187.748	220.394
lpl-1	ZC410.7	1871.3	2600.12	1.38947	0.474538	0.0548728	Gender Neutral	NA	NA	WBGene00003066	64.7371	88.2592
lrg-1	F55H2.4	1088.49	627.274	0.57628	-0.795157	0.000384077	Gender Neutral	Oogenic	NA	WBGene00003067	36.9177	19.8395
lrk-1	T27C10.6	475.056	282.37	0.594394	-0.750509	0.00123934	Gender Neutral	NA	Ambiguous	WBGene00003068	3.3901	0.624076
lrp-1	F29D11.1	75.5745	51.2421	0.678034	-0.56057	0.134753	Gender Neutral	NA	Soma	WBGene00003071	0.295051	0.194861
lrp-2	T21E3.3	328.714	743.504	2.26186	1.17751	1.12e-06	Spermatogenic	NA	Ambiguous	WBGene00003072	1.30542	2.78943
lars-1	R74.1	8347.86	7756.31	0.929138	-0.106035	0.872333	Gender Neutral	NA	Germline	WBGene00003073	127.509	112.788
lars-2	ZK524.3	1505.01	1617.71	1.07488	0.104173	0.859524	Gender Neutral	NA	NA	WBGene00003074	28.05	28.5094
lsm-1	F40F8.9	1372.2	477.047	0.347651	-1.52429	5.12e-13	Oogenic	NA	NA	WBGene00003076	208.209	69.7032
lsm-3	Y62E10A.12	1357.99	1257.28	0.925837	-0.111169	0.82216	Gender Neutral	NA	NA	WBGene00003077	202.199	189.778
lsm-4	F32A5.7	1614.75	1256.71	0.778271	-0.361655	0.26948	Gender Neutral	NA	NA	WBGene00003078	133.535	94.7679
lsm-5	F28F8.3	718.448	612.47	0.85249	-0.230245	0.416321	Gender Neutral	NA	NA	WBGene00003079	145.46	121.767
lsm-6	Y71G12B.14	614.98	498.797	0.811078	-0.302087	0.260891	Gender Neutral	Gender Neutral	NA	WBGene00003080	189.94	153.632
lsm-7	ZK593.7	1177.45	1461.05	1.24086	0.311337	0.373188	Gender Neutral	NA	NA	WBGene00003081	174.066	200.839
lsm-8	Y73B6BL.32	1856.8	1705.96	0.918762	-0.122236	0.768648	Gender Neutral	NA	NA	WBGene00003082	206.817	184.484
lst-1	T22A3.3	4251.37	3243.65	0.762964	-0.390312	0.0745689	Gender Neutral	Gender Neutral	NA	WBGene00003083	124.575	89.9669
lst-2	R160.7	371.562	59.7857	0.160904	-2.63573	1.97e-21	Oogenic	NA	Ambiguous	WBGene00003084	7.52688	1.09706
lst-3	Y37A1B.1	10378.6	8406.74	0.810008	-0.303992	0.210741	Gender Neutral	NA	NA	WBGene00003085	126.413	99.8005
lst-4	Y37A1B.2	4666.46	1313.99	0.281582	-1.82837	7.04e-19	Oogenic	NA	NA	WBGene00003086	109.817	30.5907
lsy-2	F49H12.1	647.406	453.746	0.700867	-0.512786	0.0339976	Gender Neutral	NA	Germline	WBGene00003087	18.0481	12.1343
ltd-1	K02C4.4	17.9281	15.4057	0.859307	-0.218755	0.861333	Gender Neutral	NA	Germline	WBGene00003089	0.304705	0.322715
lys-1	Y22F5A.4	424.862	626.689	1.47504	0.560756	0.757893	Gender Neutral	NA	Soma	WBGene00003090	27.2798	38.2494
lys-2	Y22F5A.5	133.36	190.819	1.43086	0.516884	0.764662	Gender Neutral	NA	NA	WBGene00003091	10.2886	13.584
lys-4	F58B3.1	208.802	377.11	1.80607	0.852852	0.653588	Gender Neutral	NA	NA	WBGene00003093	22.1433	38.2976
lys-7	C02A12.4	126.033	174.365	1.38348	0.468305	0.824503	Gender Neutral	NA	NA	WBGene00003096	9.62325	12.481
lys-8	C17G10.5	187.141	307.761	1.64454	0.717686	0.680612	Gender Neutral	NA	NA	WBGene00003097	12.8099	20.201
mab-3	Y53C12B.5	5.95768	63.3997	10.6417	3.41165	2.2e-11	Spermatogenic	NA	Ambiguous	WBGene00003100	0.283069	2.81388
mab-10	R166.1	89.4043	40.8024	0.456381	-1.13169	0.000704194	Oogenic	NA	NA	WBGene00003107	2.41064	1.03756
mab-20	Y71G12B.20	313.003	23.443	0.074897	-3.73895	4.71e-34	Oogenic	NA	NA	WBGene00003111	6.91528	0.586766
mac-1	Y48C3A.7	2179.56	2373.82	1.08912	0.12317	0.734419	Gender Neutral	NA	NA	WBGene00003119	40.5603	43.5592
mag-1	R09B3.5	3618.69	3763.42	1.04	0.0565784	0.969232	Gender Neutral	NA	NA	WBGene00003123	252.83	254.533
map-1	Y37E11AL.7	1602.76	1943.08	1.21233	0.277786	0.339907	Gender Neutral	NA	NA	WBGene00003129	78.5902	99.5638
map-2	Y116A8A.9	5957.17	4744.88	0.796499	-0.328255	0.268089	Gender Neutral	NA	NA	WBGene00003130	176.088	134.303
mat-1	Y110A7A.17	6110.36	4779.01	0.782115	-0.354546	0.160404	Gender Neutral	NA	NA	WBGene00003132	118.6	87.4121
mat-2	W10C6.1	3993.44	2757.98	0.690627	-0.534022	0.0164557	Gender Neutral	Gender Neutral	NA	WBGene00003133	48.6814	32.0777
mat-3	F10C5.1	2217.1	1801.58	0.812584	-0.299411	0.282237	Gender Neutral	NA	NA	WBGene00003134	53.7186	43.0091
mau-2	C09H6.3	1902.11	1458.59	0.766828	-0.383025	0.117539	Gender Neutral	NA	NA	WBGene00003136	48.4792	36.7499
mau-8	Y62E10A.8	906.957	583.547	0.643412	-0.636186	0.00363248	Gender Neutral	NA	NA	WBGene00003142	47.2985	24.7451
max-2	Y38F1A.10	6145.19	4250.88	0.69174	-0.531697	0.0536965	Gender Neutral	NA	NA	WBGene00003144	105.124	71.211
mbf-1	H21P03.1	4105.12	3067.85	0.747322	-0.420198	0.0944511	Gender Neutral	NA	Germline	WBGene00003148	382.191	278.303
mbk-1	T04C10.1	379.485	73.8262	0.194543	-2.36184	7.79e-14	Oogenic	NA	Germline	WBGene00003149	6.85229	1.3014
mbk-2	F49E11.1	10737.6	4477.97	0.417036	-1.26176	4.1e-09	Oogenic	NA	NA	WBGene00003150	218.152	84.0386
mca-1	W09C2.3	933.977	148.003	0.158466	-2.65776	2.06e-18	Oogenic	NA	Ambiguous	WBGene00003151	11.7964	1.76693
mca-3	Y67D8C.10	5600.01	6702.63	1.1969	0.259298	0.51118	Gender Neutral	NA	NA	WBGene00003153	68.5257	81.6038
mcm-2	Y17G7B.5	8132.79	2314.39	0.284575	-1.81312	1.21e-18	Oogenic	Gender Neutral	NA	WBGene00003154	171.696	47.5006
mcm-3	C25D7.6	8387.95	1672.7	0.199417	-2.32614	2.14e-29	Oogenic	NA	NA	WBGene00003155	185.686	34.1012
mcm-4	Y39G10AR.14	7214.71	1811.87	0.251136	-1.99346	7.35e-22	Oogenic	Gender Neutral	NA	WBGene00003156	148.698	36.3008
mcm-5	R10E4.4	7942.43	3152.28	0.39689	-1.33319	7.66e-11	Oogenic	Gender Neutral	NA	WBGene00003157	187.391	71.1811
mcm-6	ZK632.1	7621.48	2006.47	0.263265	-1.92541	3.39e-21	Oogenic	Oogenic	NA	WBGene00003158	185.113	46.3063
mcm-7	F32D1.10	10637	2616.46	0.245977	-2.0234	1.99e-15	Oogenic	Oogenic	NA	WBGene00003159	263.029	62.2954
mdf-1	C50F4.11	3157.3	3496.63	1.10748	0.147278	0.738835	Gender Neutral	NA	NA	WBGene00003160	83.0162	88.3497
mdf-2	Y69A2AR.30	2959.51	1781.35	0.601908	-0.732384	0.000518154	Gender Neutral	NA	NA	WBGene00003161	188.491	109.564
mdh-2	F20H11.3	10167.1	9258.43	0.910627	-0.135068	0.71278	Gender Neutral	NA	NA	WBGene00003162	365.445	322.122
mdl-1	R03E9.1	62.2602	82.6903	1.32814	0.409407	0.278641	Gender Neutral	NA	NA	WBGene00003163	3.52312	4.23435
mdt-6	Y57E12AL.5	1555.34	717.043	0.461021	-1.1171	9.14e-08	Oogenic	NA	NA	WBGene00003164	132.228	57.4787
mec-6	W02D3.3	36.0385	38.5077	1.06852	0.0956103	0.930949	Gender Neutral	NA	NA	WBGene00003170	0.570609	0.331132
mec-8	F46A9.6	256.334	16.4652	0.0642333	-3.96054	2.39e-30	Oogenic	NA	Ambiguous	WBGene00003172	9.71707	0.570163
mec-15	T01E8.4	2771.77	2083.66	0.751743	-0.411688	0.0816258	Gender Neutral	NA	Ambiguous	WBGene00003177	110.953	80.366
mec-17	F57H12.7	65.8891	122.595	1.86063	0.895789	0.00076249	Gender Neutral	NA	Ambiguous	WBGene00003178	0.177669	0.381541
mef-2	W10D5.1	42.1859	37.6078	0.891477	-0.16573	0.744564	Gender Neutral	NA	NA	WBGene00003182	1.92813	1.7298
mei-1	T01G9.5	3824.53	837.808	0.219062	-2.19059	2.65e-26	Oogenic	Oogenic	NA	WBGene00003183	134.608	29.15
mei-2	F57B10.12	5307.4	1337.04	0.251919	-1.98897	3.05e-22	Oogenic	Oogenic	NA	WBGene00003184	316.101	75.6284
mek-1	K08A8.1	2139.62	122.345	0.0571804	-4.12833	9e-31	Oogenic	NA	NA	WBGene00003185	96.4597	4.96871
mek-2	Y54E10BL.6	2009.26	1365.33	0.679518	-0.557416	0.0186325	Gender Neutral	NA	NA	WBGene00003186	58.4426	38.5706
mel-11	C06C3.1	4155.89	3821.66	0.919578	-0.120957	0.732523	Gender Neutral	NA	NA	WBGene00003196	54.5587	48.4755
mel-26	ZK858.4	5995.28	1388.76	0.231643	-2.11002	3.11e-24	Oogenic	NA	NA	WBGene00003209	189.215	42.4343
mel-28	C38D4.3	6657.86	6828.67	1.02565	0.036546	1	Gender Neutral	NA	NA	WBGene00003210	61.6457	60.4994
mel-32	C05D11.11	6345.92	7399.36	1.166	0.221572	0.542387	Gender Neutral	NA	NA	WBGene00003214	249.071	275.584
mep-1	M04B2.1	4972.83	3753.86	0.754873	-0.405694	0.0843615	Gender Neutral	NA	Ambiguous	WBGene00003218	93.5494	67.5559
mes-1	F54F7.5	626.458	97.787	0.156095	-2.6795	2.81e-15	Oogenic	NA	Germline	WBGene00003219	9.41221	1.46982
mes-2	R06A4.7	2100.52	1752.23	0.834189	-0.261554	0.332881	Gender Neutral	NA	Germline	WBGene00003220	44.3549	34.8897
mes-3	F54C1.3	2608.44	1530.29	0.58667	-0.769379	0.000345446	Gender Neutral	NA	NA	WBGene00003221	39.3681	22.267
mes-4	Y2H9A.1	3391.15	2467.42	0.727606	-0.45877	0.0493461	Gender Neutral	Gender Neutral	NA	WBGene00003222	57.685	39.9426
mex-1	W03C9.7	10035.2	1293.13	0.12886	-2.95613	3.12e-22	Oogenic	NA	NA	WBGene00003228	296.405	36.7331
mex-3	F53G12.5	14394.7	1626.68	0.113005	-3.14554	9.97e-27	Oogenic	NA	NA	WBGene00003229	395.406	43.6135
mex-5	W02A2.7	23790.4	7879.51	0.331206	-1.5942	1.07e-10	Oogenic	Oogenic	NA	WBGene00003230	688.233	218.346
mex-6	AH6.5	11800.4	2408.96	0.204142	-2.29236	2e-18	Oogenic	NA	NA	WBGene00003231	324.37	62.5994
mif-1	Y56A3A.3	398.307	248.935	0.624983	-0.678111	0.00390887	Gender Neutral	NA	Germline	WBGene00003234	16.9923	10.2748
mif-2	C52E4.2	297.123	442.143	1.48808	0.573451	0.0203384	Gender Neutral	NA	Ambiguous	WBGene00003235	23.5491	35.1654
mif-3	F13G3.9	490.936	287.515	0.585647	-0.771897	0.0004441	Gender Neutral	NA	NA	WBGene00003236	62.6665	34.3228
mig-1	Y34D9B.1	83.8298	24.3014	0.28989	-1.78642	5.5e-09	Oogenic	NA	NA	WBGene00003238	2.47585	0.614822
mig-2	C35C5.4	294.134	35.1297	0.119434	-3.06571	2.74e-33	Oogenic	NA	Ambiguous	WBGene00003239	16.5704	2.13314
mig-5	T05C12.6	3219.59	1752.6	0.544355	-0.87738	2.57e-05	Gender Neutral	NA	NA	WBGene00003241	72.2326	37.409
mig-6	C37C3.6	373.121	653.764	1.75215	0.809126	0.0107772	Gender Neutral	NA	Soma	WBGene00003242	3.32309	6.22625
mig-10	F10E9.6	287.695	149.191	0.518573	-0.947381	6.68e-05	Gender Neutral	NA	NA	WBGene00003243	3.22835	1.4438
mig-13	F43C9.4	47.8662	117.672	2.45836	1.2977	4.5e-06	Spermatogenic	NA	NA	WBGene00003245	1.36149	3.32162
mig-14	R06B9.6	1505.41	446.397	0.296529	-1.75375	9.25e-17	Oogenic	NA	NA	WBGene00003246	39.0118	11.3682
mig-15	ZC504.4	359.297	260.763	0.725758	-0.462439	0.0721387	Gender Neutral	NA	NA	WBGene00003247	4.30391	3.08825
mig-21	F01F1.13	16.9623	38.5913	2.27513	1.18595	0.00232236	Spermatogenic	NA	NA	WBGene00003252	0.905303	1.67254
mig-22	PAR2.4	3811.12	1586.98	0.416409	-1.26392	1.31e-09	Oogenic	NA	NA	WBGene00003253	71.6447	29.3521
mig-23	R07E4.4	288.942	64.331	0.222643	-2.16719	4.39e-19	Oogenic	NA	Ambiguous	WBGene00003254	7.51982	1.54509
cogc-1	Y54E10A.2	1751.74	2207.03	1.25991	0.33332	0.284448	Gender Neutral	NA	Germline	WBGene00003258	31.7003	38.5562
mix-1	M106.1	4013.76	3790.84	0.944461	-0.082436	0.861392	Gender Neutral	NA	NA	WBGene00003367	42.2677	39.3463
mkk-4	F42G10.2	100.901	29.0479	0.287884	-1.79644	1.51e-09	Oogenic	NA	NA	WBGene00003368	2.9026	0.811396
mlc-1	C36E6.3	769.953	1251.2	1.62503	0.700468	0.134537	Gender Neutral	NA	NA	WBGene00003369	33.6664	52.1294
mlc-2	C36E6.5	1054.3	1941.21	1.84124	0.880674	0.0629616	Gender Neutral	NA	NA	WBGene00003370	88.4339	161.342
mlc-3	F09F7.2	985.786	1785.96	1.81172	0.857358	0.0940488	Gender Neutral	NA	NA	WBGene00003371	64.8341	119.49
mlc-4	C56G7.1	3018.57	3063.71	1.01495	0.0214139	1	Gender Neutral	NA	NA	WBGene00003372	267.36	263.687
mlh-1	T28A8.7	1849.21	689.094	0.372642	-1.42414	1.03e-11	Oogenic	NA	NA	WBGene00003373	41.4085	14.6558
mlk-1	K11D12.10	106.353	62.4545	0.587239	-0.767981	0.0109402	Gender Neutral	NA	NA	WBGene00003374	1.3952	0.774694
mlp-1	T04C9.4	396.929	759.743	1.91405	0.93663	0.000407465	Gender Neutral	NA	NA	WBGene00003375	43.5926	82.3339
mml-1	T20B12.6	358.212	56.2738	0.157096	-2.67028	1.28e-24	Oogenic	NA	Germline	WBGene00003378	5.65557	0.873793
moc-1	T06H11.4	294.693	90.8384	0.308247	-1.69784	8.78e-13	Oogenic	NA	Germline	WBGene00003384	9.86515	2.98985
moc-2	W01A11.6	135.545	107.816	0.795429	-0.330194	0.337122	Gender Neutral	NA	NA	WBGene00003385	8.61653	6.67513
mod-5	Y54E10BR.7	22.0657	20.2378	0.917161	-0.124754	0.971141	Gender Neutral	NA	NA	WBGene00003387	0.442765	0.447901
moe-3	F32A11.6	27.3975	35.8511	1.30855	0.387974	0.368006	Gender Neutral	NA	NA	WBGene00003388	0.74205	1.08623
mog-1	K03H1.2	3985.66	4234.7	1.06249	0.0874435	0.93495	Gender Neutral	NA	Germline	WBGene00003389	65.1493	65.9723
mog-2	H20J04.8	2032.09	2034.06	1.00097	0.00139886	1	Gender Neutral	NA	NA	WBGene00003390	134.565	130.721
mog-3	F52C9.7	3555.49	2458.14	0.691366	-0.532479	0.0178311	Gender Neutral	Gender Neutral	NA	WBGene00003391	125.395	81.6797
mog-4	C04H5.6	2675.7	2007.93	0.750432	-0.414207	0.0824292	Gender Neutral	NA	NA	WBGene00003392	47.0227	32.3536
mog-5	EEED8.5	3833.7	3779.79	0.985939	-0.0204298	1	Gender Neutral	NA	NA	WBGene00003393	57.3415	54.1846
mom-1	T07H6.2	188.949	34.1994	0.180998	-2.46595	1.13e-20	Oogenic	NA	NA	WBGene00003394	5.79815	1.07683
mom-2	F38E1.7	5120.55	868.268	0.169565	-2.56009	8.35e-35	Oogenic	Oogenic	NA	WBGene00003395	182.397	30.426
mom-4	F52F12.3	1735.73	714.925	0.411887	-1.27968	6.79e-10	Oogenic	NA	NA	WBGene00003396	38.958	15.4952
mom-5	T23D8.1	4772.88	2125.36	0.4453	-1.16715	8.96e-09	Oogenic	NA	Germline	WBGene00003397	101.483	43.833
dapk-1	K12C11.4	155.989	90.6902	0.581389	-0.782425	0.00451912	Gender Neutral	NA	NA	WBGene00003400	1.82224	1.09186
mpk-1	F43C1.2	3737.74	1962.39	0.525022	-0.92955	1.23e-05	Gender Neutral	NA	NA	WBGene00003401	107.068	53.7787
mpk-2	C04G6.1	10.1026	26.2495	2.5983	1.37757	0.00289753	Spermatogenic	NA	NA	WBGene00003402	0.266373	0.623928
mpz-1	C52A11.4	37.59	36.3571	0.9672	-0.0481144	1	Gender Neutral	NA	Ambiguous	WBGene00003404	0.412379	0.401433
mre-11	ZC302.1	3675.33	2251	0.612462	-0.707308	0.00100114	Gender Neutral	Oogenic	NA	WBGene00003405	78.6971	45.7204
mrg-1	Y37D8A.9	5169.82	2769.7	0.535743	-0.900386	2.16e-05	Gender Neutral	Gender Neutral	NA	WBGene00003406	231.344	120.299
mrp-1	F57C12.5	113.652	302.627	2.66275	1.41292	1.83e-09	Spermatogenic	NA	NA	WBGene00003407	1.16185	3.12429
mrp-2	F57C12.4	62.9962	61.8326	0.981528	-0.0268981	1	Gender Neutral	NA	NA	WBGene00003408	0.646426	0.65525
mrp-4	F21G4.2	8297.36	46.066	0.00555189	-7.49281	5.09e-83	Oogenic	Oogenic	NA	WBGene00003410	90.9885	0.464373
mrp-5	F14F4.3	574.971	226.475	0.393888	-1.34414	7.79e-10	Oogenic	NA	NA	WBGene00003411	5.83729	2.14333
mrp-6	F20B6.3	92.8198	321.228	3.46077	1.79109	2.8e-14	Spermatogenic	NA	Germline	WBGene00003412	1.0023	3.32779
mrp-7	Y43F8C.12	3513.28	1744.75	0.496616	-1.0098	5.45e-06	Oogenic	NA	NA	WBGene00003413	37.6842	17.7054
mrp-8	Y75B8A.26	149.972	94.6912	0.631393	-0.663391	0.0485845	Gender Neutral	NA	NA	WBGene00003414	1.67068	0.97328
mrt-2	Y41C4A.14	754.211	599.068	0.794298	-0.332247	0.208934	Gender Neutral	NA	Germline	WBGene00003417	34.6688	26.0337
msh-2	H26D21.2	3888.59	2810.61	0.722784	-0.468363	0.0521685	Gender Neutral	Gender Neutral	NA	WBGene00003418	82.8451	56.9828
msh-4	T02G5.6	47.5535	50.9823	1.0721	0.100445	0.888325	Gender Neutral	NA	NA	WBGene00003420	5.57265	5.54305
msh-5	F09E8.3	2055.26	2373.62	1.1549	0.207765	0.538626	Gender Neutral	Gender Neutral	NA	WBGene00003421	22.0441	24.2051
msh-6	Y47G6A.11	5223.62	4529.99	0.867213	-0.205541	0.490747	Gender Neutral	NA	NA	WBGene00003422	80.3965	66.4695
msi-1	R10E9.1	272.691	234.949	0.861594	-0.21492	0.458208	Gender Neutral	NA	Ambiguous	WBGene00003423	5.94882	4.99845
msp-3	F26G1.7	9.27058	11060	1193.02	10.2204	1e-83	Spermatogenic	NA	NA	WBGene00003424	9.3616	2877.08
msp-10	K07F5.2	12.672	13872.1	1094.7	10.0963	5.51e-89	Spermatogenic	NA	NA	WBGene00003425	44.1973	4067.41
msp-19	F36H12.7	20.7684	25747.8	1239.76	10.2758	4.63e-101	Spermatogenic	NA	NA	WBGene00003426	11.1678	5923.93
msp-31	R05F9.13	12.1391	14553.7	1198.91	10.2275	1.87e-91	Spermatogenic	NA	NA	WBGene00003429	48.4601	5720.78
msp-33	R05F9.8	11.8962	17427.6	1464.97	10.5167	5.51e-91	Spermatogenic	NA	NA	WBGene00003431	9.26659	4363.78
msp-36	C04G2.4	19.858	25187.4	1268.38	10.3088	1.21e-79	Spermatogenic	NA	NA	WBGene00003432	25.9274	6634.89
msp-38	K08F4.8	5.76039	7355.02	1276.83	10.3184	1.93e-96	Spermatogenic	NA	NA	WBGene00003434	11.6524	1910.8
msp-40	C33F10.9	15.0003	18122.4	1208.14	10.2386	6.62e-90	Spermatogenic	NA	NA	WBGene00003435	14.7238	4270.05
msp-42	F26G1.8	1.32307	697.918	527.5	9.04303	8.15e-35	Spermatogenic	NA	NA	WBGene00003437	0.254734	219.086
msp-45	F58A6.8	8.84286	14114.5	1596.14	10.6404	6.87e-91	Spermatogenic	NA	NA	WBGene00003438	15.5014	4099.46
msp-49	C34F11.6	10.9454	14304.5	1306.89	10.3519	1.38e-86	Spermatogenic	NA	NA	WBGene00003442	2.99462	3490.27
msp-50	C34F11.4	10.0534	13592.6	1352.05	10.4009	2.07e-82	Spermatogenic	NA	NA	WBGene00003443	16.3921	3283.37
msp-51	ZK354.5	15.099	19674.9	1303.06	10.3477	1.18e-91	Spermatogenic	NA	NA	WBGene00003444	12.2759	5301.66
msp-52	F36H12.6	2.8811	4020.84	1395.59	10.4467	1.49e-92	Spermatogenic	NA	NA	WBGene00003445	45.759	8299.68
msp-53	R13H9.4	16.9287	23560.8	1391.77	10.4427	1.4e-92	Spermatogenic	NA	NA	WBGene00003446	9.93367	4718.57
msp-55	C09B9.6	9.96292	9925.05	996.199	9.96029	1.03e-80	Spermatogenic	NA	NA	WBGene00003448	6.83997	2690.33
msp-56	K07F5.3	12.3712	15287.5	1235.73	10.2712	8.11e-90	Spermatogenic	NA	NA	WBGene00003449	33.2119	3360.29
msp-57	R13H9.2	17.7041	23781.5	1343.28	10.3915	3.03e-93	Spermatogenic	NA	NA	WBGene00003450	14.7088	6087.99
msp-58	ZK354.10	1.08712	1028.68	946.246	9.88607	3.2e-58	Spermatogenic	NA	NA	WBGene00003451	5.45349	2348.66
msp-59	ZK354.11	20.4573	24594.4	1202.23	10.2315	5.34e-108	Spermatogenic	NA	NA	WBGene00003452	14.7676	6125.53
msp-63	K05F1.7	1.20751	1244.97	1031.02	10.0099	1.28e-31	Spermatogenic	NA	NA	WBGene00003456	0.270217	358.97
msp-64	ZK1248.6	8.37147	11473.1	1370.5	10.4205	1.89e-72	Spermatogenic	NA	NA	WBGene00003457	2.71599	3348.64
msp-65	ZK354.1	9.59884	12045.1	1254.85	10.2933	3.73e-76	Spermatogenic	NA	NA	WBGene00003458	13.5441	3176.26
msp-71	F59A6.8	0.556258	1151.33	2069.77	11.0152	5.76e-103	Spermatogenic	NA	NA	WBGene00003460	2.51607	343.465
msp-74	F09C12.7	0.347488	162.645	468.058	8.87054	2.08e-62	Spermatogenic	NA	NA	WBGene00003462	0.638376	186.202
msp-76	ZK1251.6	17.482	20305	1161.48	10.1817	8.48e-85	Spermatogenic	NA	NA	WBGene00003463	40.2908	5259.17
msp-77	F32B6.6	14.9189	17148.2	1149.42	10.1667	5.71e-100	Spermatogenic	NA	NA	WBGene00003464	27.7261	4706.6
msp-78	T13F2.11	11.7698	13676.9	1162.03	10.1824	1.22e-96	Spermatogenic	NA	NA	WBGene00003465	43.8849	4295.81
msp-79	T13F2.10	14.0375	15022.9	1070.2	10.0637	5.43e-87	Spermatogenic	NA	NA	WBGene00003466	33.5009	4283.74
msp-81	K07F5.1	16.7164	21815.5	1305.03	10.3499	2.33e-88	Spermatogenic	NA	Germline	WBGene00003467	60.2483	5903.09
msp-113	ZK354.4	12.9529	16513.2	1274.87	10.3161	7.87e-91	Spermatogenic	NA	NA	WBGene00003468	15.3174	4231.7
msp-142	K05F1.2	8.49681	10550.1	1241.66	10.2781	7.36e-71	Spermatogenic	NA	NA	WBGene00003469	2.11439	2438.16
msp-152	ZK546.6	19.7628	24777.5	1253.74	10.292	6.66e-73	Spermatogenic	NA	NA	WBGene00003470	35.0471	5683.63
mtk-1	B0414.7	2663.12	1936.99	0.727337	-0.459304	0.0433711	Gender Neutral	NA	NA	WBGene00003472	30.1796	21.2263
mtl-2	T08G5.10	33.3775	118.709	3.55656	1.83048	0.0865748	Gender Neutral	NA	NA	WBGene00003474	12.768	44.8065
mtm-1	Y110A7A.5	995.256	893.492	0.897752	-0.155612	0.679226	Gender Neutral	NA	NA	WBGene00003475	23.8296	20.4532
mtm-3	T24A11.1	7211.65	1457.69	0.20213	-2.30665	2.76e-29	Oogenic	NA	NA	WBGene00003476	96.7945	19.7198
mtm-5	H28G03.6	403.527	70.4931	0.174692	-2.51711	1.09e-26	Oogenic	NA	Germline	WBGene00003477	3.31851	0.580771
mtm-6	F53A2.8	2067.24	668.073	0.323172	-1.62963	2.51e-15	Oogenic	Gender Neutral	NA	WBGene00003478	39.3248	12.0474
mtm-9	Y39H10A.3	1971.09	463.201	0.234997	-2.08928	2.33e-23	Oogenic	NA	Germline	WBGene00003479	56.6393	12.8615
mua-3	K08E5.3	112.446	561.194	4.99079	2.31927	1.41e-24	Spermatogenic	NA	NA	WBGene00003482	0.630646	2.93196
mua-6	W10G6.3	47.2961	137.274	2.90245	1.53727	0.00320787	Spermatogenic	NA	Soma	WBGene00003485	1.26624	3.63163
mup-2	T22E5.5	1204.69	1910.4	1.5858	0.66521	0.0239987	Gender Neutral	NA	NA	WBGene00003495	39.608	60.3312
mup-4	K07D8.1	97.3334	198.31	2.03743	1.02675	0.0242821	Gender Neutral	NA	NA	WBGene00003497	0.779114	1.4933
mut-2	K04F10.6	2130.42	1682.75	0.789867	-0.340319	0.14761	Gender Neutral	NA	NA	WBGene00003499	71.2362	53.9666
mut-7	ZK1098.8	2960.78	2964.18	1.00115	0.00165682	1	Gender Neutral	NA	Germline	WBGene00003504	53.2582	51.0388
mut-14	C14C11.6	1334.69	1432.18	1.07304	0.101701	0.845115	Gender Neutral	Oogenic	NA	WBGene00003507	44.8495	45.1381
mut-16	B0379.3	2946.02	4453.7	1.51177	0.596237	0.0313558	Gender Neutral	NA	NA	WBGene00003508	32.8584	50.3611
mxl-1	T19B10.11	736.903	366.702	0.497626	-1.00686	2.44e-06	Oogenic	NA	NA	WBGene00003509	149.028	72.0209
mxl-2	F40G9.11	1263.54	455.613	0.360586	-1.47159	1.56e-12	Oogenic	NA	Germline	WBGene00003510	104.931	35.2315
mxl-3	F46G10.6	12.3333	105.732	8.57288	3.09978	1.72e-15	Spermatogenic	NA	NA	WBGene00003511	0.912405	6.29846
myo-2	T18D3.4	12.4287	32.3325	2.60143	1.37931	0.376387	Gender Neutral	NA	NA	WBGene00003514	0.0946051	0.259721
myo-3	K12F2.1	424.177	404.126	0.952729	-0.0698625	0.937239	Gender Neutral	NA	Soma	WBGene00003515	4.08137	3.71277
nab-1	C43E11.6	115.63	75.3306	0.651478	-0.618212	0.0375572	Gender Neutral	NA	NA	WBGene00003516	2.11169	1.3549
nac-1	F31F6.6	28.6928	51.5863	1.79789	0.846301	0.285932	Gender Neutral	NA	Germline	WBGene00003517	0.644591	1.19553
nac-2	R107.1	44.449	8.43178	0.189696	-2.39824	2.52e-09	Oogenic	NA	NA	WBGene00003518	1.16537	0.221964
nac-3	K08E5.2	222.266	596.334	2.68297	1.42383	1.9e-10	Spermatogenic	NA	Ambiguous	WBGene00003519	5.30595	13.6424
nas-8	C34D4.9	7.80094	29.8924	3.8319	1.93806	6.19e-06	Spermatogenic	NA	NA	WBGene00003527	0.210646	0.807354
nas-9	C37H5.9	22.331	44.412	1.9888	0.991902	0.0495747	Gender Neutral	NA	NA	WBGene00003528	0.609916	1.11335
nas-11	K11G12.1	64.9655	118.072	1.81745	0.861917	0.18857	Gender Neutral	NA	Germline	WBGene00003530	1.60603	2.76397
nas-36	C26C6.3	35.2829	28.753	0.814925	-0.29526	0.631033	Gender Neutral	NA	Germline	WBGene00003552	0.63434	0.572899
nas-38	F57C12.1	6.295	75.1224	11.9337	3.57697	6.31e-23	Spermatogenic	NA	Ambiguous	WBGene00003554	0.109113	1.14947
nca-2	C27F2.2	28.6979	50.0608	1.74441	0.802738	0.0559005	Gender Neutral	NA	Soma	WBGene00003558	0.258687	0.448724
ncl-1	ZK112.2	1323.32	2481.63	1.87531	0.90713	0.00421456	Gender Neutral	NA	NA	WBGene00003559	17.5587	31.4326
ncr-1	F02E8.6	49.307	261.466	5.30281	2.40676	1.58e-21	Spermatogenic	NA	NA	WBGene00003561	0.540035	2.71715
ncr-2	F09G8.4	30.4281	3731.29	122.627	6.93813	2.19e-152	Spermatogenic	NA	NA	WBGene00003562	0.370106	42.7082
ncs-2	F10G8.5	398.763	454.613	1.14006	0.189105	0.757893	Gender Neutral	NA	NA	WBGene00003564	21.8716	23.4561
ncx-1	Y113G7A.4	317.106	163.057	0.514204	-0.959588	5.6e-05	Gender Neutral	NA	Ambiguous	WBGene00003566	3.9139	1.15795
ncx-2	C10G8.5	22.6342	20.6094	0.910541	-0.135204	1	Gender Neutral	NA	NA	WBGene00003567	0.367649	0.333557
ncx-3	ZC168.1	134.449	18.59	0.138268	-2.85446	6.63e-18	Oogenic	NA	Germline	WBGene00003568	2.52706	0.333449
ncx-6	C07A9.4	17.4877	17.6795	1.01097	0.0157445	1	Gender Neutral	NA	NA	WBGene00003571	0.11679	0.172005
ncx-7	C07A9.11	16.1846	30.4944	1.88416	0.913917	0.37763	Gender Neutral	NA	NA	WBGene00003572	0.273843	0.545262
ndc-80	W01B6.9	3718.9	3938.5	1.05905	0.0827702	0.94158	Gender Neutral	NA	NA	WBGene00003576	102.418	103.243
ndg-4	F56F3.2	66.292	143.95	2.17146	1.11866	0.235435	Gender Neutral	NA	NA	WBGene00003577	1.46153	2.79216
ndx-1	T26E3.2	17.1888	20.2537	1.17831	0.236716	0.73831	Gender Neutral	NA	Ambiguous	WBGene00003578	0.650916	0.717451
ndx-2	W02G9.1	21.6728	1890.44	87.2265	6.44669	4.64e-131	Spermatogenic	NA	NA	WBGene00003579	1.44758	136.322
ndx-3	Y38A8.1	210.107	319.176	1.51911	0.603231	0.0244722	Gender Neutral	NA	NA	WBGene00003580	15.3739	23.2295
ndx-4	Y37H9A.6	326.948	569.062	1.74053	0.799526	0.000561545	Gender Neutral	NA	NA	WBGene00003581	55.4784	91.1195
dcap-2	F52G2.1	2124.36	956.977	0.450478	-1.15047	2.61e-08	Oogenic	NA	NA	WBGene00003582	45.2325	19.3172
ndx-7	C43E11.7	875.925	799.613	0.912879	-0.131505	0.783852	Gender Neutral	NA	NA	WBGene00003584	49.9769	44.6458
ndx-9	F13H10.2	1314.92	1286.07	0.978057	-0.0320092	0.969232	Gender Neutral	NA	NA	WBGene00003586	47.4018	43.8368
ned-8	F45H11.2	2057.77	2322.18	1.12849	0.174396	0.629395	Gender Neutral	NA	NA	WBGene00003587	297.057	316.164
nex-1	ZC155.1	2749.44	4555.07	1.65673	0.728335	0.00108467	Gender Neutral	NA	NA	WBGene00003588	159.022	256.58
nex-2	T07C4.9	185.728	2417.78	13.0179	3.70242	2.08e-39	Spermatogenic	NA	Soma	WBGene00003589	5.48564	61.359
nex-4	C37H5.1	10.5356	71.9018	6.82463	2.77075	5.55e-16	Spermatogenic	NA	NA	WBGene00003591	0.047955	0.0811684
nfi-1	ZK1290.4	2822.72	1588.5	0.562755	-0.829421	0.000138004	Gender Neutral	NA	NA	WBGene00003592	40.516	22.0954
nfm-1	F42A10.2	94.8558	157.082	1.656	0.727706	0.011399	Gender Neutral	NA	NA	WBGene00003593	2.04078	3.24517
nft-1	Y56A3A.13	1318.53	1380.87	1.04728	0.0666502	1	Gender Neutral	NA	Ambiguous	WBGene00003594	43.5762	44.2914
ngp-1	T19A6.2	5336.91	7414.77	1.38934	0.474396	0.0267885	Gender Neutral	NA	NA	WBGene00003596	95.6152	128.785
nhl-1	F54G8.4	8.69229	39.6027	4.55607	2.18779	6.81e-08	Spermatogenic	NA	Ambiguous	WBGene00003597	0.155644	0.381703
nhl-2	F26F4.7	4329.41	1588.96	0.367016	-1.44609	2.69e-06	Oogenic	Oogenic	NA	WBGene00003598	62.4778	22.8963
nhl-3	W04H10.3	321.812	62.0405	0.192785	-2.37493	9.6e-23	Oogenic	NA	Germline	WBGene00003599	6.7968	1.26133
nhr-1	R09G11.2	185.179	102.705	0.554624	-0.850418	0.00548141	Gender Neutral	NA	NA	WBGene00003600	3.63771	1.99375
nhr-2	C32F10.6	251.868	25.0048	0.0992774	-3.33239	6.3e-37	Oogenic	NA	NA	WBGene00003601	8.09333	0.785331
nhr-3	H01A20.1	25.1657	58.3385	2.31817	1.21299	0.000408415	Spermatogenic	NA	Soma	WBGene00003602	0.790502	1.69551
nhr-4	F32B6.1	193.541	23.5397	0.121626	-3.03947	1.73e-29	Oogenic	NA	Ambiguous	WBGene00003603	4.7889	0.582258
nhr-10	B0280.8	268.12	65.4174	0.243986	-2.03513	2.26e-17	Oogenic	NA	NA	WBGene00003609	8.92018	2.05042
nhr-12	R04B5.4	258.943	9.71464	0.0375165	-4.73633	5.69e-45	Oogenic	NA	NA	WBGene00003611	9.15035	0.350804
nhr-13	Y5H2B.2	259.507	161.256	0.621396	-0.686415	0.0065315	Gender Neutral	NA	NA	WBGene00003612	9.245	5.5609
nhr-15	F33E11.1	8.71516	47.7116	5.47455	2.45274	1.89e-10	Spermatogenic	NA	NA	WBGene00003614	0.473324	2.30654
nhr-17	C02B4.2	143.878	18.6165	0.129391	-2.95019	2.48e-23	Oogenic	NA	NA	WBGene00003616	4.15395	0.530565
nhr-19	E02H1.7	32.7004	114.232	3.49329	1.80458	3.81e-10	Spermatogenic	NA	NA	WBGene00003618	0.774826	3.06191
nhr-20	F43C1.4	483.56	37.1374	0.0768	-3.70275	1.74e-50	Oogenic	NA	NA	WBGene00003619	14.1657	0.94032
nhr-21	F21D12.1	52.5218	29.9488	0.570217	-0.810418	0.0183507	Gender Neutral	NA	NA	WBGene00003620	1.49936	0.793324
nhr-22	K06A1.4	192.44	18.9358	0.0983985	-3.34522	1.19e-32	Oogenic	NA	NA	WBGene00003621	4.96496	0.441129
nhr-23	C01H6.5	1895.31	4580.08	2.41654	1.27294	1.18e-09	Spermatogenic	NA	NA	WBGene00003622	46.2048	108.476
nhr-28	C11G6.4	81.3475	57.4545	0.706285	-0.501678	0.151117	Gender Neutral	NA	Soma	WBGene00003624	2.05183	1.47142
nhr-31	C26B2.3	37.4019	100.611	2.69	1.42761	0.0289735	Gender Neutral	NA	NA	WBGene00003625	0.779909	2.14881
nhr-32	K08H2.8	69.3601	14.2686	0.205717	-2.28126	3.25e-11	Oogenic	NA	NA	WBGene00003626	2.16903	0.451734
nhr-34	F58G6.5	108.521	51.2893	0.472621	-1.08125	8.4e-05	Oogenic	NA	NA	WBGene00003627	2.64472	1.23206
nhr-35	C07A12.3	82.7925	47.5719	0.574592	-0.79939	0.0834093	Gender Neutral	NA	NA	WBGene00003628	1.85224	1.08047
nhr-40	T03G6.2	206.132	15.9868	0.077556	-3.68862	1.89e-38	Oogenic	NA	NA	WBGene00003630	4.74599	0.428172
nhr-45	F16H11.5	32.5783	61.4703	1.88685	0.915979	0.0187775	Gender Neutral	NA	NA	WBGene00003635	0.854635	1.4138
nhr-46	C45E5.6	707.6	57.8917	0.0818141	-3.61151	1.26e-34	Oogenic	NA	NA	WBGene00003636	16.786	1.50199
nhr-47	C24G6.4	183.256	253.717	1.38449	0.469357	0.109596	Gender Neutral	NA	NA	WBGene00003637	4.10009	5.75241
nhr-48	ZK662.3	445.381	415.223	0.932288	-0.101152	0.876103	Gender Neutral	NA	NA	WBGene00003638	6.76215	6.0555
nhr-49	K10C3.6	2679.37	1297.08	0.484099	-1.04663	5.95e-07	Oogenic	NA	NA	WBGene00003639	66.9722	31.554
nhr-50	C06C6.5	10.8053	22.3135	2.06506	1.04618	0.0972599	Gender Neutral	NA	NA	WBGene00003640	0.407683	0.905824
nhr-55	T01G6.7	15.7159	16.5937	1.05586	0.0784135	0.984215	Gender Neutral	NA	NA	WBGene00003645	0.617366	0.568959
nhr-60	F57A10.5	23.607	9.03514	0.382732	-1.38559	0.00338521	Oogenic	NA	Germline	WBGene00003650	0.186599	0.117622
nhr-61	W01D2.2	361.538	215.017	0.594728	-0.749698	0.00152302	Gender Neutral	NA	NA	WBGene00003651	8.25391	2.11618
nhr-62	Y67A6A.2	15.9079	215.396	13.5402	3.75918	1.57e-40	Spermatogenic	NA	NA	WBGene00003652	0.395942	5.7191
nhr-64	C45E1.1	47.8421	75.6926	1.58213	0.661871	0.0484056	Gender Neutral	NA	NA	WBGene00003654	1.7023	2.75887
nhr-65	Y17D7A.3	61.6197	13.897	0.225528	-2.14862	6.77e-10	Oogenic	NA	Ambiguous	WBGene00003655	2.07842	0.407044
nhr-66	T09A12.4	2954.56	1011.17	0.342241	-1.54692	5.58e-14	Oogenic	NA	NA	WBGene00003656	56.0112	16.8442
nhr-68	H12C20.3	57.6577	116.168	2.01478	1.01062	0.19424	Gender Neutral	NA	NA	WBGene00003658	2.42957	5.18467
nhr-69	T23H4.2	50.058	92.8212	1.85427	0.890853	0.00259272	Gender Neutral	NA	NA	WBGene00003659	1.86259	2.91414
nhr-70	Y51A2D.17	171.085	35.5007	0.207503	-2.26879	1.04e-11	Oogenic	NA	NA	WBGene00003660	5.10481	1.12247
nhr-71	K11E4.5	813.619	33.1771	0.0407771	-4.6161	5.13e-37	Oogenic	NA	Germline	WBGene00003661	16.259	0.620849
nhr-78	F36A4.14	92.439	8.62808	0.0933381	-3.42139	1.86e-23	Oogenic	NA	NA	WBGene00003668	3.62114	0.322545
nhr-80	H10E21.3	11.2142	63.2871	5.6435	2.49659	1.22e-08	Spermatogenic	NA	NA	WBGene00003670	0.379738	1.93278
nhr-84	T06C12.7	58.9422	19.0224	0.32273	-1.6316	3.25e-06	Oogenic	NA	NA	WBGene00003674	2.10129	0.566483
nhr-86	Y40B10A.8	910.392	802.532	0.881524	-0.181929	0.61275	Gender Neutral	NA	NA	WBGene00003676	34.9677	29.8167
nhr-87	Y41D4B.7	20.4738	20.9124	1.02143	0.0305826	1	Gender Neutral	NA	NA	WBGene00003677	0.929793	0.855608
nhr-88	K08A2.5	73.2003	133.218	1.81991	0.863863	0.0029389	Gender Neutral	NA	NA	WBGene00003678	1.72984	3.78293
nhr-91	Y15E3A.1	25.0712	44.9273	1.79199	0.841562	0.026894	Gender Neutral	NA	Soma	WBGene00003681	0.59064	1.12559
nhr-95	Y39B6A.17	106.484	225.972	2.12211	1.0855	7.06e-06	Spermatogenic	NA	Ambiguous	WBGene00003685	3.33028	6.93137
nhr-97	H27C11.1	274.328	302.039	1.10102	0.138836	0.729912	Gender Neutral	NA	NA	WBGene00003687	6.2158	6.37082
nhr-100	C28D4.1	107.316	31.4117	0.292703	-1.77249	3.35e-09	Oogenic	NA	NA	WBGene00003690	3.7002	1.24524
nhr-101	H12C20.6	14.1571	23.5672	1.66469	0.73525	0.217646	Gender Neutral	NA	NA	WBGene00003691	0.485549	0.864026
nhr-102	T06C12.6	37.2955	14.2108	0.381033	-1.39201	0.000664534	Oogenic	NA	NA	WBGene00003692	1.31549	0.503539
nhr-104	R11E3.5	38.4411	42.3934	1.10282	0.141191	0.833807	Gender Neutral	NA	NA	WBGene00003694	1.5472	1.56269
nhr-105	C06G3.1	49.5966	36.1392	0.728664	-0.456675	0.223379	Gender Neutral	NA	NA	WBGene00003695	1.51761	0.991999
nhr-107	C33G8.11	10.6037	29.3559	2.76847	1.46909	0.00108899	Spermatogenic	NA	NA	WBGene00003697	0.415418	1.14206
nhr-114	Y45G5AM.1	55.4528	420.684	7.58635	2.92341	2.83e-05	Spermatogenic	NA	NA	WBGene00003704	2.03223	14.0064
nhr-119	K12H6.1	35.4846	64.6449	1.82177	0.865345	0.0072287	Gender Neutral	NA	NA	WBGene00003709	0.734715	1.31684
nhr-121	E02H9.8	12.3061	50.0982	4.07099	2.02538	7.52e-09	Spermatogenic	NA	NA	WBGene00003711	0.328416	1.29247
nhr-122	Y41D4B.9	97.1292	25.0102	0.257495	-1.95738	2.14e-11	Oogenic	NA	NA	WBGene00003712	4.31102	1.01757
nhr-131	T01G6.2	19.572	42.885	2.19114	1.13168	0.0030052	Spermatogenic	NA	NA	WBGene00003721	0.827547	1.44138
nhr-132	R11G11.1	16.6768	16.293	0.976989	-0.0335852	1	Gender Neutral	NA	NA	WBGene00003722	0.69333	0.63273
nhr-133	F44C8.8	36.441	14.2395	0.390756	-1.35566	0.000593959	Oogenic	NA	NA	WBGene00003723	1.55998	0.675142
nhr-134	F44C8.2	21.7228	28.3833	1.30661	0.385832	0.461414	Gender Neutral	NA	NA	WBGene00003724	0.85451	0.974138
nhr-135	VC5.5	30.587	14.529	0.475006	-1.07398	0.058078	Gender Neutral	NA	NA	WBGene00003725	1.13922	0.60545
nhr-138	C28D4.9	219.491	26.3045	0.119843	-3.06078	8.32e-31	Oogenic	NA	NA	WBGene00003728	6.15474	0.696512
nhx-2	B0495.4	85.0926	119.216	1.40101	0.486471	0.748056	Gender Neutral	NA	NA	WBGene00003730	1.75105	2.72687
nhx-4	F14B8.1	145.227	146.525	1.00894	0.0128378	1	Gender Neutral	NA	NA	WBGene00003732	2.27923	2.52625
nhx-5	F57C7.2	200.419	46.0167	0.229602	-2.12279	6.35e-14	Oogenic	NA	NA	WBGene00003733	3.30964	0.78741
nhx-8	Y18D10A.6	116.361	1731	14.8761	3.89492	1.61e-64	Spermatogenic	NA	NA	WBGene00003735	2.38027	34.128
nid-1	F54F3.1	296.643	572.187	1.92887	0.947758	1.49e-05	Gender Neutral	NA	Germline	WBGene00003738	3.19204	5.747
nlp-4	F59C6.6	4.12467	1165.01	282.45	8.14185	3.01e-99	Spermatogenic	NA	NA	WBGene00003742	0.656181	154.399
nlp-9	E03D2.2	10.8813	223.447	20.535	4.36001	2e-37	Spermatogenic	NA	NA	WBGene00003747	0.558064	14.8157
nlp-24	F35B12.7	85.7593	85.5118	0.997114	-0.00416998	1	Gender Neutral	NA	NA	WBGene00003762	17.5385	16.63
nlp-26	Y43F8C.2	26.2522	24.7431	0.942514	-0.0854136	1	Gender Neutral	NA	Ambiguous	WBGene00003764	11.7449	11.6745
nlp-27	B0213.2	50.5568	64.9945	1.28557	0.362411	0.696356	Gender Neutral	NA	NA	WBGene00003765	5.74101	6.97968
nlp-28	B0213.3	41.6437	20.8929	0.501706	-0.995085	0.326002	Gender Neutral	NA	NA	WBGene00003766	14.575	6.78026
nlp-29	B0213.4	36.4554	20.0946	0.55121	-0.859327	0.567054	Gender Neutral	NA	NA	WBGene00003767	9.28259	5.22929
nlp-33	T19C4.7	69.3742	43.8408	0.631946	-0.662127	0.435515	Gender Neutral	NA	Soma	WBGene00003771	19.2898	11.3509
nlr-1	F20B10.1	49.8577	37.1179	0.744477	-0.425702	0.436821	Gender Neutral	NA	Germline	WBGene00003772	0.622603	0.484144
nlt-1	ZK892.2	61.3535	116.737	1.90269	0.928037	0.332735	Gender Neutral	NA	NA	WBGene00003773	8.06806	16.2785
nmr-2	T01C3.10	693.604	646.34	0.931857	-0.101819	0.882282	Gender Neutral	NA	Ambiguous	WBGene00003775	19.983	17.6412
nmy-1	F52B10.1	1356.42	1254.73	0.925032	-0.112426	0.85392	Gender Neutral	NA	NA	WBGene00003776	10.6554	9.47585
nmy-2	F20G4.3	17495.8	17667.5	1.00981	0.0140902	1	Gender Neutral	NA	NA	WBGene00003777	144.847	139.595
nnt-1	C15H9.1	41.9297	90.4587	2.15739	1.10929	0.000138533	Spermatogenic	NA	NA	WBGene00003778	0.0533951	0.110319
nos-1	R03D7.7	1493.22	503.808	0.337397	-1.56748	7.16e-14	Oogenic	NA	NA	WBGene00003783	55.9927	18.3597
nos-2	ZK1127.1	4198.5	510.707	0.12164	-3.03931	5.68e-41	Oogenic	Gender Neutral	NA	WBGene00003784	178.135	11.035
nos-3	Y53C12B.3	7232.44	5880.74	0.813105	-0.298486	0.351751	Gender Neutral	NA	NA	WBGene00003785	117.214	93.2999
npa-1	VC5.3	127.465	212.454	1.66676	0.737044	0.584873	Gender Neutral	NA	Soma	WBGene00003786	2.01191	2.78169
npp-1	K07F5.13	4168.96	2420.92	0.580701	-0.784131	0.000247762	Gender Neutral	NA	NA	WBGene00003787	95.5733	55.2328
npp-2	T01G9.4	4627.34	3955.18	0.854742	-0.22644	0.397873	Gender Neutral	NA	NA	WBGene00003788	135.613	112.004
npp-3	K12D12.2	6635.31	5074.94	0.764839	-0.386773	0.0958894	Gender Neutral	NA	NA	WBGene00003789	63.7152	47.2136
npp-4	Y54E5A.4	2336.71	1505.72	0.644378	-0.63402	0.00373683	Gender Neutral	NA	Germline	WBGene00003790	70.637	44.3646
npp-5	F07A11.3	3703.2	2966.18	0.800978	-0.320165	0.220546	Gender Neutral	NA	NA	WBGene00003791	77.3467	59.7704
npp-7	T19B4.2	9655.44	6610.32	0.684621	-0.546623	0.0378477	Gender Neutral	NA	NA	WBGene00003793	129.632	85.6264
npp-9	F59A2.1	21745.6	10668.5	0.490606	-1.02736	3.74e-06	Oogenic	Gender Neutral	NA	WBGene00003795	377.827	178.748
npp-11	F53F10.5	4291.49	2526.64	0.588757	-0.764256	0.000357929	Gender Neutral	Gender Neutral	NA	WBGene00003797	90.1765	51.2168
npp-12	T23H2.1	8296.82	6330.31	0.762981	-0.390282	0.0953739	Gender Neutral	Gender Neutral	NA	WBGene00003798	76.5554	56.1733
npp-13	Y37E3.15	4275.48	2936.46	0.686813	-0.542011	0.0166604	Gender Neutral	NA	NA	WBGene00003799	88.371	59.6458
npp-14	C03D6.4	6388.63	4763.67	0.745648	-0.423434	0.0670995	Gender Neutral	Gender Neutral	NA	WBGene00003800	82.568	59.2292
npp-15	C29E4.4	4089.35	2593.24	0.634145	-0.657116	0.00211878	Gender Neutral	NA	NA	WBGene00003801	63.4308	38.0719
npp-16	Y56A3A.17	3680.67	2140.82	0.581638	-0.781806	0.000471686	Gender Neutral	NA	NA	WBGene00003802	111.238	62.1332
rae-1	F10G8.3	3373.97	3337.63	0.989229	-0.0156232	1	Gender Neutral	NA	NA	WBGene00003803	137.276	129.216
npp-18	Y43F4B.4	3480.64	2084.27	0.598818	-0.739811	0.000552176	Gender Neutral	Oogenic	NA	WBGene00003804	115.239	65.4672
npp-19	R06F6.5	3403.73	3109.58	0.91358	-0.130396	0.696356	Gender Neutral	NA	NA	WBGene00003805	120.981	107.064
npp-20	Y77E11A.13	1903.92	3038.26	1.59579	0.674269	0.0028685	Gender Neutral	NA	NA	WBGene00003806	84.2071	129.449
nrf-5	F55B12.5	89.9157	292.558	3.25369	1.70208	9.71e-13	Spermatogenic	NA	Germline	WBGene00003812	2.34779	7.09597
nrf-6	C08B11.4	119.612	185.606	1.55173	0.63388	0.567615	Gender Neutral	NA	Soma	WBGene00003813	2.22213	3.28233
nars-1	F22D6.3	7846.35	9501.6	1.21096	0.276149	0.365016	Gender Neutral	NA	NA	WBGene00003815	242.824	283.785
nsf-1	H15N14.2	2421.7	3536.11	1.46017	0.54614	0.0222746	Gender Neutral	NA	NA	WBGene00003818	43.1178	60.9551
nst-1	K01C8.9	5797.74	6900.14	1.19014	0.251137	0.348324	Gender Neutral	Gender Neutral	NA	WBGene00003821	159.859	184.389
nsy-1	F59A6.1	428.303	241.622	0.564138	-0.825881	0.000220459	Gender Neutral	NA	NA	WBGene00003822	4.89539	2.67267
ntl-2	B0286.4	2133.77	1605.94	0.752632	-0.409983	0.0937353	Gender Neutral	NA	NA	WBGene00003825	85.7131	58.9742
ntl-3	Y56A3A.1	5312.39	5274.6	0.992885	-0.0103016	1	Gender Neutral	NA	NA	WBGene00003826	130.179	124.851
ntl-4	C49H3.5	4010.72	3916.89	0.976605	-0.0341527	0.969232	Gender Neutral	NA	NA	WBGene00003827	58.4975	55.4567
nuc-1	C07B5.5	86.162	136.945	1.58939	0.668469	0.678635	Gender Neutral	NA	Ambiguous	WBGene00003828	3.10686	4.54692
nud-1	F53A2.4	3468.39	2850.1	0.821736	-0.283253	0.373646	Gender Neutral	Gender Neutral	NA	WBGene00003829	238.466	190.428
num-1	T03D8.1	3184.2	979.564	0.307633	-1.70072	1.86e-16	Oogenic	NA	NA	WBGene00003830	80.4748	23.4526
nxf-1	C15H11.3	2994.35	2076.52	0.693481	-0.528071	0.0204491	Gender Neutral	NA	NA	WBGene00003834	68.0853	45.4257
nxf-2	C15H11.6	1896.43	1438.52	0.75854	-0.398702	0.0964701	Gender Neutral	Gender Neutral	NA	WBGene00003835	65.0921	47.1628
nxt-1	Y71F9AM.5	1708.22	1609.29	0.942086	-0.0860698	0.855344	Gender Neutral	NA	Ambiguous	WBGene00003836	153.226	136.657
ocr-2	T09A12.3	0.830117	315.493	380.058	8.57007	2.11e-74	Spermatogenic	NA	NA	WBGene00003839	0.00890017	4.94529
oct-2	ZK455.8	38.0278	76.784	2.01915	1.01375	0.00475197	Spermatogenic	NA	NA	WBGene00003843	0.773683	1.54138
odc-1	K11C4.4	118.204	335.479	2.83815	1.50495	7.47e-06	Spermatogenic	NA	NA	WBGene00003844	4.28396	13.0111
blmp-1	F25D7.3	24.4041	17.8197	0.730193	-0.453651	0.610757	Gender Neutral	NA	Soma	WBGene00003847	0.47014	0.333728
odr-4	Y102E9.1	1730.93	1004.29	0.5802	-0.785378	0.000491559	Gender Neutral	NA	NA	WBGene00003851	58.7792	32.7986
ogt-1	K04G7.3	3645.37	1857.09	0.509439	-0.97302	3.48e-06	Gender Neutral	NA	Germline	WBGene00003858	45.4514	22.2413
oig-2	Y38F1A.9	40.0922	77.1382	1.92402	0.944122	0.00344096	Gender Neutral	NA	NA	WBGene00003860	8.54925	16.0528
oig-3	Y50E8A.3	90.1026	149.243	1.65637	0.728027	0.00847722	Gender Neutral	NA	NA	WBGene00003861	11.853	19.2598
oma-1	C09G9.6	9095.88	4059.83	0.446338	-1.16379	8.81e-08	Oogenic	Oogenic	NA	WBGene00003864	281.88	121.441
oma-2	ZC513.6	14885.6	585.786	0.0393526	-4.6674	1.11e-53	Oogenic	Oogenic	NA	WBGene00003865	503.316	19.4683
ooc-3	B0334.11	2741.86	1258.24	0.458902	-1.12374	7.58e-08	Oogenic	NA	NA	WBGene00003868	83.7271	37.5107
ooc-5	C18E9.11	2173.96	1173.38	0.539743	-0.889655	2.63e-05	Gender Neutral	NA	NA	WBGene00003870	107.831	55.0028
pept-1	K04E7.2	64.5944	229.555	3.5538	1.82936	0.191283	Gender Neutral	NA	NA	WBGene00003877	0.99782	3.51938
orc-2	F59E10.1	1777.71	750.278	0.422048	-1.24452	2.84e-09	Oogenic	Oogenic	NA	WBGene00003882	52.6985	21.4439
osm-1	T27B1.1	132.087	168.635	1.2767	0.352416	0.298695	Gender Neutral	NA	Germline	WBGene00003883	1.22268	1.34465
osm-3	M02B7.3	47.327	105.003	2.21867	1.14969	0.00518389	Spermatogenic	NA	NA	WBGene00003884	1.03699	2.18892
osm-7	T05D4.4	79.0062	20.7636	0.262809	-1.92791	2.96e-09	Oogenic	NA	Soma	WBGene00003887	1.64772	0.437807
osm-11	F11C7.5	338.814	361.866	1.06804	0.0949613	0.975046	Gender Neutral	NA	Soma	WBGene00003891	19.4557	20.2088
ost-1	C44B12.2	1314.72	3925.51	2.9858	1.57812	1.86e-13	Spermatogenic	NA	NA	WBGene00003893	50.0555	144.311
oxi-1	Y39A1C.2	2360.96	1763.55	0.746962	-0.420892	0.0791876	Gender Neutral	NA	Germline	WBGene00003898	32.7424	23.3005
paa-1	F48E8.5	9402.58	6970.57	0.741347	-0.43178	0.0517048	Gender Neutral	NA	Germline	WBGene00003901	241.55	174.019
pab-1	Y106G6H.2	61325.3	89196.1	1.45448	0.5405	0.0117949	Gender Neutral	NA	Ambiguous	WBGene00003902	1202.41	1714.95
pab-2	F18H3.3	339.216	337.394	0.994627	-0.0077719	1	Gender Neutral	NA	NA	WBGene00003903	5.75462	5.18057
pabp-2	C17E4.5	3442.37	3839.66	1.11541	0.157577	0.725256	Gender Neutral	Gender Neutral	NA	WBGene00003904	207.084	223.912
pad-1	Y18D10A.13	3349.99	4864.51	1.4521	0.538139	0.0827427	Gender Neutral	NA	NA	WBGene00003905	22.064	31.0115
paf-1	W03G9.6	0.771003	1109.13	1438.55	10.4904	4.53e-175	Spermatogenic	NA	NA	WBGene00003906	0.030244	41.7117
pak-1	C09B8.7	569.204	321.293	0.56446	-0.825058	0.000251992	Gender Neutral	NA	NA	WBGene00003911	11.5096	6.3352
pal-1	C38D4.6	5394.47	1517.49	0.281305	-1.82979	1.51e-19	Oogenic	Oogenic	NA	WBGene00003912	158	43.2661
pam-1	F49E8.3	11877.8	16722.3	1.40786	0.493503	0.0391855	Gender Neutral	NA	NA	WBGene00003914	240.146	324.912
pan-1	M88.6	426.926	215.35	0.50442	-0.987304	1.61e-05	Gender Neutral	NA	NA	WBGene00003915	10.1283	5.09305
par-1	H39E23.1	3125.52	4665.56	1.49273	0.577954	0.0180287	Gender Neutral	NA	NA	WBGene00003916	38.6841	56.8521
par-2	F58B6.3	2283.96	2023.35	0.885892	-0.174797	0.522382	Gender Neutral	NA	NA	WBGene00003917	67.5438	56.6943
par-3	F54E7.3	8762.05	3591.27	0.409866	-1.28678	2.17e-10	Oogenic	NA	NA	WBGene00003918	87.6621	35.0722
par-4	Y59A8B.14	3490.37	2682.17	0.768448	-0.37998	0.0926347	Gender Neutral	NA	NA	WBGene00003919	71.4546	54.5291
par-5	M117.2	35097.5	38209.5	1.08867	0.122562	0.807837	Gender Neutral	NA	NA	WBGene00003920	1313.12	1382.37
par-6	T26E3.3	1724.7	751.602	0.435788	-1.1983	9.11e-09	Oogenic	NA	Ambiguous	WBGene00003921	50.0822	21.4919
pas-1	C15H11.7	5511.76	6487.44	1.17702	0.235137	0.404879	Gender Neutral	NA	NA	WBGene00003922	337.225	381.416
pas-2	D1054.2	7376.97	8581.75	1.16332	0.218244	0.477312	Gender Neutral	Gender Neutral	NA	WBGene00003923	474.824	520.989
pas-3	Y110A7A.14	6846.45	8344.35	1.21879	0.285444	0.299782	Gender Neutral	NA	NA	WBGene00003924	526.864	615.049
pas-4	C36B1.4	6158.82	7530.3	1.22269	0.290054	0.315045	Gender Neutral	NA	NA	WBGene00003925	385.156	456.016
pas-5	F25H2.9	5960.71	7437.71	1.24779	0.319375	0.239204	Gender Neutral	Gender Neutral	NA	WBGene00003926	544.943	622.391
pas-6	CD4.6	6977.28	8737.91	1.25234	0.324624	0.234963	Gender Neutral	NA	NA	WBGene00003927	396.122	480.608
pas-7	ZK945.2	5924.28	8006.21	1.35142	0.43448	0.0648911	Gender Neutral	NA	NA	WBGene00003928	352.741	460.268
pat-2	F54F2.1	143.47	217.705	1.51743	0.601625	0.0187519	Gender Neutral	NA	Ambiguous	WBGene00003929	1.8906	2.70521
pat-3	ZK1058.2	3139.14	954.605	0.304097	-1.7174	7.79e-17	Oogenic	NA	Germline	WBGene00003930	60.0387	17.7543
pat-4	C29F9.7	202.497	142.359	0.703019	-0.508364	0.0635691	Gender Neutral	NA	NA	WBGene00003931	6.07825	4.2869
pat-6	T21D12.4	364.147	258.646	0.710278	-0.493544	0.0726109	Gender Neutral	NA	NA	WBGene00003932	14.8374	10.4587
pat-10	F54C1.7	2220.75	4207.35	1.89456	0.921863	0.0429819	Gender Neutral	NA	Soma	WBGene00003934	136.938	258.273
pat-12	T17H7.4	318.687	141.389	0.443661	-1.17247	4.25e-07	Oogenic	NA	NA	WBGene00003936	5.52982	2.57082
pbo-1	Y71H2AL.1	57.0658	317.535	5.56437	2.47622	1.09e-16	Spermatogenic	NA	Ambiguous	WBGene00003941	3.8557	19.4803
pbo-4	K09C8.1	27.0642	17.7853	0.657151	-0.605702	0.969232	Gender Neutral	NA	Soma	WBGene00003943	0.397724	0.258558
pbs-1	K08D12.1	5501.82	5699.72	1.03597	0.0509823	1	Gender Neutral	NA	NA	WBGene00003947	416.638	420.915
pbs-2	C47B2.4	4382.3	4091.79	0.93371	-0.0989535	0.842885	Gender Neutral	NA	NA	WBGene00003948	306.937	278.669
pbs-3	Y38A8.2	4909.67	6197.87	1.26238	0.336147	0.221329	Gender Neutral	NA	NA	WBGene00003949	362.212	436.1
pbs-4	T20F5.2	6400.14	8476.98	1.3245	0.405447	0.109698	Gender Neutral	NA	NA	WBGene00003950	311.812	404.163
pbs-5	K05C4.1	4962.17	5846.74	1.17826	0.23666	0.430826	Gender Neutral	NA	NA	WBGene00003951	243.499	278.863
pbs-6	C02F5.9	4898.91	6609.25	1.34912	0.432024	0.0901155	Gender Neutral	NA	NA	WBGene00003952	369.077	484.456
pbs-7	F39H11.5	7411.9	10152.7	1.36978	0.453946	0.063407	Gender Neutral	NA	NA	WBGene00003953	397.733	523.726
pcm-1	C10F3.5	332.819	54.9176	0.165007	-2.5994	2.73e-27	Oogenic	NA	NA	WBGene00003954	16.2045	2.39861
pcn-1	W03D2.4	8943.96	2157.86	0.241265	-2.05131	6.59e-24	Oogenic	NA	NA	WBGene00003955	589.641	136.208
pcp-1	ZK112.1	87.9466	123.752	1.40713	0.492758	0.767272	Gender Neutral	NA	Soma	WBGene00003956	2.25871	3.07813
pcp-2	F23B2.12	29.8098	28.3732	0.951807	-0.0712586	1	Gender Neutral	NA	Soma	WBGene00003957	0.452592	0.443641
pcp-3	F23B2.11	41.7007	128.593	3.08371	1.62467	0.20403	Gender Neutral	NA	NA	WBGene00003958	0.723402	2.10755
pcp-4	Y116F11B.3	20.1957	21.66	1.07251	0.100985	0.9758	Gender Neutral	NA	NA	WBGene00003959	0.316625	0.386047
pcs-1	F54D5.1	457.067	420.41	0.919798	-0.120611	0.765134	Gender Neutral	NA	NA	WBGene00003960	16.7709	14.4818
pct-1	C07G1.3	3289.43	2268.52	0.68964	-0.536085	0.0116914	Gender Neutral	NA	NA	WBGene00003961	69.0897	46.3065
pdi-1	C14B1.1	9818.43	25029.8	2.54927	1.35008	6.95e-11	Spermatogenic	NA	Germline	WBGene00003962	353.233	848.856
pdi-2	C07A12.4	6228.4	6092.82	0.978233	-0.0317498	1	Gender Neutral	NA	NA	WBGene00003963	158.748	149.026
pdi-3	H06O01.1	17247.2	13830.7	0.80191	-0.318488	0.214606	Gender Neutral	NA	NA	WBGene00003964	438.493	383.432
pdk-1	H42K12.1	265.612	17.2531	0.0649561	-3.94439	5.93e-25	Oogenic	NA	NA	WBGene00003965	5.09793	0.336189
pdr-1	K08E3.7	2134.41	1813.26	0.849534	-0.235256	0.355222	Gender Neutral	NA	NA	WBGene00003967	74.2532	61.9847
pek-1	F46C3.1	1011.36	137.451	0.135906	-2.87932	2.06e-38	Oogenic	NA	Germline	WBGene00003970	13.9143	1.72342
pen-2	T28D6.9	530.999	325.932	0.613808	-0.70414	0.00216842	Gender Neutral	NA	Ambiguous	WBGene00003975	56.5585	32.8425
pes-1	T28H11.4	61.9144	2.74975	0.0444122	-4.4929	6.72e-22	Oogenic	NA	NA	WBGene00003976	3.96477	0.224198
pes-4	Y119D3B.17	29.2689	45.172	1.54335	0.626063	0.583799	Gender Neutral	NA	Soma	WBGene00003978	0.612105	1.02087
pes-5	T27D12.4	198.348	4.35613	0.021962	-5.50884	2.09e-42	Oogenic	NA	Germline	WBGene00003979	9.07666	0.261939
pes-7	F09C3.1	115.919	316.766	2.73264	1.4503	5.62e-10	Spermatogenic	NA	Germline	WBGene00003980	1.44156	3.68427
pes-9	R11H6.1	2113.01	2220	1.05063	0.0712554	0.94184	Gender Neutral	NA	Ambiguous	WBGene00003982	84.318	84.677
mct-4	K05B2.5	92.1105	161.371	1.75193	0.808948	0.289592	Gender Neutral	NA	Germline	WBGene00003986	1.51998	2.62332
pfn-1	Y18D10A.20	6843.96	5115.16	0.747398	-0.420051	0.0682889	Gender Neutral	NA	NA	WBGene00003989	758.248	539.403
pfn-2	F35C8.6	437.9	594.109	1.35672	0.440127	0.0871138	Gender Neutral	NA	Germline	WBGene00003990	28.2264	35.6749
pfn-3	K03E6.6	18.6402	38.2672	2.05294	1.03769	0.116648	Gender Neutral	NA	Ambiguous	WBGene00003991	2.13693	3.57706
pgl-1	ZK381.4	15246.6	9829.71	0.644713	-0.633271	0.00493162	Gender Neutral	Gender Neutral	NA	WBGene00003992	323.104	207.622
pgl-2	B0523.3	1967.23	2059.23	1.04677	0.0659446	0.884595	Gender Neutral	NA	NA	WBGene00003993	62.3728	61.2878
pgl-3	C18G1.4	10296.3	10573.2	1.02689	0.0382842	0.986303	Gender Neutral	NA	NA	WBGene00003994	222.81	222.164
pgp-2	C34G6.4	75.5809	306.197	4.05126	2.01837	5.48e-19	Spermatogenic	NA	NA	WBGene00003996	0.949505	3.55235
pgp-3	ZK455.7	13.0494	22.0626	1.6907	0.757618	0.605975	Gender Neutral	NA	Soma	WBGene00003997	0.122377	0.254746
pgp-5	C05A9.1	16.3961	55.9785	3.41413	1.77152	0.23035	Gender Neutral	NA	Ambiguous	WBGene00003999	0.231998	0.751825
pgp-6	T21E8.1	10.0738	118.197	11.7332	3.55252	0.033109	Gender Neutral	NA	NA	WBGene00004000	0.106288	1.15156
pgp-7	T21E8.2	3.79819	35.59	9.37024	3.22809	0.0369132	Gender Neutral	NA	NA	WBGene00004001	0.0527587	0.438065
pha-1	Y48A6C.5	95.8366	52.0564	0.543178	-0.880502	0.00227366	Gender Neutral	NA	NA	WBGene00004010	3.63484	1.69133
phb-1	Y37E3.9	6210.07	7238.59	1.16562	0.2211	0.456885	Gender Neutral	NA	NA	WBGene00004014	368.097	414.248
phb-2	T24H7.1	7115.97	8839.47	1.2422	0.312901	0.226421	Gender Neutral	NA	Germline	WBGene00004015	292.841	345.408
phf-5	Y54F10BM.14	1047.64	1390.24	1.32702	0.408188	0.113893	Gender Neutral	NA	NA	WBGene00004016	231.834	300.7
pho-1	EGAP2.3	62.2707	181.845	2.92023	1.54608	0.333626	Gender Neutral	NA	NA	WBGene00004020	1.45199	4.90696
pho-4	T16D1.2	12.7204	161.649	12.7079	3.66765	8.81e-38	Spermatogenic	NA	NA	WBGene00004023	0.367699	4.50902
phy-2	F35G2.4	57.0633	115.066	2.01646	1.01183	0.000193437	Spermatogenic	NA	Ambiguous	WBGene00004025	1.40176	2.76587
phy-3	T20B3.7	57.1789	637.411	11.1477	3.47867	2.5e-49	Spermatogenic	NA	NA	WBGene00004026	3.31236	33.4673
pie-1	Y49E10.14	3462	484.204	0.139862	-2.83792	5.79e-41	Oogenic	Oogenic	NA	WBGene00004027	164.65	21.158
pif-1	Y18H1A.6	1362.36	793.421	0.582388	-0.779949	0.000234048	Gender Neutral	NA	NA	WBGene00004028	26.3667	13.9332
pik-1	K09B11.1	583.288	444.095	0.761365	-0.39334	0.141784	Gender Neutral	NA	NA	WBGene00004029	18.1025	13.1813
pin-2	F07C6.1	18.1114	37.7698	2.08541	1.06033	0.00807282	Spermatogenic	NA	NA	WBGene00004030	0.804287	1.28115
pis-1	T13F2.3	2351	1403.6	0.59702	-0.744148	0.00341886	Gender Neutral	NA	NA	WBGene00004031	32.1131	18.6543
pkc-1	F57F5.5	2986.96	1245.84	0.417094	-1.26156	9.01e-10	Oogenic	NA	Germline	WBGene00004032	51.1517	20.7204
pkc-2	E01H11.1	130.564	150.299	1.15115	0.20308	0.867926	Gender Neutral	NA	NA	WBGene00004033	2.59734	2.53974
pkc-3	F09E5.1	3044.58	1125.81	0.369774	-1.43528	2.98e-12	Oogenic	NA	NA	WBGene00004034	67.5218	24.7334
plc-1	F31B12.1	77.7883	128.293	1.64926	0.721816	0.0183731	Gender Neutral	NA	NA	WBGene00004036	0.540118	0.883201
plc-2	Y75B12B.6	18.3392	53.281	2.9053	1.53869	1.8e-05	Spermatogenic	NA	Germline	WBGene00004037	0.292727	0.835955
plc-3	T01E8.3	145.698	350.94	2.40868	1.26824	3.99e-08	Spermatogenic	NA	Ambiguous	WBGene00004038	1.84451	4.11516
plc-4	R05G6.8	1554.89	1812.1	1.16542	0.220847	0.479537	Gender Neutral	NA	Ambiguous	WBGene00004039	33.4132	36.9584
pld-1	C04G6.3	3132.63	3885.57	1.24035	0.310752	0.253063	Gender Neutral	NA	NA	WBGene00004040	32.4622	38.606
plk-1	C14B9.4	9986.53	6226.39	0.623479	-0.681587	0.0014175	Gender Neutral	NA	NA	WBGene00004042	236.961	141.672
plk-2	Y71F9B.7	3767.17	5668.88	1.50481	0.589581	0.0117555	Gender Neutral	NA	NA	WBGene00004043	98.1264	141.818
plk-3	F55G1.8	11291.1	6057.68	0.536502	-0.898344	1.55e-05	Gender Neutral	NA	NA	WBGene00004044	298.926	153.169
pll-1	K10F12.3	13.6415	23.9497	1.75564	0.811998	0.0980376	Gender Neutral	NA	NA	WBGene00004045	0.16569	0.288512
plp-1	F45E4.2	8701.25	8657.6	0.994983	-0.00725645	1	Gender Neutral	NA	NA	WBGene00004046	544.73	517.028
plx-1	Y55F3AL.1	1716.21	918.635	0.535269	-0.901664	0.000332207	Gender Neutral	NA	NA	WBGene00004047	13.0115	6.83203
plx-2	K04B12.1	10.2429	36.5789	3.57115	1.83639	2.13e-05	Spermatogenic	NA	NA	WBGene00004048	0.08662	0.345
pme-1	Y71F9AL.18	4214.53	3993.68	0.947598	-0.0776528	0.944394	Gender Neutral	NA	Germline	WBGene00004049	73.5581	66.5856
pme-2	E02H1.4	3050.51	1338.34	0.438726	-1.18861	1.5e-08	Oogenic	NA	NA	WBGene00004050	92.2951	39.2658
pme-3	F20C5.1	3163.93	4301.56	1.35956	0.443143	0.0643161	Gender Neutral	NA	NA	WBGene00004051	52.0024	67.868
pme-5	ZK1005.1	694.664	4788.25	6.8929	2.78511	1.78e-24	Spermatogenic	NA	NA	WBGene00004053	5.821	38.5208
pme-6	AC8.1	427.427	522.53	1.2225	0.289837	0.295676	Gender Neutral	NA	NA	WBGene00004054	9.31695	10.8477
pmk-1	B0218.3	206.542	76.468	0.37023	-1.43351	3.4e-09	Oogenic	NA	NA	WBGene00004055	8.02578	2.8991
pmk-2	F42G8.3	67.9307	56.0794	0.825539	-0.276592	0.558254	Gender Neutral	NA	NA	WBGene00004056	1.95476	1.42534
pmk-3	F42G8.4	67.0634	110.377	1.64586	0.718841	0.0136491	Gender Neutral	NA	NA	WBGene00004057	1.79679	2.92385
pmp-1	C44B7.8	39.82	71.0182	1.78348	0.834694	0.418544	Gender Neutral	NA	Ambiguous	WBGene00004058	0.915707	1.8246
pmp-2	C44B7.9	16.9868	49.1535	2.89363	1.53288	0.0487541	Gender Neutral	NA	Soma	WBGene00004059	0.398452	1.20736
pmp-3	C54G10.3	2322.39	1013.11	0.436235	-1.19682	6.26e-09	Oogenic	NA	Germline	WBGene00004060	49.0328	20.4826
pmp-5	T10H9.5	199.308	487.49	2.44592	1.29038	0.0270412	Gender Neutral	NA	Germline	WBGene00004062	4.7188	10.6523
pmr-1	ZK256.1	2174.69	2930.14	1.34738	0.430159	0.0917898	Gender Neutral	NA	Ambiguous	WBGene00004063	37.4421	48.001
pms-2	H12C20.2	1924.47	1658.51	0.861797	-0.21458	0.489721	Gender Neutral	NA	NA	WBGene00004064	34.1176	28.1476
pnk-1	C10G11.5	1877.67	1353.17	0.720666	-0.472598	0.0387294	Gender Neutral	NA	NA	WBGene00004068	59.1451	40.0668
pod-1	Y76A2B.1	15809.2	9648.04	0.610282	-0.712453	0.000656772	Gender Neutral	NA	Ambiguous	WBGene00004075	232.153	136.586
pod-2	W09B6.1	4243.18	7659.16	1.80505	0.852041	5.47e-05	Gender Neutral	NA	Ambiguous	WBGene00004076	34.7332	60.6691
pop-1	W10C8.2	963.131	372.95	0.387227	-1.36875	9.09e-11	Oogenic	NA	NA	WBGene00004077	39.3148	14.8613
pos-1	F52E1.1	15890	1217.2	0.0766015	-3.70648	1.94e-57	Oogenic	Oogenic	NA	WBGene00004078	1010.91	76.0004
pph-1	C05A2.1	20.3987	32.1371	1.57545	0.65576	0.180482	Gender Neutral	NA	NA	WBGene00004083	0.87212	1.21394
pph-2	C29E6.3	5.19732	2407.27	463.174	8.85541	2.75e-186	Spermatogenic	NA	NA	WBGene00004084	0.281968	92.0099
pph-4.1	Y75B8A.30	1402.84	1962.13	1.39869	0.484073	0.0524484	Gender Neutral	NA	NA	WBGene00004085	43.6425	59.7498
pph-4.2	Y49E10.3	3256.97	1698.56	0.521515	-0.939219	3.27e-06	Gender Neutral	Oogenic	NA	WBGene00004086	139.243	69.3669
ppk-1	F55A12.3	2424.55	1473.74	0.60784	-0.718237	0.00118005	Gender Neutral	NA	NA	WBGene00004087	45.2861	25.5711
ppk-2	Y48G9A.8	972.721	494.711	0.508585	-0.97544	5.02e-06	Gender Neutral	NA	Germline	WBGene00004088	34.6335	16.8994
ppk-3	VF11C1L.1	948.191	126.983	0.133921	-2.90055	3.8e-32	Oogenic	NA	Germline	WBGene00004089	10.3443	1.40095
ppp-1	C15F1.4	1920.45	2372.79	1.23554	0.305142	0.260724	Gender Neutral	Gender Neutral	NA	WBGene00004090	68.5991	81.7603
pps-1	T14G10.1	2019.71	1386.66	0.686564	-0.542534	0.0136121	Gender Neutral	NA	NA	WBGene00004091	53.4649	35.2843
ppw-1	C18E3.7	3601.3	6098.86	1.69352	0.760023	0.000260598	Gender Neutral	NA	Germline	WBGene00004093	100.326	154.771
ppw-2	Y110A7A.18	3834.22	5683.78	1.48238	0.567916	0.0627653	Gender Neutral	NA	NA	WBGene00004094	60.4787	86.2153
pqe-1	F52C9.8	6312.12	5077.74	0.804442	-0.313939	0.217863	Gender Neutral	NA	NA	WBGene00004095	80.7192	57.9189
pqm-1	F40F8.7	33.0717	41.3899	1.25152	0.32368	0.875766	Gender Neutral	NA	NA	WBGene00004096	1.39765	1.68122
pqn-8	C05B5.3	27.1821	109.215	4.01791	2.00645	2.44e-10	Spermatogenic	NA	Germline	WBGene00004100	1.25091	4.79114
hgrs-1	C07G1.5	2731.23	4455.27	1.63123	0.705958	0.00244058	Gender Neutral	NA	NA	WBGene00004101	58.5372	91.0698
pqn-11	C09G1.1	20.2175	60.2226	2.97873	1.5747	0.000371185	Spermatogenic	NA	NA	WBGene00004103	0.491775	1.24839
szy-20	C18E9.3	2397.23	1592.14	0.664157	-0.590403	0.0154165	Gender Neutral	NA	NA	WBGene00004105	55.75	36.779
pqn-15	C24A8.3	184.498	16.1484	0.0875261	-3.51414	8.08e-09	Oogenic	NA	NA	WBGene00004106	2.68096	0.189133
pqn-18	C34E7.1	40.8428	54.537	1.33529	0.417153	0.30801	Gender Neutral	NA	NA	WBGene00004108	0.862151	1.07913
stam-1	C34G6.7	3025.64	4462.93	1.47504	0.560751	0.0185921	Gender Neutral	NA	NA	WBGene00004109	97.846	136.759
pqn-20	C37A2.2	6252.74	1645.09	0.263099	-1.92632	2.17e-07	Oogenic	Oogenic	NA	WBGene00004110	73.1378	18.7714
pqn-21	C37A2.5	953.567	1185.23	1.24294	0.313757	0.564578	Gender Neutral	NA	NA	WBGene00004111	13.818	16.2365
pqn-27	E01G4.4	2796.75	2845.24	1.01734	0.0248018	1	Gender Neutral	NA	NA	WBGene00004116	45.9794	47.1965
sin-3	F02E9.4	5933.76	3149.92	0.530848	-0.91363	1e-05	Gender Neutral	Gender Neutral	NA	WBGene00004117	57.5615	28.8678
ptrn-1	F35B3.5	551.579	113.659	0.206061	-2.27886	1.17e-16	Oogenic	NA	NA	WBGene00004121	5.54416	1.32804
mdt-30	F44B9.7	1999.12	1183.62	0.592071	-0.756158	0.000360591	Gender Neutral	NA	NA	WBGene00004125	60.6555	34.2833
pqn-39	F48F7.4	299.798	96.4063	0.321571	-1.63679	6.4e-12	Oogenic	NA	Ambiguous	WBGene00004126	6.96481	2.22697
ketn-1	F54E2.3	206.946	339.77	1.64183	0.715305	0.00905062	Gender Neutral	NA	NA	WBGene00004130	0.778017	1.22175
pqn-44	F55A12.9	466.514	862.262	1.84831	0.886204	0.000847975	Gender Neutral	NA	NA	WBGene00004131	12.8205	23.2722
ifet-1	F56F3.1	26944.1	13480.9	0.500327	-0.999057	3.84e-05	Gender Neutral	Gender Neutral	NA	WBGene00004132	430.025	205.227
pqn-47	F59B10.1	391.271	29.9241	0.0764792	-3.70879	1.67e-18	Oogenic	NA	Germline	WBGene00004134	6.20625	0.405968
pqn-48	K07D4.8	384.2	416.783	1.08481	0.117437	0.793018	Gender Neutral	NA	NA	WBGene00004135	6.54533	11.3956
pqn-51	K11D12.2	4173.25	2511.34	0.601772	-0.732711	0.00052926	Gender Neutral	Oogenic	NA	WBGene00004136	143.708	84.1505
ebax-1	R09E10.7	647.521	98.6071	0.152284	-2.71516	1.95e-23	Oogenic	NA	Germline	WBGene00004140	6.46461	0.607356
pqn-62	T03G11.1	68.7914	30.8802	0.448897	-1.15554	0.0556463	Gender Neutral	NA	NA	WBGene00004145	0.715374	0.324205
larp-5	T12F5.5	7158.03	6705.18	0.936736	-0.094285	0.840134	Gender Neutral	NA	NA	WBGene00004147	134.83	122.51
pqn-65	T13H2.4	2274.74	238.548	0.104868	-3.25335	5.76e-18	Oogenic	NA	NA	WBGene00004148	23.6023	2.54701
pqn-68	T16G1.10	183.783	234.527	1.27611	0.35175	0.168181	Gender Neutral	NA	NA	WBGene00004151	25.8137	36.693
pqn-70	T19B10.4	3894.18	2845.21	0.730631	-0.452786	0.0470371	Gender Neutral	NA	NA	WBGene00004152	171.204	115.292
pqn-72	W01B11.5	20.2503	23.0118	1.13637	0.184429	0.969232	Gender Neutral	NA	NA	WBGene00004154	0.571265	0.664847
pqn-80	Y111B2A.14	723.816	668.802	0.923995	-0.114043	0.765025	Gender Neutral	NA	Germline	WBGene00004161	6.92486	6.12572
pqn-82	Y39A3CR.7	763.104	281.413	0.368774	-1.43919	2.39e-09	Oogenic	NA	NA	WBGene00004163	23.2623	8.20709
pqn-83	Y39E4B.3	1424.56	867.661	0.609072	-0.715314	0.00105624	Gender Neutral	NA	Ambiguous	WBGene00004164	50.856	29.7931
pqn-84	Y41C4A.5	0.799343	171.914	215.069	7.74866	1.97e-76	Spermatogenic	NA	Germline	WBGene00004165	0.0226339	6.3876
pqn-87	Y57A10A.18	12469.2	8767.93	0.703167	-0.508061	0.0618004	Gender Neutral	NA	Germline	WBGene00004167	117.18	81.2623
pqn-92	Y75B8A.27	27.7546	36.3082	1.30819	0.387568	0.617762	Gender Neutral	NA	NA	WBGene00004172	1.00425	1.21446
pqn-96	ZK1236.6	828.604	1187.2	1.43277	0.51881	0.0515342	Gender Neutral	NA	NA	WBGene00004175	49.5844	69.0145
prg-1	D2030.6	9016.15	14601.9	1.61952	0.695567	0.00156186	Gender Neutral	NA	NA	WBGene00004178	175.111	273.183
prg-2	C01G5.2	3692.41	5231.63	1.41686	0.502698	0.158239	Gender Neutral	NA	NA	WBGene00004179	72.3806	99.6952
pri-1	F58A4.4	2448.11	1278.93	0.522413	-0.936736	9.78e-06	Gender Neutral	NA	NA	WBGene00004180	88.6219	45.0125
pri-2	W02D9.1	3713.04	1688.83	0.454838	-1.13658	7.71e-08	Oogenic	Oogenic	NA	WBGene00004181	104.457	45.4356
prk-1	C06E8.3	306.912	158.325	0.515866	-0.954931	6.23e-05	Gender Neutral	NA	NA	WBGene00004182	8.29201	3.78969
T19D2.2	T19D2.2	47.4333	108.241	2.28197	1.19028	4.36e-05	Spermatogenic	NA	NA	WBGene00004184	1.67964	3.64884
pro-1	R166.4	1196.33	1115.03	0.932038	-0.101539	0.892716	Gender Neutral	NA	NA	WBGene00004185	42.6232	37.6923
prpf-4	F22D6.5	3640.36	3719.38	1.02171	0.0309799	1	Gender Neutral	NA	Germline	WBGene00004186	72.3312	69.5699
prp-8	C50C3.6	10569.1	10963.1	1.03728	0.0528079	1	Gender Neutral	NA	NA	WBGene00004187	84.3858	84.1255
prp-21	W07E6.4	2831.41	2412.27	0.851969	-0.231128	0.447328	Gender Neutral	NA	NA	WBGene00004188	65.772	55.0863
pars-1	T20H4.3	6685.9	8505.96	1.27222	0.347351	0.177448	Gender Neutral	NA	NA	WBGene00004189	188.699	230.337
pars-2	T27F6.5	1413.73	1475.85	1.04394	0.0620387	0.877879	Gender Neutral	NA	NA	WBGene00004190	63.2715	68.0108
prx-2	ZK809.7	27.3429	63.5906	2.32567	1.21765	0.0750869	Gender Neutral	NA	NA	WBGene00004192	0.25105	0.382461
prx-5	C34C6.6	15.4552	31.1348	2.01452	1.01043	0.234547	Gender Neutral	NA	NA	WBGene00004194	0.455577	0.818216
prx-6	F39G3.7	27.1093	13.4126	0.49476	-1.0152	0.0353561	Gender Neutral	NA	NA	WBGene00004195	0.679799	0.287144
prx-11	C47B2.8	18.611	17.872	0.960291	-0.0584558	1	Gender Neutral	NA	NA	WBGene00004196	2.37748	2.29813
prx-13	F32A5.6	12.1138	27.0105	2.22973	1.15687	0.00921889	Spermatogenic	NA	Ambiguous	WBGene00004198	0.705647	1.25978
prx-19	F54F2.8	2173.17	2014.15	0.926827	-0.109629	0.752789	Gender Neutral	NA	Germline	WBGene00004201	102.66	90.0721
pry-1	C37A5.9	104.951	93.3787	0.889738	-0.168547	0.773523	Gender Neutral	NA	Ambiguous	WBGene00004202	2.2365	1.98726
swsn-1	Y113G7B.23	3385.9	2628.58	0.776332	-0.365254	0.177617	Gender Neutral	NA	NA	WBGene00004203	58.647	44.6568
swsn-4	F01G4.1	5720.01	4018.11	0.702465	-0.509501	0.0180336	Gender Neutral	NA	Germline	WBGene00004204	68.4795	45.904
psr-1	F29B9.4	2192.1	4193.12	1.91284	0.935714	1.95e-05	Gender Neutral	NA	NA	WBGene00004205	92.6148	155.885
pst-1	M03F8.2	1357.16	552.291	0.406947	-1.29709	7.5e-10	Oogenic	NA	NA	WBGene00004206	46.1123	18.1347
ptb-1	D2089.4	64.393	111.361	1.7294	0.790272	0.0120666	Gender Neutral	NA	NA	WBGene00004207	1.36457	2.39919
ptc-1	ZK675.1	19768.8	8096.6	0.409565	-1.28784	2.38e-08	Oogenic	NA	Ambiguous	WBGene00004208	222.551	87.1251
ptc-2	F21H12.4	862.391	354.332	0.410871	-1.28324	2.02e-07	Oogenic	NA	NA	WBGene00004209	28.9797	11.3163
ptc-3	Y110A2AL.8	77.684	28.8683	0.371612	-1.42813	7.73e-06	Oogenic	NA	NA	WBGene00004210	0.865962	0.321142
ptl-1	F42G9.9	53.0917	6.03705	0.11371	-3.13657	9.12e-15	Oogenic	NA	NA	WBGene00004212	1.52153	0.110117
ptp-1	C48D5.2	35.9023	26.1017	0.727019	-0.459936	0.34668	Gender Neutral	NA	NA	WBGene00004213	0.44286	0.403462
ptp-2	F59G1.5	2963	1555.96	0.525129	-0.929257	9.97e-06	Gender Neutral	Oogenic	NA	WBGene00004214	62.7474	31.9806
ptp-3	C09D8.1	934.897	387.674	0.41467	-1.26996	2.32e-07	Oogenic	NA	NA	WBGene00004215	9.86676	3.80705
ptr-2	C32E8.8	6971.93	1143.83	0.164062	-2.60769	4.06e-22	Oogenic	Oogenic	NA	WBGene00004217	137.695	21.9559
ptr-8	F44F4.4	22.2677	22.5615	1.01319	0.0189095	1	Gender Neutral	NA	Soma	WBGene00004222	0.420441	0.39406
ptr-11	F56C11.2	16.7424	46.2814	2.76431	1.46692	0.000144166	Spermatogenic	NA	NA	WBGene00004225	0.289386	0.75994
ptr-12	K07A3.2	2.40572	33.9773	14.1235	3.82003	1.02e-14	Spermatogenic	NA	NA	WBGene00004226	0.103883	1.55737
ptr-13	K07C10.1	16.0844	80.7091	5.01786	2.32707	2.04e-13	Spermatogenic	NA	NA	WBGene00004227	0.294843	1.46062
ptr-21	Y65B4BR.3	184.274	240.111	1.30302	0.381853	0.186948	Gender Neutral	NA	NA	WBGene00004235	2.87602	3.69456
ptr-23	ZK270.1	14.7795	33.2153	2.2474	1.16825	0.0214398	Gender Neutral	NA	NA	WBGene00004237	0.258114	0.461914
ptr-24	F46G10.5	40.7369	63.1948	1.55129	0.633469	0.647094	Gender Neutral	NA	Soma	WBGene00004238	0.650863	0.890808
puf-3	Y45F10A.2	11039.5	1468.18	0.132994	-2.91057	2.68e-39	Oogenic	Oogenic	NA	WBGene00004239	409.151	52.067
puf-5	F54C9.8	23131.5	1938.04	0.0837834	-3.57719	4.7e-32	Oogenic	NA	NA	WBGene00004241	676.101	55.0156
puf-6	F18A11.1	5197.94	1297.55	0.249627	-2.00216	6.91e-19	Oogenic	NA	NA	WBGene00004242	160.9	39.9072
puf-7	B0273.2	5707.98	1398.17	0.24495	-2.02944	2.7e-20	Oogenic	Oogenic	NA	WBGene00004243	182.915	42.8751
puf-8	C30G12.7	3180.5	1868.23	0.587403	-0.767578	0.000289767	Gender Neutral	Gender Neutral	NA	WBGene00004244	98.7465	55.799
puf-9	W06B11.2	433.795	256.667	0.591679	-0.757113	0.000881272	Gender Neutral	NA	NA	WBGene00004245	6.71225	3.70429
puf-10	Y48G1BL.3	3291.06	974.726	0.296174	-1.75548	2.45e-13	Oogenic	NA	NA	WBGene00004246	127.333	36.4914
pus-1	W06H3.2	1617.14	1518.71	0.939129	-0.090604	0.85487	Gender Neutral	Gender Neutral	NA	WBGene00004248	70.1809	68.2193
pvf-1	Y39A3CL.6	214.504	98.8123	0.460656	-1.11824	5.73e-06	Oogenic	NA	Ambiguous	WBGene00004249	8.97344	4.25823
pxf-1	T14G10.2	4796.72	1945.62	0.405614	-1.30182	2.54e-10	Oogenic	NA	NA	WBGene00004254	90.893	35.5489
pxn-1	ZK994.3	34.6384	155.156	4.47931	2.16328	7.29e-13	Spermatogenic	NA	NA	WBGene00004256	0.380718	1.61283
pyc-1	D2023.2	6515.33	12356.8	1.89658	0.923398	2.4e-05	Gender Neutral	NA	Ambiguous	WBGene00004258	95.9063	170.457
pyr-1	D2085.1	2055.66	2361.98	1.14901	0.200395	0.515839	Gender Neutral	NA	Ambiguous	WBGene00004259	16.5481	18.1323
rab-1	C39F7.4	5471.8	8493.5	1.55223	0.634344	0.00507208	Gender Neutral	NA	NA	WBGene00004266	249.582	368.181
rab-5	F26H9.6	3960.22	1457.84	0.368121	-1.44175	1.36e-12	Oogenic	NA	Germline	WBGene00004268	194.658	69.5039
rab-6.1	F59B2.7	3543.5	4040.15	1.14016	0.189234	0.617365	Gender Neutral	NA	NA	WBGene00004269	180.477	201.414
rab-6.2	T25G12.4	327.457	92.2329	0.281664	-1.82795	4.78e-15	Oogenic	NA	NA	WBGene00004270	14.9031	4.07406
rab-7	W03C9.3	3193.76	979.109	0.306569	-1.70572	1.71e-16	Oogenic	NA	Germline	WBGene00004271	188.719	56.0325
rab-8	D1037.4	2601.64	2314.31	0.889556	-0.168842	0.622681	Gender Neutral	NA	NA	WBGene00004272	132.457	114.639
rab-10	T23H2.5	2642.39	1599.12	0.605179	-0.724567	0.000566093	Gender Neutral	NA	NA	WBGene00004273	196.551	114.884
rab-11.1	F53G12.1	7913.41	7707.78	0.974015	-0.0379836	1	Gender Neutral	NA	NA	WBGene00004274	352.469	332.201
rab-14	K09A9.2	505.215	72.1326	0.142776	-2.80817	6.83e-34	Oogenic	NA	Ambiguous	WBGene00004276	25.8355	3.52173
rab-18	Y92C3B.3	1586.7	721.9	0.454968	-1.13616	5.26e-08	Oogenic	NA	NA	WBGene00004277	41.2127	17.347
rab-21	T01B7.3	837.389	525.693	0.627776	-0.671677	0.00294189	Gender Neutral	NA	NA	WBGene00004279	63.9027	38.0615
rab-30	Y45F3A.2	606.595	297.137	0.489844	-1.02961	5.35e-06	Oogenic	NA	NA	WBGene00004282	26.2818	12.6088
rab-33	F43D9.2	954.783	1092.09	1.14381	0.193852	0.61391	Gender Neutral	NA	NA	WBGene00004283	43.2282	47.7033
rab-35	Y47D3A.25	1349.1	465.973	0.345395	-1.53368	4.61e-13	Oogenic	NA	NA	WBGene00004284	56.1002	18.9827
rab-39	D2013.1	553.468	555.716	1.00406	0.00584768	1	Gender Neutral	NA	NA	WBGene00004286	35.3309	32.9789
rad-50	T04H1.4	3286.89	3222.84	0.980513	-0.0283916	1	Gender Neutral	NA	NA	WBGene00004296	41.2839	38.6356
rad-51	Y43C5A.6	2495.79	3380.39	1.35444	0.437691	0.0767367	Gender Neutral	NA	NA	WBGene00004297	91.0951	118.989
rad-54	W06D4.6	2026.29	2057.93	1.01561	0.0223527	1	Gender Neutral	Gender Neutral	NA	WBGene00004298	32.136	31.8914
ram-2	F38A3.2	91.5662	202.765	2.21441	1.14692	0.462568	Gender Neutral	NA	Ambiguous	WBGene00004300	5.51817	11.4101
ran-1	K01G5.4	24108	17352.1	0.719765	-0.474402	0.0429891	Gender Neutral	Gender Neutral	NA	WBGene00004302	1009.5	697.488
ran-2	C29E4.3	4602.09	3648.95	0.792889	-0.334808	0.198021	Gender Neutral	NA	NA	WBGene00004303	74.6625	57.434
ran-3	C26D10.1	7695.77	6056.06	0.786933	-0.345687	0.167008	Gender Neutral	Gender Neutral	NA	WBGene00004304	197.225	147.835
ran-4	R05D11.3	3206.7	3089.15	0.963343	-0.0538783	0.966067	Gender Neutral	NA	NA	WBGene00004305	272.674	251.735
ran-5	R12C12.2	3922.24	3617.2	0.922228	-0.116805	0.798841	Gender Neutral	Oogenic	NA	WBGene00004306	147.309	130.15
rap-1	C27B7.8	4188.91	1474.92	0.352103	-1.50593	2.87e-13	Oogenic	NA	NA	WBGene00004307	162.704	54.5873
rap-2	C25D7.7	1397.01	600.929	0.430153	-1.21708	5.35e-09	Oogenic	NA	NA	WBGene00004308	80.2301	34.4119
ras-1	C44C11.1	27.0247	70.0317	2.5914	1.37373	1.57e-05	Spermatogenic	NA	NA	WBGene00004310	1.04304	3.41439
ras-2	F17C8.4	50.1729	120.326	2.39822	1.26197	0.000377027	Spermatogenic	NA	NA	WBGene00004311	4.29459	8.96044
rba-1	K07A1.11	3584.69	1821.93	0.508254	-0.976379	2.78e-06	Gender Neutral	Gender Neutral	NA	WBGene00004312	140.798	69.4519
rbc-1	F54E4.1	1088.73	371.01	0.340772	-1.55312	1.87e-06	Oogenic	NA	NA	WBGene00004313	5.4531	1.83022
rbc-2	Y54F10AM.10	1535.79	905.713	0.589736	-0.761859	0.00105749	Gender Neutral	NA	NA	WBGene00004314	17.2761	9.73186
rbd-1	T23F6.4	2631.83	2969.8	1.12842	0.174299	0.558925	Gender Neutral	Gender Neutral	NA	WBGene00004315	55.1501	59.3436
rbg-1	F20D1.6	499.163	69.1914	0.138615	-2.85085	2.87e-34	Oogenic	NA	Ambiguous	WBGene00004317	7.80626	0.977739
rbg-2	T22C1.10	2136.11	1425.97	0.667557	-0.583036	0.00802889	Gender Neutral	NA	Germline	WBGene00004318	27.5692	17.4169
rbr-2	ZK593.4	3201.45	1214.43	0.379336	-1.39845	8.75e-12	Oogenic	NA	Germline	WBGene00004319	33.8495	12.1952
rbx-1	ZK287.5	4027.58	4099.69	1.0179	0.0256015	1	Gender Neutral	NA	NA	WBGene00004320	401.094	392.057
rcn-1	F54E7.7	46.2365	58.088	1.25632	0.32921	0.473838	Gender Neutral	NA	NA	WBGene00004321	2.84451	3.41648
rcq-5	E03A3.2	1531.53	1678.71	1.0961	0.132384	0.856727	Gender Neutral	NA	NA	WBGene00004322	28.7335	30.3586
rde-1	K08H10.7	2281.34	2774.08	1.21599	0.282129	0.31584	Gender Neutral	NA	Germline	WBGene00004323	35.9459	41.3568
rde-2	F21C3.4	1869.84	1306.31	0.698618	-0.517425	0.0202516	Gender Neutral	Oogenic	NA	WBGene00004324	51.9558	34.5964
rde-4	T20G5.11	3646.72	2609.42	0.715551	-0.482873	0.0396464	Gender Neutral	Gender Neutral	NA	WBGene00004326	177.426	119.282
rec-8	W02A2.6	2922.8	2367.18	0.809902	-0.30418	0.212512	Gender Neutral	NA	NA	WBGene00004333	57.2609	45.3137
ref-1	T01E8.2	89.0358	0	Infinite	Infinite	3.12e-46	Oogenic	NA	NA	WBGene00004334	3.80832	0.00365788
ret-1	W06A7.3	9069.52	2627.98	0.289759	-1.78707	1.27e-11	Oogenic	NA	NA	WBGene00004336	312.815	96.5473
rfc-1	C54G10.2	6996.82	6029.86	0.8618	-0.214574	0.453025	Gender Neutral	NA	NA	WBGene00004337	128.492	106.02
rfc-2	F58F6.4	2102.77	1494.68	0.710815	-0.492453	0.0255344	Gender Neutral	NA	NA	WBGene00004338	92.3929	64.6032
rfc-3	C39E9.13	4328.73	2149.06	0.496464	-1.01024	9.8e-07	Oogenic	NA	NA	WBGene00004339	250.137	117.772
rfc-4	F31E3.3	5873.12	4233.04	0.720747	-0.472435	0.0503483	Gender Neutral	Gender Neutral	NA	WBGene00004340	237.688	165.958
rfl-1	F11H8.1	2113.93	2370.1	1.12118	0.165016	0.690358	Gender Neutral	NA	NA	WBGene00004341	77.7181	82.295
rfs-1	C30A5.2	161.608	219.799	1.36007	0.443684	0.0928667	Gender Neutral	NA	NA	WBGene00004342	12.9225	16.3917
rgr-1	C38C10.5	3206.44	1582.32	0.493481	-1.01893	9.64e-07	Oogenic	NA	NA	WBGene00004343	34.8176	16.3247
rgs-1	C05B5.7	30.1569	100.936	3.34704	1.74289	6.43e-09	Spermatogenic	NA	NA	WBGene00004344	2.22393	7.64823
rgs-2	F16H9.1	33.939	86.1295	2.53777	1.34356	2.79e-06	Spermatogenic	NA	NA	WBGene00004345	1.40677	3.12698
rgs-5	B0336.4	227.259	356.688	1.56952	0.650325	0.0084883	Gender Neutral	NA	Ambiguous	WBGene00004348	5.95604	8.91923
rgs-7	F56B6.2	717.495	18.5009	0.0257854	-5.2773	2.3e-80	Oogenic	NA	Germline	WBGene00004350	13.3601	0.560916
rgs-8.1	F52D2.2	571.55	1.32182	0.00231269	-8.75621	5.31e-131	Oogenic	NA	NA	WBGene00004351	39.9983	0.10149
rgs-9	ZC53.7	730.25	1.51808	0.00207885	-8.91	5.75e-116	Oogenic	NA	NA	WBGene00004352	42.1158	0.105462
rgs-10	F45B8.2	47.9916	0	Infinite	Infinite	2.07e-29	Oogenic	NA	NA	WBGene00004353	2.2911	0
rgs-11	F45B8.1	430.883	1.45166	0.00336903	-8.21345	7.27e-114	Oogenic	NA	NA	WBGene00004354	23.1311	0.0665391
rha-1	T07D4.3	4811.31	5088.8	1.05767	0.0808956	0.930107	Gender Neutral	NA	NA	WBGene00004355	59.0044	60.0712
rhi-1	F46H6.1	406.419	171.067	0.420913	-1.2484	4.48e-08	Oogenic	NA	NA	WBGene00004356	32.3048	13.0076
rho-1	Y51H4A.3	4506.95	4999.24	1.10923	0.149556	0.698352	Gender Neutral	NA	Germline	WBGene00004357	145.879	157.636
rhr-1	F08F3.3	438.396	1101.8	2.51324	1.32955	1.26e-05	Spermatogenic	NA	NA	WBGene00004358	14.5373	35.9366
rib-1	F12F6.3	1533.17	795.58	0.51891	-0.946442	7.97e-06	Gender Neutral	NA	NA	WBGene00004360	32.0559	16.3167
rib-2	K01G5.6	1411.95	1165.47	0.825436	-0.276772	0.354072	Gender Neutral	NA	Germline	WBGene00004361	17.863	14.7595
ric-3	T14A8.1	13.935	39.0328	2.80107	1.48598	0.000320529	Spermatogenic	NA	NA	WBGene00004363	0.53757	1.44999
ric-4	Y22F5A.3	23.3252	51.6309	2.21352	1.14634	0.000994393	Spermatogenic	NA	NA	WBGene00004364	1.1225	2.52951
ric-8	Y69A2AR.2	1409.18	639.615	0.453892	-1.13958	8.01e-08	Oogenic	NA	NA	WBGene00004367	27.1516	11.8505
ric-19	C32E8.7	34.7565	64.82	1.86497	0.899155	0.00409002	Gender Neutral	NA	NA	WBGene00004368	1.23878	2.10591
rig-1	K09E2.4	25.0193	42.7684	1.70941	0.773502	0.0613844	Gender Neutral	NA	Ambiguous	WBGene00004369	0.605468	1.69404
rig-3	C53B7.1	104.346	47.5241	0.455449	-1.13464	0.000124288	Oogenic	NA	Ambiguous	WBGene00004370	2.50653	1.18927
rig-4	Y42H9B.2	2392.86	736.35	0.307728	-1.70027	5.3e-11	Oogenic	NA	Germline	WBGene00004371	18.4219	5.517
rme-1	W06H8.1	5671.64	5142.78	0.906753	-0.141218	0.675083	Gender Neutral	NA	NA	WBGene00004373	145.97	119.64
rme-2	T11F8.3	28304.1	4865.09	0.171886	-2.54047	1.4e-35	Oogenic	NA	NA	WBGene00004374	554.997	92.1421
rme-4	F46F6.1	476.857	219.546	0.460402	-1.11904	6.77e-06	Oogenic	NA	NA	WBGene00004375	8.50827	3.69867
rme-6	F49E7.1	706.605	185.515	0.262544	-1.92937	3.35e-13	Oogenic	NA	Germline	WBGene00004377	8.90243	2.09913
rme-8	F18C12.2	5331.57	2531.84	0.474877	-1.07437	2.93e-07	Oogenic	NA	NA	WBGene00004378	37.2811	16.8341
rnf-1	C06A5.9	2126.51	2222.22	1.045	0.0635081	0.953794	Gender Neutral	NA	NA	WBGene00004380	67.9755	67.8078
rnf-5	C16C10.7	1224.96	780.449	0.637124	-0.650355	0.00274735	Gender Neutral	NA	Ambiguous	WBGene00004381	67.678	41.8825
rnh-2	T13H5.7	1543.41	1336.48	0.865926	-0.207685	0.506563	Gender Neutral	NA	NA	WBGene00004383	76.443	63.7913
rnp-1	ZK863.7	3221.85	807.059	0.250496	-1.99714	7.83e-22	Oogenic	Gender Neutral	NA	WBGene00004384	128.336	30.5367
rnp-2	K08D10.4	1287.05	1156.66	0.898695	-0.154097	0.66572	Gender Neutral	Gender Neutral	NA	WBGene00004385	99.0672	88.5476
rnp-3	K08D10.3	2019.57	2067.39	1.02368	0.0337673	0.969232	Gender Neutral	NA	NA	WBGene00004386	160.301	160.257
rnp-4	R07E5.14	3384.68	3282.83	0.969908	-0.0440796	0.986255	Gender Neutral	Gender Neutral	NA	WBGene00004387	342.908	321.897
rnp-5	K02F3.11	2330.08	1961.17	0.841675	-0.248665	0.358444	Gender Neutral	NA	NA	WBGene00004388	149.707	121.579
rnp-6	Y47G6A.20	3497.13	2990.4	0.855101	-0.225834	0.431929	Gender Neutral	NA	NA	WBGene00004389	113.864	90.0191
rnr-1	T23G5.1	11758.1	1970.75	0.167608	-2.57684	2.08e-22	Oogenic	NA	NA	WBGene00004391	276.91	44.7473
rnr-2	C03C10.3	14338.4	2976.91	0.207619	-2.26799	1.77e-28	Oogenic	Gender Neutral	NA	WBGene00004392	592.206	118.624
rol-1	Y57A10A.11	33.7523	10.2738	0.304389	-1.71601	0.863043	Gender Neutral	NA	NA	WBGene00004394	1.26664	0.295917
rol-3	C16D9.2	10.2858	50.4333	4.90322	2.29373	9.01e-10	Spermatogenic	NA	Germline	WBGene00004395	0.0609337	0.333673
rom-1	F26F4.3	193.492	105.529	0.545392	-0.874634	0.000256913	Gender Neutral	NA	NA	WBGene00004400	9.7467	5.13158
rom-4	Y116A8C.16	2147.78	941.491	0.438357	-1.18982	1.6e-08	Oogenic	NA	Germline	WBGene00004403	24.3066	9.86054
rom-5	Y54E10A.14	826.313	680.627	0.823692	-0.279824	0.310183	Gender Neutral	NA	NA	WBGene00004404	32.3218	25.2812
rop-1	C12D8.11	2746.85	1734.52	0.631459	-0.663238	0.00322712	Gender Neutral	NA	Soma	WBGene00004405	81.4812	49.0262
rla-0	F25H2.10	61130.6	71183.9	1.16446	0.219655	0.360338	Gender Neutral	NA	Ambiguous	WBGene00004408	3656.62	4131.93
rla-1	Y37E3.7	19880	27726.5	1.39469	0.479949	0.0301891	Gender Neutral	NA	NA	WBGene00004409	3334.7	4518.93
rla-2	Y62E10A.1	11129.2	17499.4	1.57238	0.652949	0.0209612	Gender Neutral	NA	NA	WBGene00004410	1591.64	2358.36
rpc-1	C42D4.8	4128.72	3349.23	0.811203	-0.301865	0.268317	Gender Neutral	Gender Neutral	NA	WBGene00004411	50.3138	39.1644
rpl-1	Y71F9AL.13	52375	68537.3	1.30859	0.388011	0.087152	Gender Neutral	NA	NA	WBGene00004412	3022.39	3876.72
rpl-2	B0250.1	42238.9	54498	1.29023	0.367629	0.125178	Gender Neutral	NA	NA	WBGene00004413	2905.33	3608.09
rpl-3	F13B10.2	112186	140373	1.25125	0.323368	0.153073	Gender Neutral	NA	NA	WBGene00004414	0	0
rpl-4	B0041.4	51581.8	63370.5	1.22854	0.29695	0.221612	Gender Neutral	NA	NA	WBGene00004415	2708.42	3203.24
rpl-5	F54C9.5	44232.1	53926.9	1.21918	0.285912	0.238191	Gender Neutral	NA	NA	WBGene00004416	2566.18	3020.01
rpl-6	R151.3	45366.3	70844.1	1.5616	0.643027	0.00292371	Gender Neutral	NA	NA	WBGene00004417	3792.5	5647.85
rpl-7A	Y24D9A.4	44737.2	54731.4	1.2234	0.290892	0.199774	Gender Neutral	NA	NA	WBGene00004419	2394.78	2785.64
rpl-9	R13A5.8	24086.2	31849.5	1.32231	0.403066	0.0796057	Gender Neutral	NA	NA	WBGene00004420	2743.62	3525.02
rpl-10	F10B5.1	51395.2	76262.6	1.48385	0.569344	0.0985739	Gender Neutral	NA	NA	WBGene00004421	3884.73	6895.17
rpl-11.1	T22F3.4	41749.2	68887.8	1.65004	0.722499	0.000660761	Gender Neutral	NA	NA	WBGene00004422	4186.16	6561.16
rpl-11.2	F07D10.1	1416.1	5686.84	4.01585	2.00571	1.53e-08	Spermatogenic	NA	NA	WBGene00004423	126.158	474.396
rpl-12	JC8.3	77547.5	116256	1.49916	0.584153	0.00854772	Gender Neutral	NA	NA	WBGene00004424	2774.1	4006.02
rpl-13	C32E8.2	43941.2	63555.3	1.44637	0.532438	0.0149761	Gender Neutral	NA	NA	WBGene00004425	6521.91	8819.83
rpl-14	C04F12.4	22762.8	40970.6	1.7999	0.847913	0.00679402	Gender Neutral	NA	NA	WBGene00004426	3043.45	5279.99
rpl-15	K11H12.2	36192.4	47859.9	1.32237	0.403131	0.06882	Gender Neutral	NA	NA	WBGene00004427	3227.08	4083.17
rpl-17	Y48G8AL.8	42139.8	62168.2	1.47528	0.560994	0.0126973	Gender Neutral	NA	NA	WBGene00004429	3464.41	4803.33
rpl-19	C09D4.5	45373.7	59435.2	1.30991	0.389463	0.077262	Gender Neutral	NA	NA	WBGene00004431	3285.27	4136.89
rpl-21	C14B9.7	25796.4	37952.5	1.47123	0.557024	0.0100183	Gender Neutral	NA	NA	WBGene00004433	3952.93	5570.9
rpl-22	C27A2.2	17930.3	30483.9	1.70013	0.765649	0.00915487	Gender Neutral	NA	NA	WBGene00004434	3147.61	5084.91
rpl-23	B0336.10	23436	38131.8	1.62707	0.702272	0.00845358	Gender Neutral	NA	NA	WBGene00004435	4385.63	6884.23
rpl-24.1	D1007.12	39678.6	61851.8	1.55882	0.640455	0.00248152	Gender Neutral	NA	NA	WBGene00004436	4232.98	6239.29
rpl-24.2	C03D6.8	1723.51	2681.97	1.55611	0.637949	0.00308873	Gender Neutral	NA	NA	WBGene00004437	182.015	273.834
rpl-25.1	F55D10.2	401.53	938.65	2.33769	1.22508	0.0347498	Gender Neutral	NA	NA	WBGene00004438	68.5001	144.78
rpl-25.2	F52B5.6	25760.5	42226.1	1.63918	0.712978	0.00118037	Gender Neutral	NA	NA	WBGene00004439	3817.13	5979.74
rpl-26	F28C6.7	19423.4	29803.5	1.53441	0.617683	0.0729581	Gender Neutral	NA	NA	WBGene00004440	3145.75	4606.47
rpl-27	C53H9.1	25269.5	42452.1	1.67997	0.748439	0.0120666	Gender Neutral	NA	NA	WBGene00004441	4295.34	6864.78
rpl-28	R11D1.8	10788.8	14278.6	1.32347	0.404326	0.0854862	Gender Neutral	NA	Germline	WBGene00004442	2412.19	2982.36
rpl-29	B0513.3	20996	37601.3	1.79088	0.840667	0.00623902	Gender Neutral	NA	NA	WBGene00004443	6034.87	10172.3
rpl-30	Y106G6H.3	16047	26491.1	1.65085	0.723209	0.00141436	Gender Neutral	NA	NA	WBGene00004444	3579.43	5660.67
rpl-31	W09C5.6	47299.5	66640.4	1.4089	0.49457	0.0285639	Gender Neutral	NA	NA	WBGene00004445	3012.94	4041.49
rpl-32	T24B8.1	25158.4	42106.3	1.67365	0.742994	0.00986103	Gender Neutral	NA	NA	WBGene00004446	3604.38	6753.63
rpl-33	F10E7.7	25351.9	40923.3	1.61421	0.690831	0.00122654	Gender Neutral	NA	NA	WBGene00004447	3813.49	5908.88
rpl-34	C42C1.14	13444.1	22501.9	1.67373	0.74307	0.000538945	Gender Neutral	NA	NA	WBGene00004448	3174.87	5069.8
rpl-35	ZK652.4	17949.7	30585.6	1.70396	0.76889	0.000299598	Gender Neutral	NA	NA	WBGene00004449	3773.21	5927.13
rpl-36	F37C12.4	15814.8	27528.7	1.74069	0.799661	0.00308642	Gender Neutral	NA	NA	WBGene00004450	4319.73	7232.76
rpl-37	C54C6.1	5825.41	10350.7	1.77682	0.829299	0.000187171	Gender Neutral	NA	NA	WBGene00004451	928.225	1571.82
rpl-38	C06B8.8	11313	20047.8	1.77211	0.825471	0.0107277	Gender Neutral	NA	NA	WBGene00004452	6094.99	9972.23
rpl-39	C26F1.9	7658.64	16111	2.10363	1.07288	0.000972829	Spermatogenic	NA	NA	WBGene00004453	6916.34	13972.5
rpl-41	C09H10.2	21008.9	37997	1.80862	0.854887	0.000319829	Gender Neutral	NA	Ambiguous	WBGene00004454	5491.12	9392.8
rpl-42	C09H10.1	0.442065	1120.75	2535.27	11.3079	1.02e-179	Spermatogenic	NA	NA	WBGene00004455	0.0745657	105.308
rpl-43	Y48B6A.2	10520	13146.9	1.24971	0.32159	0.458248	Gender Neutral	NA	NA	WBGene00004456	4892.17	5725.72
rpm-1	C01B7.6	118.636	32.7228	0.275826	-1.85817	6.69e-09	Oogenic	NA	NA	WBGene00004457	0.610587	0.181962
rpn-1	T22D1.9	14164	18834.5	1.32974	0.411148	0.11078	Gender Neutral	NA	NA	WBGene00004458	249.633	317.846
rpn-2	C23G10.4	12577.5	15612	1.24126	0.311802	0.303873	Gender Neutral	NA	NA	WBGene00004459	225.65	269.705
rpn-3	C30C11.2	10513.9	12119.5	1.15272	0.20504	0.553828	Gender Neutral	NA	NA	WBGene00004460	352.382	387.551
rpn-5	F10G7.8	8171.63	10285.4	1.25868	0.331907	0.195387	Gender Neutral	NA	NA	WBGene00004461	267.963	326.668
rpn-6.1	F57B9.10	5850.21	3008.07	0.514182	-0.959649	5.59e-06	Gender Neutral	NA	NA	WBGene00004462	195.297	96.634
rpn-7	F49C12.8	9232.75	10718.8	1.16095	0.215312	0.491059	Gender Neutral	NA	NA	WBGene00004463	397.223	448.141
rpn-8	R12E2.3	7434.21	9989.24	1.34369	0.426197	0.0908186	Gender Neutral	NA	NA	WBGene00004464	291.946	376.718
rpn-9	T06D8.8	7612.32	9044.78	1.18818	0.248748	0.451927	Gender Neutral	Oogenic	NA	WBGene00004465	316.362	357.65
rpn-10	B0205.3	4616.09	6403.41	1.38719	0.472168	0.0399441	Gender Neutral	NA	NA	WBGene00004466	206.218	272.673
rpn-11	K07D4.3	6159.02	3922.41	0.636856	-0.650962	0.00240389	Gender Neutral	Oogenic	NA	WBGene00004467	313.579	192.966
rpn-12	ZK20.5	4938.31	7549.52	1.52877	0.612367	0.00742891	Gender Neutral	NA	NA	WBGene00004468	269.667	398.516
rps-0	B0393.1	51247.9	64052	1.24985	0.321752	0.153612	Gender Neutral	NA	NA	WBGene00004469	2915.13	3525.82
rps-1	F56F3.5	47715.5	66150.5	1.38635	0.471296	0.0318469	Gender Neutral	NA	Germline	WBGene00004470	3366.18	4476.89
rps-2	C49H3.11	38007.8	42414.4	1.11594	0.158256	0.554189	Gender Neutral	NA	NA	WBGene00004471	2092.51	1696.9
rps-4	Y43B11AR.4	39202.3	50232.1	1.28136	0.357672	0.125195	Gender Neutral	NA	NA	WBGene00004473	3097.37	3804.61
rps-5	T05E11.1	40693.4	54632.9	1.34255	0.424976	0.0496421	Gender Neutral	NA	Germline	WBGene00004474	2988.12	3841.57
rps-6	Y71A12B.1	41376.4	53503.2	1.29308	0.370815	0.112377	Gender Neutral	NA	NA	WBGene00004475	2690.16	3362.43
[truncated: 8,756 more rows]
