# Supplementary material for: A New Dataset of Spermatogenic vs. Oogenic Transcriptomes in the Nematode Caenorhabditis elegans
Source: G3 (Bethesda). 2014 Jul 24;4(9):1765–72. doi: 10.1534/g3.114.012351 (PMC4169169; doi:10.1534/g3.114.012351)
Supplement: Supporting Information [file supp_g3.114.012351_TableS2.xls]

## Sheet: meiotic_050514.csv
Table S2 Genes expressed in the gonad with meiotic related functions
WormBase ID	Gene Name	Gene ID	Gene Expression	Representative Reference	Cell Function	Meiotic Function
WBGene00000064	act-2	T04C12.5	Gender Neutral	Willis et al 2006	meiosis	meiotic progression
WBGene00000098	air-1	K07C11.2	Gender Neutral	Schumacher JM et al 1998	meiosis/mitosis	spindle
WBGene00000099	air-2	B0207.4	Gender Neutral	Speliotes et al 2000	meiosis/mitosis	chromosome segregation
WBGene00000143	apc-2	K06H7.6	Gender Neutral	Sonnichsen et al 2005	meiosis	meiotic progression
WBGene00000145	apc-11	F35G12.9	Gender Neutral	Colaiacovo et al 2002	meiosis	chromosome segregation
WBGene00000200	arx-2	K07C5.1	Gender Neutral	Skop et al 2004	meiosis	meiotic progression
WBGene00000203	arx-5	Y37D8A.1	Gender Neutral	Ceron et al 2007	meiosis	chromosome segregation
WBGene00000226	atl-1	T06E4.3	Gender Neutral	Aoki et al 2000	meiosis	chromosome segregation
WBGene00000249	bir-1	T27F2.3	Gender Neutral	Speliotes et al 2000	meiosis/mitosis	chromosome segregation
WBGene00000257	bmk-1	F23B12.8	Spermatogenic	Saunders et al 2007	meiosis/mitosis	spindle elongation
WBGene00000264	brc-1	C36A4.8	Gender Neutral	Boulton et al 2004	meiosis	chromosome segregation
WBGene00000265	brd-1	K04C2.4	Gender Neutral	Boulton et al 2004	meiosis	chromosome segregation
WBGene00000301	cav-1	T13F2.8	Oogenic	Scheel et al 1999	meiosis	meiosis progresion
WBGene00000369	ccf-1	Y56A3A.20	Gender Neutral	Green et al 2011	meiosis/mitosis	meiotic progression
WBGene00000386	cdc-25.1	K06A5.7	Oogenic	Ashcroft et al 1999	meiosis/mitosis	meiotic entry
WBGene00000405	cdk-1	T05G5.3	Gender Neutral	Boxem et al 1999	meiosis/mitosis	meiotic progression
WBGene00000406	cdk-4	F18H3.5	Oogenic	Skop et al 2004	meiosis/mitosis	meiotic progression
WBGene00000467	cep-1	F52B5.5	Gender Neutral	Derry Putzke &Rothman 2001	meiosis	chromosome segregation
WBGene00000499	chk-2	Y60A3A.12	Gender Neutral	MacQueen & Villeneuve 2001	meiosis	chromosome segregation
WBGene00000552	cmd-1	T21H3.3	Spermatogenic	Van der Voet et al 2009	meiosis/mitosis	spindle orientation
WBGene00000591	coh-1	K08A8.3	Oogenic	Pasierbek et al 2001	meiosis	chromosome segregation
WBGene00000592	coh-3	F08H9.1	Gender Neutral	Colaiacovo et al 2002	meiosis	chromosome segregation
WBGene00000768	cor-1	R01H10.3	Spermatogenic	Skop et al 2004	meiosis	meiotic progression
WBGene00000770	cpb-1	C40H1.1	Spermatogenic	Boag et al 2005	meiosis	meiosis
WBGene00000772	cpb-3	B0414.5	Gender Neutral	Hasegawa et al 2006	meiosis	meioticprogresion
WBGene00000804	csc-1	Y48E1B.12	Gender Neutral	Romano et al 2003	meiosis/mitosis	spindle
WBGene00000816	csn-4	Y55F3AM.15	Gender Neutral	Pintard et al 2003	meiosis	meiotic progression
WBGene00000818	csn-6	Y67H2A.6	Gender Neutral	Green et al 2011	meiosis	meiotic progression
WBGene00000837	cul-2	ZK520.4	Gender Neutral	Liu et al 2004	meiosis	meiotic progression
WBGene00000866	cyb-2.1	Y43E12A.1	Oogenic	Sonnichsen et al 2005	meiosis/mitosis	cell cycle
WBGene00000867	cyb-2.2	H31G24.4	Oogenic	Piano et al 2002	meiosis/mitosis	regulation of cellcycle
WBGene00000868	cyb-3	T06E6.2	Oogenic	Deyter et al 2010	meiosis/mitosis	chromosome segregation
WBGene00000875	cyk-4	K08E3.6	Gender Neutral	Green et al 2011	meiosis/mitosis	meiotic progression
WBGene00000894	dab-1	M110.5	Oogenic	Govindan et al 2006	meiosis	meiotic progression
WBGene00000935	daz-1	F56D1.7	Gender Neutral	Hasegawa et al 2006	meiosis	meioticprogresion
WBGene00000939	dcr-1	K12H4.8	Gender Neutral	Colaiacovo et al 2002	meiosis	chromosome segregation
WBGene00001005	dlc-1	T26A5.9	Gender Neutral	Dorsett & Schedl 2009	meiosis	meiosis entry
WBGene00001017	dnc-1	ZK593.5	Gender Neutral	Skop & White 1998	meiosis	chromosome segregation
WBGene00001040	dnj-22	T23B12.7	Gender Neutral	Colaiacovo et al 2002	meiosis/mitosis	meiosisentry
WBGene00001085	dpy-26	C25G4.5	Gender Neutral	Blauwkamp & Csankovszki 2009	meiosis	chromosome segregation
WBGene00001087	dpy-28	Y39A1B.3	Gender Neutral	Tsai et al 2008	meiosis	chromosome segregation
WBGene00001110	duo-1	F38B7.5	Gender Neutral	Ceron et al 2007	meiosis	chromosome segregation
WBGene00001236	elc-1	Y82E9BR.15	Gender Neutral	Liu et al 2004	meiosis	meiotic progression
WBGene00001281	emb-27	F10B5.6	Gender Neutral	Dong et al 2007	meiosis	meiotic progression
WBGene00001284	emb-30	F54C8.3	Gender Neutral	Buchwitz et al 1999	meiosis	chromosome segregation
WBGene00001309	emr-1	M01D7.6	Gender Neutral	Dittrich et al 2012	mitosis	chromosome segregation
WBGene00001332	eri-1	T07A9.5	Gender Neutral	Kennedy et al 2004	meiosis	chromosome segregation
WBGene00001335	erp-1	F35A5.8	Gender Neutral	Skop et al 2004	meiosis	meiotic progression
WBGene00001352	evl-14	H38K22.1	Gender Neutral	Wang et al 2003	meiosis	chromatid cohesion
WBGene00001401	fbf-1	H12I13.4	Gender Neutral	Eckmann et al 2004	meiosis/mitosis	meiotic entry
WBGene00001402	fbf-2	F21H12.5	Gender Neutral	Ceron et al 2007	meiosis/mitosis	chromosome segregation
WBGene00001492	frm-5.1	Y38C1AB.8	Oogenic	Kitagawa & Rose 1999	meiosis	chromosome segregation
WBGene00001510	fzr-1	ZK1307.6	Gender Neutral	Skop et al 2004	meiosis	meiotic progression
WBGene00001511	fzy-1	ZK177.6	Gender Neutral	Sonnichsen et al 2005	meiosis	meiotic progression
WBGene00001514	xnd-1	C05D2.5	Gender Neutral	Colaiacovo et al 2002	meiosis	chromosome segregation
WBGene00001526	gck-1	T19A5.2	Spermatogenic	Skop et al 2004	meiosis	meiotic progression
WBGene00001596	gld-2	ZC308.1	Gender Neutral	Macdonald et al 2008	meiosis	meiotic entry
WBGene00001597	gld-3	T07F8.3	Gender Neutral	Eckmann et al 2004	meiosis	meiotic progression
WBGene00001688	gpr-1	F22B7.13	Gender Neutral	Waters et al 2010	meiosis/mitosis	chromosome segregation
WBGene00001689	gpr-2	C38C10.4	Spermatogenic	Waters et al 2010	meiosis/mitosis	chromosome segregation
WBGene00001747	gsp-1	F29F11.6	Gender Neutral	Skop et al 2004	meiosis	meiotic progression
WBGene00001748	gsp-2	F56C9.1	Gender Neutral	Skop et al 2004	meiosis	chromosome segregation
WBGene00001829	hcp-1	ZK1055.1	Gender Neutral	Cheeseman et al 2005	meiosis	spindle orientation
WBGene00001830	hcp-2	T06E4.1	Spermatogenic	Dumont et al 2010	meiosis/mitosis	meiotic progression
WBGene00001831	hcp-3	F58A4.3	Gender Neutral	Cheeseman et al 2005	meiosis	spindle orientation
WBGene00001832	hcp-4	T03F1.9	Gender Neutral	Merritt & Seydoux 2010	meiosis	oocyte maturation
WBGene00001856	hil-5	B0414.3	Gender Neutral	Colaiacovo et al 2002	meiosis	chromosome segregation
WBGene00001862	him-3	ZK381.1	Gender Neutral	Kamath et al 2003	meiosis	synaptonemal complex disassembly
WBGene00001863	him-4	F15G9.4	Gender Neutral	Hartman&Herman 1982	meiosis	chromosome segregation
WBGene00001864	him-5	D1086.4	Gender Neutral	Hodgkin et al 1979	meiosis	chromosome segregation
WBGene00001865	him-6	T04A11.6	Gender Neutral	Haack & Hodgkin 1991	meiosis	chromosome segregation
WBGene00001867	him-8	T07G12.12	Gender Neutral	Miller et al 1988	meiosis	chromosome segregation
WBGene00001869	him-10	R12B2.4	Gender Neutral	Hartman & Herman 1982	meiosis/mitosis	chromosome segregation
WBGene00001872	him-14	ZK1127.11	Gender Neutral	Zalevskyet al 1999	meiosis	chromosome segregation
WBGene00001874	him-17	T09E8.2	Gender Neutral	Reddy & Villeneuve 2004	meiosis	recombination
WBGene00001972	hmg-1.2	F47D12.4	Gender Neutral	Jiang & Sternberg 1999	meiosis	meiotic progression
WBGene00001973	hmg-3	C32F10.5	Gender Neutral	Colaiacovo et al 2002	meiosis	chromosome segregation
WBGene00001983	hoe-1	E04A4.4	Gender Neutral	Smith & Levitan 2004	meiosis	meiosis progresion
WBGene00002032	htp-1	F41H10.10	Gender Neutral	Severson et al 2009	meiosis	chromosome segregation
WBGene00002033	htp-2	Y73B6BL.2	Gender Neutral	Piano et al 2002	meiosis	synaptonemal complex disassembly
WBGene00002034	htp-3	F57C9.5	Gender Neutral	Severson et al 2009	meiosis	recombination DNA repair
WBGene00002042	hus-1	H26D21.1	Gender Neutral	Bhalla & Dernburg 2005	meiosis	meiosis
WBGene00002047	icp-1	Y39G10AR.13	Oogenic	Fraser et al 2000	meiosis	chromosome segregation
WBGene00002050	ifa-1	F38B2.1	Gender Neutral	Skop et al 2004	meiosis	meiotic progression
WBGene00002060	ife-2	R04A9.4	Oogenic	Song et al 2010	meiosis	chromosome segregation
WBGene00002068	ify-1	C27A2.3	Gender Neutral	Kitagawa et al 2002	meiosis/mitosis	meiosis
WBGene00002074	ima-3	F32E10.4	Gender Neutral	Geles & Adam 2001	meiosis	meiotic progression
WBGene00002187	kgb-1	T07A9.3	Gender Neutral	Smith et al 2002	meiosis	meiosis progresion
WBGene00002214	klc-1	M7.2	Gender Neutral	Yang et al 2005	meiosis	spindle localization
WBGene00002215	klc-2	C18C4.10	Gender Neutral	Yang et al 2005	meiosis	spindle localization
WBGene00002216	klp-3	T09A5.2	Gender Neutral	Ali Khan et al 1997	meiosis	chromosome segregation
WBGene00002219	klp-7	K11D9.1	Gender Neutral	Kamath et al 2003	meiosis	chromosome segregation
WBGene00002221	klp-10	C33H5.4	Oogenic	Colaiacovo et al 2002	meiosis	chromosome segregation
WBGene00002225	klp-15	M01E11.6	Oogenic	Colaiacovo et al 2002	meiosis	chromosome segregation
WBGene00002226	klp-16	C41G7.2	Oogenic	Ceron et al 2007	meiosis	chromosome segregation
WBGene00002228	klp-18	C06G3.2	Oogenic	Colaiacovo et al 2002	meiosis	chromosome segregation
WBGene00002229	klp-19	Y43F4B.6	Gender Neutral	Dumont et al 2010	mitosis	spindle orientation
WBGene00002240	ksr-2	F58D5.4	Gender Neutral	Ohmachi et al 2002	meiosis	meiotic progression
WBGene00002297	ect-2	T19E10.1	Gender Neutral	Green et al 2011	meiosis	spindle orientation
WBGene00002335	let-60	ZK792.6	Gender Neutral	Lee et al 2007	meiosis	meiotic progression
WBGene00002344	let-70	M7.1	Gender Neutral	Green et al 2001	meiosis	meiotic progression
WBGene00002363	let-92	F38H4.9	Gender Neutral	Schlaitz et al 2007	meiosis/mitosis	meiotic spindle
WBGene00003079	lsm-5	F28F8.3	Gender Neutral	Green et al 2011	meiosis	meiotic progression
WBGene00003132	mat-1	Y110A7A.17	Gender Neutral	Sonnichsen et al 2005	meiosis	chromosome segregation
WBGene00003133	mat-2	W10C6.1	Gender Neutral	Yang et al 2005	meiosis	spindle localization
WBGene00003134	mat-3	F10C5.1	Gender Neutral	Yamamoto et al 2008	meiosis	meiotic progression
WBGene00003150	mbk-2	F49E11.1	Oogenic	Colaiacovo et al 2002	meiosis/mitosis	meiosis
WBGene00003183	mei-1	T01G9.5	Oogenic	Clark-Maquire & Mains 1994	meiosis	chromosome segregation
WBGene00003184	mei-2	F57B10.12	Oogenic	Pang et al 2004	meiosis	spindle organization
WBGene00003372	mlc-4	C56G7.1	Gender Neutral	Piekny & Mains 2002	meiosis	cytokinesis after meiosis I
WBGene00003391	mog-3	F52C9.7	Gender Neutral	Kasturi et al 2010	meiosis	meiotic progression
WBGene00003393	mog-5	EEED8.5	Gender Neutral	Green et al 2011	meiosis	meiotic progression
WBGene00003401	mpk-1	F43C1.2	Gender Neutral	Sasagawa et al 2007	meiosis/mitosis	cell cycle
WBGene00003405	mre-11	ZC302.1	Gender Neutral	Chin & Villeneuve 2001	meiosis/mitosis	chromosome segregation
WBGene00003417	mrt-2	Y41C4A.14	Gender Neutral	Ahmed & Hodgkin 2000	meiosis	chromosome segregation
WBGene00003421	msh-5	F09E8.3	Gender Neutral	Kelly et al 2000	meiosis	meiotic recombination
WBGene00003499	mut-2	K04F10.6	Gender Neutral	Tabara et al 1999	meiosis	chromosome segregation
WBGene00003601	nhr-2	C32F10.6	Oogenic	Fraser et al 2000	meiosis	chromosome segregation
WBGene00003777	nmy-2	F20G4.3	Gender Neutral	Yanowitz 2008	meiosis/mitosis	chromosome segregation
WBGene00003785	nos-3	Y53C12B.3	Gender Neutral	Hansen et al 2004	meiosis	meiotic progression
WBGene00003804	npp-18	Y43F4B.4	Gender Neutral	Piano et al 2002	meiosis	chromosome segregation
WBGene00003870	ooc-5	C18E9.11	Gender Neutral	Skop et al 2004	meiosis	meiotic progression
WBGene00003901	paa-1	F48E8.5	Gender Neutral	Skop et al 2004	meiosis/mitosis	spindle organization
WBGene00003920	par-5	M117.2	Gender Neutral	Govindan et al 2006	mitosis	meiotic progression
WBGene00003922	pas-1	C15H11.7	Gender Neutral	Sonnichsen et al 2005	meiosis	meiotic progression
WBGene00003923	pas-2	D1054.2	Gender Neutral	Sonnichsen et al 2005	meiosis	meiotic progression
WBGene00003924	pas-3	Y110A7A.14	Gender Neutral	Sonnichsen et al 2005	meiosis	meiotic progression
WBGene00003925	pas-4	C36B1.4	Gender Neutral	Green et al 2011	meiosis	meiotic progression
WBGene00003926	pas-5	F25H2.9	Gender Neutral	Green et al 2011	meiosis	meiotic progression
WBGene00003927	pas-6	CD4.6	Gender Neutral	Green et al 2011	meiosis	meiotic progression
WBGene00003928	pas-7	ZK945.2	Gender Neutral	Sonnichsen et al 2005	meiosis	meiotic progression
WBGene00003947	pbs-1	K08D12.1	Gender Neutral	Green et al 2011	meiosis	meiotic progression
WBGene00003948	pbs-2	C47B2.4	Gender Neutral	Green et al 2011	meiosis	meiotic progression
WBGene00003949	pbs-3	Y38A8.2	Gender Neutral	Green et al 2011	meiosis	meiotic progression
WBGene00003950	pbs-4	T20F5.2	Gender Neutral	Green et al 2011	meiosis	oocyte maturation
WBGene00003951	pbs-5	K05C4.1	Gender Neutral	Green et al 2011	meiosis	meiotic progression
WBGene00003952	pbs-6	C02F5.9	Gender Neutral	Green et al 2011	meiosis	meiotic progression
WBGene00003953	pbs-7	F39H11.5	Gender Neutral	Green et al 2011	meiosis	oocyte maturation
WBGene00003980	pes-7	F09C3.1	Spermatogenic	Skop et al 2004	meiosis	meiotic progression
WBGene00004042	plk-1	C14B9.4	Gender Neutral	Chase et al 2000	meiosis	meiosis
WBGene00004043	plk-2	Y71F9B.7	Gender Neutral	Harper et al 2011	meiosis	meiosis entry
WBGene00004051	pme-3	F20C5.1	Gender Neutral	Colaiacovo et al 2002	meiosis	chromosome segregation
WBGene00004085	pph-4.1	Y75B8A.30	Gender Neutral	Sumiyoshi et al 2002	meiosis/mitosis	meiotic progression
WBGene00004105	szy-20	C18E9.3	Gender Neutral	Kemp et al 2007	meiosis	chromosome segregation
WBGene00004244	puf-8	C30G12.7	Gender Neutral	Subramaniam & Seydoux 2003	meiosis	meiotic progression
WBGene00004296	rad-50	T04H1.4	Gender Neutral	Colaiacovo et al 2002	meiosis	chromosome segregation
WBGene00004297	rad-51	Y43C5A.6	Gender Neutral	Alpi et al 2003	meiosis	chromosome segregation
WBGene00004320	rbx-1	ZK287.5	Gender Neutral	Liu et al 2004	meiosis	meiotic progression
WBGene00004324	rde-2	F21C3.4	Gender Neutral	Tabara et al 1999	meiosis	chromosome segregation
WBGene00004333	rec-8	W02A2.6	Gender Neutral	Pasierbek et al 2001	meiosis	chromosome segregation
WBGene00004342	rfs-1	C30A5.2	Gender Neutral	Yanowitz 2008	meiosis	chromosome segregation
WBGene00004373	rme-1	W06H8.1	Gender Neutral	Skop et al 2004	meiosis	meiotic progression
WBGene00004458	rpn-1	T22D1.9	Gender Neutral	Green et al 2011	meiosis	meiotic progression
WBGene00004459	rpn-2	C23G10.4	Gender Neutral	Sonnichsen et al 2005	meiosis	meiotic progression
WBGene00004460	rpn-3	C30C11.2	Gender Neutral	Green et al 2011	meiosis	meiotic progression
WBGene00004461	rpn-5	F10G7.8	Gender Neutral	Sonnichsen et al 2005	meiosis	meiotic progression
WBGene00004462	rpn-6.1	F57B9.10	Gender Neutral	Green et al 2011	meiosis	oocyte maturation
WBGene00004463	rpn-7	F49C12.8	Gender Neutral	Green et al 2011	meiosis	meiotic progression
WBGene00004464	rpn-8	R12E2.3	Gender Neutral	Green et al 2011	meiosis	oocyte maturation
WBGene00004467	rpn-11	K07D4.3	Gender Neutral	Sonnichsen et al 2005	meiosis	meiotic progression
WBGene00004501	rpt-1	C52E4.4	Gender Neutral	Green et al 2011	meiosis	meiotic progression
WBGene00004502	rpt-2	F29G9.5	Gender Neutral	Sonnichsen et al 2005	meiosis	meiotic progression
WBGene00004503	rpt-3	F23F12.6	Gender Neutral	Green et al 2011	meiosis	meiotic progression
WBGene00004504	rpt-4	F23F1.8	Gender Neutral	Green et al 2011	meiosis	oocyte maturation
WBGene00004505	rpt-5	F56H1.4	Gender Neutral	Green et al 2011	meiosis	oocyte maturation
WBGene00004737	scc-1	F10G7.4	Gender Neutral	Pasierbek et al 2001	meiosis	chromosome segregation
WBGene00004738	scc-3	F18E2.3	Gender Neutral	Wang et al 2003	meiosis	chromatid cohesion
WBGene00004775	sep-1	Y47G6A.12	Gender Neutral	Kamath et al 2003	meiosis/mitosis	meiotic progression
WBGene00004782	set-2	C26E6.9	Gender Neutral	Colaiacovo et al 2002	meiosis	chromosome segregation
WBGene00004807	skr-1	F46A9.5	Gender Neutral	Nayak et al 2002	meiosis	meiotic progression
WBGene00004808	skr-2	F46A9.4	Gender Neutral	Colaiacovo et al 2002	meiosis/mitosis	meiosis
WBGene00004820	skr-14	Y47D7A.8	Oogenic	Piano et al 2002	meiosis	chromosome segregation
WBGene00004873	smc-3	Y47D3A.26	Gender Neutral	Speliotes et al 2000	meiosis	predicted to be invoved in meiosis
WBGene00004888	smo-1	K12C11.2	Gender Neutral	Bhalla et al 2008	meiosis	synaptonemal complex disassembly
WBGene00004927	snx-1	C05D9.1	Oogenic	Skop et al 2004	meiosis	meiotic progression
WBGene00004947	sos-1	T28F12.3	Gender Neutral	Chang Hopper &Sternberg 2000	meiosis	chromosome segregation
WBGene00004985	spo-11	T05E11.4	Gender Neutral	Alpi et al 2003	meiosis	meiosis
WBGene00006311	sun-1	F57B1.2	Gender Neutral	Sonnichsen et al 2005	meiosis	recombination
WBGene00006375	syp-1	F26D2.2	Gender Neutral	Colaiacovo et al 2002	meiosis	synaptonemal complex assembly
WBGene00006376	syp-2	C24G6.1	Gender Neutral	Colaiacovo et al 2002	meiosis	synaptonemal complex disassembly
WBGene00006377	syp-3	F39H2.4	Gender Neutral	Merritt & Seydoux 2010	meiosis	chromosome segregation
WBGene00006381	tac-1	Y54E2A.3	Gender Neutral	Bellanger & Gonczy 2003	meiosis/mitosis	chromosome segregation
WBGene00006406	srgp-1	F12F6.5	Gender Neutral	Colaiacovo et al 2002	meiosis	chromosome segregation
WBGene00006571	tim-1	Y75B8A.22	Gender Neutral	Chan et al 2003	meiosis	meiotic sister chromatid cohesion
WBGene00006595	top-1	M01E5.5	Gender Neutral	Fraser et al 2000	meiosis	chromosome segregation
WBGene00006596	top-3	Y56A3A.27	Gender Neutral	Kim et al 2002	meiosis	meiotic entry
WBGene00006604	tra-1	Y47D3A.6	Gender Neutral	Sumiyoshi et al 2002	meiosis/mitosis	meiotic progression
WBGene00006699	uba-1	C47E12.5	Gender Neutral	Green et al 2011	meiosis	meiotic progression
WBGene00006727	ubq-1	F25B5.4	Gender Neutral	Green et al 2011	meiosis	meiotic progression
WBGene00006728	ubq-2	ZK1010.1	Gender Neutral	Green et al 2011	meiosis	meiotic progression
WBGene00006735	ula-1	C26E6.8	Gender Neutral	Ceron et al 2007	meiosis	chromosome segregation
WBGene00006804	unc-71	Y37D8A.13	Oogenic	Colaiacovo et al 2002	meiosis	chromosome segregation
WBGene00006840	unc-116	R05D3.7	Gender Neutral	Van der Voet et al 2009	meiosis	spindle localization
WBGene00006940	wee-1.3	Y53C12A.1	Gender Neutral	Green et al 2011	meiosis	meiotic progression
WBGene00006974	zen-4	M03D4.1	Gender Neutral	Raich et a 1998	meiosis/mitosis	meiotic progression
WBGene00006976	zhp-3	K02B12.8	Gender Neutral	Bhalla et al 2008	meiosis	chromosome segregation
WBGene00006994	zyg-9	F22B5.7	Gender Neutral	Matthews et al 1998	meiosis/mitosis	spindle organization
WBGene00006996	zyg-11	C08B11.1	Oogenic	Carter et al 1990	meiosis	meiotic progression
WBGene00007278	lab-1	C03D6.6	Gender Neutral	de Carvalho et al 2008	meiosis	chromosome segregation
WBGene00007332	C05C10.5	C05C10.5	Oogenic	Piano et al 2002	meiosis	chromosome segregation
WBGene00007352	cdc-48.1	C06A1.1	Gender Neutral	Sasagawa et al 2007	meiosis	cell cycle
WBGene00007434	arp-6	C08B11.6	Gender Neutral	Colaiacovo et al 2002	meiosis	chromosome segregation
WBGene00007710	rsa-1	C25A1.9	Gender Neutral	Colaiacovo et al 2002	meiosis/mitosis	chromosome segregation
WBGene00007972	prp-4	C36B1.5	Gender Neutral	Green et al 2011	meiosis	meiotic progression
WBGene00008053	cdc-48.2	C41C4.8	Gender Neutral	Sasagawa et al 2007	meiosis	cell cycle
WBGene00008061	C41G7.3	C41G7.3	Gender Neutral	Fraser et al 2000	meiosis	chromosome segregation
WBGene00008107	aspm-1	C45G3.1	Gender Neutral	Van der Voet et al 2009	meiosis	spindle localization
WBGene00008380	prp-38	D1054.14	Gender Neutral	Colaiacovo et al 2002	meiosis	chromosome segregation
WBGene00008431	piga-1	D2085.6	Gender Neutral	Piano et al 2002	meiosis	chromosome segregation
WBGene00008641	pch-2	F10B5.5	Gender Neutral	Bhalla & Dernburg 2005	meiosis	meiosis
WBGene00008682	lex-1	F11A10.1	Gender Neutral	Colaiacovo et al 2002	meiosis	chromosome segregation
WBGene00008740	F13D12.5	F13D12.5	Gender Neutral	Colaiacovo et al 2002	meiosis	chromosome segregation
WBGene00008921	F17C11.10	F17C11.10	Oogenic	Piano et al 2002	meiosis	chromosome segregation
WBGene00009173	prom-1	F26H9.1	Gender Neutral	Fox et al 2011	meiosis	meiotic progression
WBGene00009267	usp-48	F30A10.10	Gender Neutral	Colaiacovo et al 2002	meiosis/mitosis	meiotic entry
WBGene00009284	F31C3.2	F31C3.2	Gender Neutral	Fraser et al 2000	meiosis	chromosome segregation
WBGene00009364	F33H1.3	F33H1.3	Gender Neutral	Colaiacovo et al 2002	meiosis	chromosome segregation
WBGene00009369	F33H2.6	F33H2.6	Gender Neutral	Fraser et al 2000	meiosis	chromosome segregation
WBGene00009672	F43G9.12	F43G9.12	Gender Neutral	Green et al 2011	meiosis	meiotic progression
WBGene00009946	F52H3.4	F52H3.4	Gender Neutral	Colaiacovo et al 2002	meiosis	chromosome segregation
WBGene00010293	fbxa-108	F59A1.7	Gender Neutral	Colaiacovo et al 2002	meiosis	chromosome segregation
WBGene00010354	cyp-31A2	H02I12.8	Oogenic	Benenati et al 2009	meiosis	meiosis
WBGene00011142	R08D7.1	R08D7.1	Gender Neutral	Colaiacovo et al 2002	meiosis	chromosome segregation
WBGene00011505	pzf-1	T05G11.1	Oogenic	Leacock & Reinke 2006	meiosis	chromosome segregation
WBGene00011549	T06G6.8	T06G6.8	Spermatogenic	Fraser et al 2000	meiosis	chromosome segregation
WBGene00011600	zim-2	T07G12.10	Gender Neutral	Jaramillo-Lambert & Engebrecht 2010	meiosis	chromosome segregation
WBGene00011605	T08A11.2	T08A11.2	Gender Neutral	Green et al 2011	meiosis	chromosome condensation
WBGene00011612	T08D2.7	T08D2.7	Gender Neutral	MacQueen & Villeneuve 2001	meiosis	chromosome segregation
WBGene00011647	noca-1	T09E8.1	Gender Neutral	Reddy & Villeneuve 2004	meiosis	meiotic progression
WBGene00011973	T23G11.10	T23G11.10	Spermatogenic	Hasegawa et al 2006	meiosis/mitosis	mitotictomeioticcellcycle
WBGene00012209	hmg-20	W02D9.3	Gender Neutral	Piano et al 2002	meiosis	chromosome segregation
WBGene00012370	W09G3.7	W09G3.7	Gender Neutral	Kamath et al 2003	meiosis	chromosome segregation
WBGene00012484	car-1	Y18D10A.17	Oogenic	Boag et al 2005	meiosis	mitoticspindleorganization
WBGene00012678	Y39B6A.16	Y39B6A.16	Gender Neutral	Shaye & Greenwald 2011	meiosis	recombination
WBGene00012754	Y41C4A.7	Y41C4A.7	Spermatogenic	Sumiyoshi et al 2002	meiosis/mitosis	meiotic progression
WBGene00012795	Y43E12A.3	Y43E12A.3	Oogenic	Colaiacovo et al 2002	meiosis	chromosome segregation
WBGene00012972	rsa-2	Y48A6B.11	Gender Neutral	Sumiyoshi et al 2002	meiosis/mitosis	meiotic progression
WBGene00013038	ani-1	Y49E10.19	Gender Neutral	Maddox et al 2005	meiosis/mitosis	polarbodyextrusionaftermeioticdivisions
WBGene00013143	Y53C12B.1	Y53C12B.1	Gender Neutral	Colaiacovo et al 2002	meiosis	chromosome segregation
WBGene00013209	bub-3	Y54G9A.6	Gender Neutral	Hajeri et al 2008	meiosis/mitosis	spindle orientation
WBGene00013510	Y71A12B.13	Y71A12B.13	Gender Neutral	kamath et al 2003	meiosis	chromosome segregation
WBGene00015235	cdc-26	B0511.9	Gender Neutral	Dong et al 2007	meiosis	meiotic progression
WBGene00015391	sdha-1	C03G5.1	Gender Neutral	Sonnichsen et al 2005	meiosis	meiotic progression
WBGene00015463	hpo-9	C05C8.6	Gender Neutral	Colaiacovo et al 2002	meiosis	chromosome segregation
WBGene00015691	viln-1	C10H11.1	Oogenic	Fraser et al 2000	meiosis	chromosome segregation
WBGene00015698	kca-1	C10H11.10	Oogenic	Yang et al 2005	meiosis	spindle localization
WBGene00015813	thoc-2	C16A3.8	Gender Neutral	Colaiacovo et al 2002	meiosis	chromosome segregation
WBGene00015915	C17G10.1	C17G10.1	Gender Neutral	Colaiacovo et al 2002	meiosis	chromosome segregation
WBGene00016151	smc-5	C27A2.1	Gender Neutral	Colaiacovo et al 2002	meiosis	chromosome segregation
WBGene00016178	mesp-1	C28C12.2	Oogenic	Piano et al 2002	meiosis	chromosome segregation
WBGene00016238	C30A5.3	C30A5.3	Gender Neutral	Colaiacovo et al 2002	meiosis	chromosome segregation
WBGene00016277	C30G12.6	C30G12.6	Gender Neutral	Colaiacovo et al 2002	meiosis	chromosome segregation
WBGene00016381	sgo-1	C33H5.15	Gender Neutral	Colaiacovo et al 2002	meiosis	chromosome segregation
WBGene00016389	C34B2.4	C34B2.4	Spermatogenic	Fraser et al 2000	meiosis	chromosome segregation
WBGene00016944	uri-1	C55B7.5	Gender Neutral	Parusel et al 2006	meiosis	meiotic progression
WBGene00017800	F25G6.9	F25G6.9	Gender Neutral	Colaiacovo et al 2002	meiosis	chromosome segregation
WBGene00017816	F26B1.2	F26B1.2	Gender Neutral	Colaiacovo et al 2002	meiosis	chromosome segregation
WBGene00017993	cec-5	F32E10.6	Gender Neutral	Piano et al 2002	meiosis	chromosome segregation
WBGene00018371	ess-2	F42H10.7	Gender Neutral	Colaiacovo et al 2002	meiosis	chromosome segregation
WBGene00018703	sec-3	F52E4.7	Oogenic	Skop et al 2004	meiosis	meiotic progression
WBGene00018857	stau-1	F55A4.5	Oogenic	Skop et al 2004	meiosis	meiotic progression
WBGene00018867	F55A12.10	F55A12.10	Gender Neutral	Shaye & Greenwald 2011	meiosis	recombination
WBGene00019126	F59E12.11	F59E12.11	Gender Neutral	Green et al 2011	meiosis	meiotic progression
WBGene00019254	H31G24.3	H31G24.3	Gender Neutral	Colaiacovo et al 2002	meiosis	chromosome segregation
WBGene00019430	K06A5.2	K06A5.2	Spermatogenic	Ashcroft et al 1999	meiosis/mitosis	meiosis
WBGene00019441	K06B9.4	K06B9.4	Gender Neutral	Piano et al 2002	meiosis	chromosome segregation
WBGene00019767	rpa-2	M04F3.1	Gender Neutral	Colaiacovo et al 2002	meiosis	chromosome segregation
WBGene00019947	htz-1	R08C7.3	Oogenic	Ceron et al 2007	meiosis	chromosome segregation
WBGene00020316	brc-2	T07E3.5	Gender Neutral	Pispa Palmen Holmberg &Jantti 2008	meiosis	recombination
WBGene00020466	T12F5.1	T12F5.1	Gender Neutral	Ceron et al 2007	meiosis	chromosome segregation
WBGene00020952	kel-8	W02G9.2	Spermatogenic	Skop et al 2004	meiosis	meiotic progression
WBGene00021200	cyp-31A3	Y17G9B.3	Gender Neutral	Benenati et al 2009	meiosis	chromosome segregation
WBGene00021905	helq-1	Y55B1AL.3	Gender Neutral	Ward et al 2010	meiosis	recombination intermediates
WBGene00021959	Y57E12AL.6	Y57E12AL.6	Gender Neutral	Green et al 2011	meiosis	meiotic progression
WBGene00022042	icd-2	Y65B4BR.5	Gender Neutral	Fraser et al 2000	meiosis	chromosome segregation
WBGene00022048	fln-1	Y66H1B.2	Gender Neutral	Skop et al 2004	meiosis	meiotic progression
WBGene00022134	Y71G10AL.1	Y71G10AL.1	Gender Neutral	Davis et al 2002	meiosis	meiotic progression
WBGene00022162	Y71G12B.27	Y71G12B.27	Spermatogenic	Skop et al 2004	meiosis	meiotic progression
WBGene00022390	him-19	Y95B8A.11	Gender Neutral	Tang et al 2010	meiosis	chromosome segregation
WBGene00022642	lipl-5	ZK6.7	Gender Neutral	kamath et al 2003	meiosis	chromosome segregation
WBGene00022694	ZK328.4	ZK328.4	Gender Neutral	Colaiacovo et al 2002	meiosis	chromosome segregation
