# Supplementary material for: A New Dataset of Spermatogenic vs. Oogenic Transcriptomes in the Nematode Caenorhabditis elegans
Source: G3 (Bethesda). 2014 Jul 24;4(9):1765–72. doi: 10.1534/g3.114.012351 (PMC4169169; doi:10.1534/g3.114.012351)
Supplement: Supporting Information [file supp_g3.114.012351_TableS3.xlsx]

## Sheet: Table S3
Table S3 Analysis of exon junctions in spermatogenic and oogenic gonads
Junction ID (chromosome, junction start and stop positions)	Gene (WormBase ID)	Sequence depth	Junction start (exon number in longest isoform)	Junction stop (exon number in longest isoform)	Consecutive exons joined? (TRUE/FALSE)	Present in spermatogenesis, oogenesis or both?
(I 10015042 10015295)	WBGene00007274	358	1	2	TRUE	spermatogenesis
(I 10030195 10042030)	WBGene00008665	1	1	2	TRUE	spermatogenesis
(I 10046529 10046775)	WBGene00008664	168	1	2	TRUE	spermatogenesis
(I 10046529 10046777)	WBGene00008664	231	1	2	TRUE	oogenesis
(I 10049401 10050093)	WBGene00008667	56	1	2	TRUE	oogenesis
(I 10049410 10050095)	WBGene00008667	19	1	2	TRUE	spermatogenesis
(I 10074994 10075339)	WBGene00007155	1	1	2	TRUE	oogenesis
(I 10080301 10080543)	WBGene00003508	108	1	2	TRUE	spermatogenesis
(I 10080301 10080545)	WBGene00003508	138	1	2	TRUE	oogenesis
(I 10111526 10111727)	WBGene00013699	1	1	2	TRUE	spermatogenesis
(I 10117200 10117772)	WBGene00013704	2	1	2	TRUE	spermatogenesis
(I 10117203 10117777)	WBGene00013704	2	1	2	TRUE	oogenesis
(I 10122623 10125480)	WBGene00013703	75	1	2	TRUE	oogenesis
(I 10122627 10125475)	WBGene00013703	51	1	2	TRUE	spermatogenesis
(I 10162433 10162589)	WBGene00007705	1	1	2	TRUE	spermatogenesis
(I 1016424 1017031)	WBGene00005002	51	1	2	TRUE	spermatogenesis
(I 1016426 1017027)	WBGene00005002	39	1	2	TRUE	oogenesis
(I 10177190 10177439)	WBGene00007707	324	1	2	TRUE	oogenesis
(I 10177190 10177442)	WBGene00007707	85	1	2	TRUE	spermatogenesis
(I 10179218 10179466)	WBGene00077526	785	1	2	TRUE	both
(I 10185877 10186126)	WBGene00007710	233	1	2	TRUE	spermatogenesis
(I 10185878 10186126)	WBGene00007710	347	1	2	TRUE	oogenesis
(I 10193361 10193656)	WBGene00007712	248	1	2	TRUE	oogenesis
(I 10193362 10193656)	WBGene00007712	143	1	2	TRUE	spermatogenesis
(I 10220465 10220671)	WBGene00013707	90	1	2	TRUE	spermatogenesis
(I 10248500 10248877)	WBGene00003000	3	1	2	TRUE	oogenesis
(I 10248526 10248875)	WBGene00003000	4	1	2	TRUE	spermatogenesis
(I 10299890 10300137)	WBGene00011864	37	1	2	TRUE	oogenesis
(I 10299907 10300115)	WBGene00011864	5	1	2	TRUE	spermatogenesis
(I 10323728 10324050)	WBGene00013712	181	1	2	TRUE	spermatogenesis
(I 10329153 10329396)	WBGene00013710	163	1	2	TRUE	spermatogenesis
(I 10329223 10329391)	WBGene00013710	2	1	2	TRUE	oogenesis
(I 10330935 10331210)	WBGene00004476	11532	1	2	TRUE	both
(I 10336452 10336711)	WBGene00001337	193	1	2	TRUE	spermatogenesis
(I 10336453 10336713)	WBGene00001337	290	1	2	TRUE	oogenesis
(I 10341073 10341717)	WBGene00000148	43	1	2	TRUE	spermatogenesis
(I 10341073 10341724)	WBGene00000148	65	1	2	TRUE	oogenesis
(I 1034478 1034642)	WBGene00021329	17	1	2	TRUE	spermatogenesis
(I 10356302 10356593)	WBGene00013895	10	1	2	TRUE	spermatogenesis
(I 10381085 10381828)	WBGene00009745	133	1	2	TRUE	both
(I 10381155 10381779)	WBGene00009745	3	1	2	TRUE	spermatogenesis
(I 10381165 10381780)	WBGene00009745	1	1	2	TRUE	oogenesis
(I 10409474 10409908)	WBGene00003847	1	1	2	TRUE	spermatogenesis
(I 1041590 1043451)	WBGene00021332	31	1	2	TRUE	spermatogenesis
(I 1041594 1043449)	WBGene00021332	67	1	2	TRUE	oogenesis
(I 10436516 10436769)	WBGene00004444	5218	1	2	TRUE	both
(I 10446678 10446900)	WBGene00004753	34	1	2	TRUE	spermatogenesis
(I 10468419 10469564)	WBGene00001112	57	1	2	TRUE	spermatogenesis
(I 10468420 10469563)	WBGene00001112	74	1	2	TRUE	oogenesis
(I 10471234 10471586)	WBGene00013723	3	1	2	TRUE	spermatogenesis
(I 10474893 10475163)	WBGene00013726	63	1	2	TRUE	oogenesis
(I 10474897 10475163)	WBGene00013726	51	1	2	TRUE	spermatogenesis
(I 10488661 10488891)	WBGene00009510	2	1	2	TRUE	spermatogenesis
(I 10501768 10502408)	WBGene00006445	1	1	2	TRUE	spermatogenesis
(I 10518445 10518692)	WBGene00010325	218	1	2	TRUE	oogenesis
(I 10518446 10518695)	WBGene00010325	77	1	2	TRUE	spermatogenesis
(I 10519417 10520005)	WBGene00010326	718	1	2	TRUE	spermatogenesis
(I 10519418 10520005)	WBGene00010326	570	1	2	TRUE	oogenesis
(I 10519419 10519978)	WBGene00010326	12	1	2	TRUE	oogenesis
(I 10519481 10519962)	WBGene00010326	1	1	2	TRUE	spermatogenesis
(I 10522161 10522462)	WBGene00010323	1	1	2	TRUE	oogenesis
(I 10524576 10524722)	WBGene00010324	1	1	2	TRUE	oogenesis
(I 10552001 10552507)	WBGene00009118	246	1	2	TRUE	both
(I 10554550 10554824)	WBGene00009120	118	1	2	TRUE	oogenesis
(I 10554554 10554823)	WBGene00009120	92	1	2	TRUE	spermatogenesis
(I 10558421 10558665)	WBGene00009121	26	1	2	TRUE	oogenesis
(I 10558424 10558666)	WBGene00009121	20	1	2	TRUE	spermatogenesis
(I 10566478 10566727)	WBGene00003926	824	1	2	TRUE	both
(I 10567978 10568224)	WBGene00004408	8905	1	2	TRUE	both
(I 10570117 10570293)	WBGene00009123	2	1	2	TRUE	spermatogenesis
(I 10570117 10570348)	WBGene00009123	7	1	2	TRUE	oogenesis
(I 10570117 10570356)	WBGene00009123	70	1	2	TRUE	spermatogenesis
(I 10570118 10570350)	WBGene00009123	41	1	2	TRUE	oogenesis
(I 10572315 10572792)	WBGene00009124	76	1	2	TRUE	oogenesis
(I 10572316 10572792)	WBGene00009124	46	1	2	TRUE	spermatogenesis
(I 10589379 10589661)	WBGene00003083	172	1	2	TRUE	both
(I 10590808 10591021)	WBGene00044070	4	1	2	TRUE	spermatogenesis
(I 10590821 10591019)	WBGene00044070	4	1	2	TRUE	oogenesis
(I 10605343 10606053)	WBGene00011908	115	1	2	TRUE	oogenesis
(I 10605347 10606055)	WBGene00011908	34	1	2	TRUE	spermatogenesis
(I 10623165 10623406)	WBGene00016622	91	1	2	TRUE	spermatogenesis
(I 10623165 10623410)	WBGene00016622	160	1	2	TRUE	oogenesis
(I 10624547 10625037)	WBGene00016621	49	1	2	TRUE	spermatogenesis
(I 10624548 10625036)	WBGene00016621	87	1	2	TRUE	oogenesis
(I 10625606 10625854)	WBGene00015232	332	1	2	TRUE	both
(I 10644317 10644549)	WBGene00015230	259	1	2	TRUE	spermatogenesis
(I 10644353 10644499)	WBGene00015230	1	1	2	TRUE	oogenesis
(I 10672814 10673073)	WBGene00016388	276	1	2	TRUE	spermatogenesis
(I 10708379 10708854)	WBGene00015024	1	1	2	TRUE	oogenesis
(I 10720877 10721118)	WBGene00015023	42	1	2	TRUE	spermatogenesis
(I 10720880 10721118)	WBGene00015023	113	1	2	TRUE	oogenesis
(I 10736718 10737422)	WBGene00015021	95	1	2	TRUE	spermatogenesis
(I 10736720 10737422)	WBGene00015021	93	1	2	TRUE	oogenesis
(I 10763257 10763676)	WBGene00000912	13	1	2	TRUE	oogenesis
(I 10763309 10763680)	WBGene00000912	5	1	2	TRUE	spermatogenesis
(I 10765209 10773058)	WBGene00000912	148	1	2	TRUE	oogenesis
(I 10765209 10773059)	WBGene00000912	71	1	2	TRUE	spermatogenesis
(I 10772059 10773059)	WBGene00000912	10	1	2	TRUE	spermatogenesis
(I 10772092 10773059)	WBGene00000912	13	1	2	TRUE	oogenesis
(I 10793431 10793689)	WBGene00018848	21	1	2	TRUE	spermatogenesis
(I 10793434 10793691)	WBGene00018848	24	1	2	TRUE	oogenesis
(I 10799687 10799931)	WBGene00018847	103	1	2	TRUE	oogenesis
(I 10799689 10799931)	WBGene00018847	80	1	2	TRUE	spermatogenesis
(I 10807054 10807416)	WBGene00016461	339	1	2	TRUE	spermatogenesis
(I 10807063 10807327)	WBGene00016461	1	1	2	TRUE	oogenesis
(I 10817767 10818396)	WBGene00016458	7	1	2	TRUE	oogenesis
(I 10817828 10818367)	WBGene00016458	1	1	2	TRUE	spermatogenesis
(I 10824089 10824381)	WBGene00016457	7	1	2	TRUE	oogenesis
(I 10832547 10833418)	WBGene00016456	1	1	2	TRUE	oogenesis
(I 10838111 10838625)	WBGene00016455	1	1	2	TRUE	oogenesis
(I 10847733 10847960)	WBGene00016453	17	1	2	TRUE	oogenesis
(I 10859568 10859730)	WBGene00021382	2	1	2	TRUE	spermatogenesis
(I 10883620 10883863)	WBGene00077519	590	1	2	TRUE	spermatogenesis
(I 1088940 1089189)	WBGene00044895	42	1	2	TRUE	spermatogenesis
(I 10890113 10890688)	WBGene00020858	72	1	2	TRUE	oogenesis
(I 10890114 10890688)	WBGene00020858	51	1	2	TRUE	spermatogenesis
(I 10912986 10914754)	WBGene00018628	1	1	2	TRUE	spermatogenesis
(I 10937431 10938498)	WBGene00018625	126	1	2	TRUE	both
(I 11039070 11039310)	WBGene00013129	52	1	2	TRUE	spermatogenesis
(I 11039079 11039310)	WBGene00013129	60	1	2	TRUE	oogenesis
(I 11083968 11086824)	WBGene00001980	88	1	2	TRUE	oogenesis
(I 11083983 11086816)	WBGene00001980	16	1	2	TRUE	spermatogenesis
(I 11087753 11088509)	WBGene00001980	101	1	2	TRUE	oogenesis
(I 11087764 11088509)	WBGene00001980	15	1	2	TRUE	spermatogenesis
(I 11182941 11184328)	WBGene00005517	1	1	2	TRUE	oogenesis
(I 11207002 11207502)	WBGene00012317	27	1	2	TRUE	spermatogenesis
(I 11207003 11207509)	WBGene00012317	51	1	2	TRUE	oogenesis
(I 11252362 11252614)	WBGene00009752	73	1	2	TRUE	spermatogenesis
(I 11253447 11254838)	WBGene00009753	184	1	2	TRUE	spermatogenesis
(I 113321 113465)	WBGene00045049	1	1	2	TRUE	spermatogenesis
(I 113349 113493)	WBGene00045049	1	1	2	TRUE	oogenesis
(I 11355257 11355466)	WBGene00003977	2	1	2	TRUE	oogenesis
(I 113833 114184)	WBGene00018773	212	1	2	TRUE	spermatogenesis
(I 113850 114172)	WBGene00018773	1	1	2	TRUE	oogenesis
(I 113858 114134)	WBGene00018773	4	1	2	TRUE	spermatogenesis
(I 11418462 11421230)	WBGene00013186	1	1	2	TRUE	spermatogenesis
(I 11419940 11421259)	WBGene00013186	12	1	2	TRUE	spermatogenesis
(I 11422193 11422349)	WBGene00007769	1	1	2	TRUE	oogenesis
(I 11439288 11439599)	WBGene00007766	462	1	2	TRUE	both
(I 11454948 11455097)	WBGene00014186	1	1	2	TRUE	spermatogenesis
(I 11521898 11523910)	WBGene00009314	13	1	2	TRUE	oogenesis
(I 11521899 11523909)	WBGene00009314	13	1	2	TRUE	spermatogenesis
(I 11521901 11522222)	WBGene00009314	52	1	2	TRUE	spermatogenesis
(I 11521906 11522220)	WBGene00009314	25	1	2	TRUE	oogenesis
(I 11521906 11522226)	WBGene00009314	7	1	2	TRUE	spermatogenesis
(I 11521951 11522204)	WBGene00009314	2	1	2	TRUE	oogenesis
(I 11558003 11558520)	WBGene00077557	24	1	2	TRUE	spermatogenesis
(I 11565239 11565614)	WBGene00008854	101	1	2	TRUE	spermatogenesis
(I 1156789 1157070)	WBGene00004429	6782	1	2	TRUE	both
(I 11578670 11578919)	WBGene00008857	309	1	2	TRUE	both
(I 1157934 1162716)	WBGene00021687	22	1	2	TRUE	spermatogenesis
(I 1157937 1162716)	WBGene00021687	76	1	2	TRUE	oogenesis
(I 1157987 1162665)	WBGene00021687	1	1	2	TRUE	spermatogenesis
(I 1157993 1162709)	WBGene00021687	6	1	2	TRUE	oogenesis
(I 115841 116528)	WBGene00000622	5	1	2	TRUE	spermatogenesis
(I 115856 116473)	WBGene00000622	1	1	2	TRUE	oogenesis
(I 11611722 11612102)	WBGene00007637	141	1	2	TRUE	both
(I 11620 15041)	WBGene00022276	6	1	2	TRUE	oogenesis
(I 11629650 11629779)	WBGene00012264	1	1	2	TRUE	oogenesis
(I 11676223 11676893)	WBGene00002232	5	1	2	TRUE	oogenesis
(I 11744190 11744891)	WBGene00012946	88	1	2	TRUE	spermatogenesis
(I 1176521 1177973)	WBGene00004880	77	1	2	TRUE	spermatogenesis
(I 1176521 1177975)	WBGene00004880	121	1	2	TRUE	oogenesis
(I 118108 118650)	WBGene00004962	153	1	2	TRUE	spermatogenesis
(I 11877864 11878440)	WBGene00001045	14	1	2	TRUE	spermatogenesis
(I 11877866 11878476)	WBGene00001045	21	1	2	TRUE	oogenesis
(I 11885471 11886807)	WBGene00001045	7	1	2	TRUE	spermatogenesis
(I 11885471 11886819)	WBGene00001045	25	1	2	TRUE	oogenesis
(I 11911377 11911535)	WBGene00006707	1	1	2	TRUE	oogenesis
(I 11927347 11928812)	WBGene00006958	44	1	2	TRUE	spermatogenesis
(I 11927347 11928817)	WBGene00006958	148	1	2	TRUE	oogenesis
(I 1193342 1195842)	WBGene00021686	172	1	2	TRUE	both
(I 11947048 11948279)	WBGene00011060	3	1	2	TRUE	oogenesis
(I 11966316 11966550)	WBGene00014915	35	1	2	TRUE	spermatogenesis
(I 11966316 11966554)	WBGene00014915	37	1	2	TRUE	oogenesis
(I 11966388 11966543)	WBGene00014915	1	1	2	TRUE	spermatogenesis
(I 11979457 11980580)	WBGene00013135	2	1	2	TRUE	spermatogenesis
(I 11979468 11980608)	WBGene00013135	2	1	2	TRUE	oogenesis
(I 11998819 11999109)	WBGene00013136	5	1	2	TRUE	oogenesis
(I 12008626 12008791)	WBGene00014918	2	1	2	TRUE	oogenesis
(I 12011304 12011559)	WBGene00000023	70	1	2	TRUE	spermatogenesis
(I 12041315 12042864)	WBGene00010244	104	1	2	TRUE	both
(I 12066230 12068058)	WBGene00010242	4	1	2	TRUE	spermatogenesis
(I 12066232 12068038)	WBGene00010242	3	1	2	TRUE	oogenesis
(I 12140713 12141280)	WBGene00005525	1	1	2	TRUE	oogenesis
(I 12157172 12157433)	WBGene00008870	30	1	2	TRUE	spermatogenesis
(I 12165805 12166518)	WBGene00011027	91	1	2	TRUE	spermatogenesis
(I 12202245 12202654)	WBGene00007600	2	1	2	TRUE	oogenesis
(I 12203866 12204629)	WBGene00007601	3132	1	2	TRUE	spermatogenesis
(I 12203870 12204623)	WBGene00007601	6	1	2	TRUE	oogenesis
(I 12215571 12216308)	WBGene00219580	36	1	2	TRUE	spermatogenesis
(I 12215576 12216304)	WBGene00219580	2	1	2	TRUE	spermatogenesis
(I 12230567 12230728)	WBGene00008784	3	1	2	TRUE	oogenesis
(I 12267074 12267221)	WBGene00009612	1	1	2	TRUE	spermatogenesis
(I 12279407 12279586)	WBGene00044267	3	1	2	TRUE	spermatogenesis
(I 12335157 12335821)	WBGene00008157	7	1	2	TRUE	oogenesis
(I 12484299 12485146)	WBGene00012104	589	1	2	TRUE	oogenesis
(I 12484301 12485142)	WBGene00012104	51	1	2	TRUE	spermatogenesis
(I 12487063 12487979)	WBGene00004190	81	1	2	TRUE	oogenesis
(I 12487064 12487979)	WBGene00004190	93	1	2	TRUE	spermatogenesis
(I 12490294 12490708)	WBGene00004190	72	1	2	TRUE	both
(I 12495024 12495818)	WBGene00012106	125	1	2	TRUE	oogenesis
(I 12495030 12495796)	WBGene00012106	14	1	2	TRUE	spermatogenesis
(I 12495047 12495746)	WBGene00012106	1	1	2	TRUE	oogenesis
(I 12497462 12504061)	WBGene00010768	5	1	2	TRUE	spermatogenesis
(I 12497462 12504082)	WBGene00010768	5	1	2	TRUE	oogenesis
(I 12508496 12508750)	WBGene00006829	81	1	2	TRUE	oogenesis
(I 12508500 12508750)	WBGene00006829	64	1	2	TRUE	spermatogenesis
(I 12510459 12510882)	WBGene00006829	120	1	2	TRUE	both
(I 12512216 12512898)	WBGene00006829	95	1	2	TRUE	oogenesis
(I 12512216 12512902)	WBGene00006829	100	1	2	TRUE	spermatogenesis
(I 12519198 12523501)	WBGene00010770	31	1	2	TRUE	oogenesis
(I 12519213 12523501)	WBGene00010770	17	1	2	TRUE	spermatogenesis
(I 12525516 12526163)	WBGene00010770	59	1	2	TRUE	spermatogenesis
(I 12525517 12526159)	WBGene00010770	44	1	2	TRUE	oogenesis
(I 12531259 12531863)	WBGene00004181	269	1	2	TRUE	oogenesis
(I 12531262 12531859)	WBGene00004181	96	1	2	TRUE	spermatogenesis
(I 12532680 12533107)	WBGene00012208	223	1	2	TRUE	oogenesis
(I 12532680 12533108)	WBGene00012208	178	1	2	TRUE	spermatogenesis
(I 12551874 12552099)	WBGene00012216	8	1	2	TRUE	spermatogenesis
(I 12551902 12552055)	WBGene00012216	2	1	2	TRUE	oogenesis
(I 12562960 12563976)	WBGene00045474	2	1	2	TRUE	spermatogenesis
(I 12638800 12639311)	WBGene00010401	2	1	2	TRUE	spermatogenesis
(I 12652646 12652899)	WBGene00010419	2396	1	2	TRUE	both
(I 12724939 12725175)	WBGene00011549	11	1	2	TRUE	spermatogenesis
(I 12728213 12728688)	WBGene00006889	153	1	2	TRUE	both
(I 12738176 12738423)	WBGene00012194	41	1	2	TRUE	oogenesis
(I 12738180 12738411)	WBGene00012194	8	1	2	TRUE	spermatogenesis
(I 12750032 12750278)	WBGene00012195	18	1	2	TRUE	spermatogenesis
(I 12750041 12750274)	WBGene00012195	10	1	2	TRUE	oogenesis
(I 12758814 12759029)	WBGene00012196	13	1	2	TRUE	spermatogenesis
(I 12758830 12759029)	WBGene00012196	7	1	2	TRUE	oogenesis
(I 12773674 12774326)	WBGene00007094	2	1	2	TRUE	oogenesis
(I 12819354 12820633)	WBGene00001746	240	1	2	TRUE	spermatogenesis
(I 12819355 12820632)	WBGene00001746	145	1	2	TRUE	oogenesis
(I 12844611 12847913)	WBGene00012478	7	1	2	TRUE	spermatogenesis
(I 12844622 12847902)	WBGene00012478	4	1	2	TRUE	oogenesis
(I 12859703 12859851)	WBGene00012480	1	1	2	TRUE	oogenesis
(I 12859730 12859903)	WBGene00012480	3	1	2	TRUE	spermatogenesis
(I 128796 129044)	WBGene00003229	834	1	2	TRUE	oogenesis
(I 128799 129044)	WBGene00003229	72	1	2	TRUE	spermatogenesis
(I 12904621 12904871)	WBGene00012484	797	1	2	TRUE	both
(I 12916667 12917235)	WBGene00001433	7	1	2	TRUE	spermatogenesis
(I 12916677 12917211)	WBGene00001433	2	1	2	TRUE	oogenesis
(I 12918824 12919077)	WBGene00001427	2384	1	2	TRUE	both
(I 12922065 12923109)	WBGene00003989	939	1	2	TRUE	both
(I 12922131 12923131)	WBGene00003989	1	1	2	TRUE	spermatogenesis
(I 12929378 12929573)	WBGene00012486	89	1	2	TRUE	spermatogenesis
(I 12932267 12932408)	WBGene00014864	2	1	2	TRUE	spermatogenesis
(I 12938849 12939394)	WBGene00008564	4	1	2	TRUE	spermatogenesis
(I 12951240 12951395)	WBGene00008567	1	1	2	TRUE	spermatogenesis
(I 12969132 12969381)	WBGene00001234	237	1	2	TRUE	both
(I 12975221 12975504)	WBGene00008132	111	1	2	TRUE	oogenesis
(I 12975221 12975505)	WBGene00008132	65	1	2	TRUE	spermatogenesis
(I 12975224 12975494)	WBGene00008132	25	1	2	TRUE	oogenesis
(I 12975229 12975495)	WBGene00008132	16	1	2	TRUE	spermatogenesis
(I 12975241 12975495)	WBGene00008132	1	1	2	TRUE	oogenesis
(I 12979044 12979983)	WBGene00008133	10	1	2	TRUE	spermatogenesis
(I 12979049 12979982)	WBGene00008133	24	1	2	TRUE	oogenesis
(I 13033608 13035611)	WBGene00012274	2	1	2	TRUE	oogenesis
(I 13035274 13035613)	WBGene00012274	1	1	2	TRUE	spermatogenesis
(I 13043023 13043904)	WBGene00012274	3	1	2	TRUE	oogenesis
(I 13043054 13043912)	WBGene00012274	7	1	2	TRUE	spermatogenesis
(I 1305592 1307007)	WBGene00003400	5	1	2	TRUE	oogenesis
(I 1305654 1307025)	WBGene00003400	2	1	2	TRUE	spermatogenesis
(I 13139184 13139331)	WBGene00009061	1	1	2	TRUE	spermatogenesis
(I 13159163 13159740)	WBGene00009064	47	1	2	TRUE	oogenesis
(I 13159165 13159727)	WBGene00009064	17	1	2	TRUE	spermatogenesis
(I 13171670 13171944)	WBGene00009065	44	1	2	TRUE	both
(I 13238665 13239311)	WBGene00014201	81	1	2	TRUE	spermatogenesis
(I 13241727 13241963)	WBGene00014199	12	1	2	TRUE	oogenesis
(I 13241783 13241933)	WBGene00014199	1	1	2	TRUE	spermatogenesis
(I 13250614 13251060)	WBGene00009693	2	1	2	TRUE	spermatogenesis
(I 13292924 13293625)	WBGene00006595	259	1	2	TRUE	oogenesis
(I 13292924 13293628)	WBGene00006595	133	1	2	TRUE	spermatogenesis
(I 13292924 13294334)	WBGene00006595	15	1	2	TRUE	oogenesis
(I 13292986 13294334)	WBGene00006595	5	1	2	TRUE	spermatogenesis
(I 13310026 13310296)	WBGene00011435	80	1	2	TRUE	oogenesis
(I 13310028 13310298)	WBGene00011435	60	1	2	TRUE	spermatogenesis
(I 13310100 13310320)	WBGene00011435	1	1	2	TRUE	oogenesis
(I 1332710 1333097)	WBGene00044896	74	1	2	TRUE	spermatogenesis
(I 13331732 13331885)	WBGene00001555	1	1	2	TRUE	spermatogenesis
(I 13340434 13341017)	WBGene00012344	651	1	2	TRUE	spermatogenesis
(I 13340434 13341019)	WBGene00012344	813	1	2	TRUE	oogenesis
(I 13349430 13353106)	WBGene00012734	7	1	2	TRUE	oogenesis
(I 13352109 13353106)	WBGene00012734	5	1	2	TRUE	oogenesis
(I 13352111 13353106)	WBGene00012734	6	1	2	TRUE	spermatogenesis
(I 1337027 1337342)	WBGene00045052	5	1	2	TRUE	oogenesis
(I 1337065 1337344)	WBGene00045052	4	1	2	TRUE	spermatogenesis
(I 13384772 13385212)	WBGene00007217	128	1	2	TRUE	spermatogenesis
(I 13384775 13385208)	WBGene00007217	196	1	2	TRUE	oogenesis
(I 13388020 13389025)	WBGene00007215	168	1	2	TRUE	spermatogenesis
(I 13388020 13389026)	WBGene00007215	187	1	2	TRUE	oogenesis
(I 1338900 1339367)	WBGene00045053	3	1	2	TRUE	spermatogenesis
(I 13397273 13397547)	WBGene00007214	2	1	2	TRUE	oogenesis
(I 13398142 13398422)	WBGene00007214	1	1	2	TRUE	spermatogenesis
(I 13484342 13487062)	WBGene00013019	69	1	2	TRUE	both
(I 1348644 1350904)	WBGene00022363	58	1	2	TRUE	spermatogenesis
(I 1348644 1350905)	WBGene00022363	80	1	2	TRUE	oogenesis
(I 13489566 13489817)	WBGene00013018	108	1	2	TRUE	spermatogenesis
(I 13489575 13489817)	WBGene00013018	198	1	2	TRUE	oogenesis
(I 13503063 13503853)	WBGene00003585	1	1	2	TRUE	spermatogenesis
(I 13503104 13503894)	WBGene00003585	1	1	2	TRUE	oogenesis
(I 13514575 13514847)	WBGene00013593	89	1	2	TRUE	oogenesis
(I 13514578 13514850)	WBGene00013593	40	1	2	TRUE	spermatogenesis
(I 13534759 13535047)	WBGene00013594	2	1	2	TRUE	oogenesis
(I 13560698 13560930)	WBGene00013602	4	1	2	TRUE	oogenesis
(I 13572870 13574053)	WBGene00013596	41	1	2	TRUE	spermatogenesis
(I 13572870 13574055)	WBGene00013596	90	1	2	TRUE	oogenesis
(I 13572890 13574090)	WBGene00013596	1	1	2	TRUE	oogenesis
(I 13576675 13577707)	WBGene00013597	88	1	2	TRUE	both
(I 13629292 13629555)	WBGene00006793	170	1	2	TRUE	both
(I 13654084 13654334)	WBGene00012353	103	1	2	TRUE	both
(I 1365522 1371271)	WBGene00022366	45	1	2	TRUE	oogenesis
(I 1365522 1371273)	WBGene00022366	36	1	2	TRUE	spermatogenesis
(I 13657702 13657948)	WBGene00012353	149	1	2	TRUE	oogenesis
(I 13657703 13657945)	WBGene00012353	87	1	2	TRUE	spermatogenesis
(I 13657718 13657925)	WBGene00012353	1	1	2	TRUE	oogenesis
(I 13663612 13663859)	WBGene00012234	73	1	2	TRUE	oogenesis
(I 13663613 13663859)	WBGene00012234	67	1	2	TRUE	spermatogenesis
(I 13682434 13682977)	WBGene00012231	16	1	2	TRUE	oogenesis
(I 13773134 13774244)	WBGene00012576	15	1	2	TRUE	spermatogenesis
(I 13773136 13774240)	WBGene00012576	33	1	2	TRUE	oogenesis
(I 13778906 13782163)	WBGene00012578	35	1	2	TRUE	oogenesis
(I 13778915 13782162)	WBGene00012578	49	1	2	TRUE	spermatogenesis
(I 13795333 13795539)	WBGene00014870	3	1	2	TRUE	oogenesis
(I 13795349 13795531)	WBGene00014870	6	1	2	TRUE	spermatogenesis
(I 13853368 13853518)	WBGene00195155	1	1	2	TRUE	oogenesis
(I 13854641 13854852)	WBGene00012241	23	1	2	TRUE	spermatogenesis
(I 13861502 13861767)	WBGene00006382	51	1	2	TRUE	oogenesis
(I 13861514 13861762)	WBGene00006382	30	1	2	TRUE	spermatogenesis
(I 13899273 13902280)	WBGene00006616	1	1	2	TRUE	spermatogenesis
(I 13899299 13902306)	WBGene00006616	1	1	2	TRUE	oogenesis
(I 1394680 1395857)	WBGene00022372	33	1	2	TRUE	oogenesis
(I 1394702 1395856)	WBGene00022372	27	1	2	TRUE	spermatogenesis
(I 13952748 13953003)	WBGene00004475	5082	1	2	TRUE	both
(I 13957210 13957355)	WBGene00013507	1	1	2	TRUE	spermatogenesis
(I 13958063 13958900)	WBGene00013507	1	1	2	TRUE	spermatogenesis
(I 13961022 13961206)	WBGene00013510	5	1	2	TRUE	oogenesis
(I 13961065 13961281)	WBGene00013510	3	1	2	TRUE	spermatogenesis
(I 13969938 13970123)	WBGene00014947	3	1	2	TRUE	oogenesis
(I 13969945 13970160)	WBGene00014947	7	1	2	TRUE	spermatogenesis
(I 14004461 14004607)	WBGene00013509	1	1	2	TRUE	spermatogenesis
(I 14004465 14004663)	WBGene00013509	9	1	2	TRUE	oogenesis
(I 14005644 14005868)	WBGene00013509	4	1	2	TRUE	oogenesis
(I 14005703 14005848)	WBGene00013509	1	1	2	TRUE	spermatogenesis
(I 1406274 1408553)	WBGene00022371	47	1	2	TRUE	oogenesis
(I 1406280 1408552)	WBGene00022371	31	1	2	TRUE	spermatogenesis
(I 14076018 14076177)	WBGene00009824	1	1	2	TRUE	oogenesis
(I 14076031 14076215)	WBGene00009824	2	1	2	TRUE	spermatogenesis
(I 14088104 14089001)	WBGene00013404	1	1	2	TRUE	spermatogenesis
(I 14102127 14102379)	WBGene00006565	280	1	2	TRUE	oogenesis
(I 14102128 14102379)	WBGene00006565	332	1	2	TRUE	spermatogenesis
(I 14118815 14119136)	WBGene00010537	51	1	2	TRUE	oogenesis
(I 14118824 14119132)	WBGene00010537	14	1	2	TRUE	spermatogenesis
(I 14163589 14163832)	WBGene00007991	34	1	2	TRUE	oogenesis
(I 14163591 14163830)	WBGene00007991	14	1	2	TRUE	spermatogenesis
(I 1416638 1416893)	WBGene00022369	97	1	2	TRUE	spermatogenesis
(I 1416638 1416894)	WBGene00022369	326	1	2	TRUE	oogenesis
(I 14171875 14172686)	WBGene00077520	1	1	2	TRUE	spermatogenesis
(I 14205752 14205956)	WBGene00014102	32	1	2	TRUE	spermatogenesis
(I 14255977 14256587)	WBGene00010578	1	1	2	TRUE	oogenesis
(I 14255989 14256661)	WBGene00010578	5	1	2	TRUE	spermatogenesis
(I 14263384 14263556)	WBGene00003980	3	1	2	TRUE	spermatogenesis
(I 14297303 14297503)	WBGene00009862	7	1	2	TRUE	oogenesis
(I 14322449 14322654)	WBGene00005078	4	1	2	TRUE	oogenesis
(I 14358623 14358867)	WBGene00013668	147	1	2	TRUE	spermatogenesis
(I 14358624 14358867)	WBGene00013668	88	1	2	TRUE	oogenesis
(I 1436329 1437478)	WBGene00022373	131	1	2	TRUE	both
(I 14390363 14393399)	WBGene00002977	6	1	2	TRUE	spermatogenesis
(I 14390376 14393413)	WBGene00002977	9	1	2	TRUE	oogenesis
(I 14422492 14424219)	WBGene00013670	82	1	2	TRUE	oogenesis
(I 14422498 14424220)	WBGene00013670	63	1	2	TRUE	spermatogenesis
(I 14432865 14433620)	WBGene00013671	170	1	2	TRUE	both
(I 14441632 14442655)	WBGene00013684	398	1	2	TRUE	spermatogenesis
(I 1446847 1447362)	WBGene00004969	526	1	2	TRUE	spermatogenesis
(I 14469603 14469857)	WBGene00013676	171	1	2	TRUE	oogenesis
(I 14469604 14469856)	WBGene00013676	109	1	2	TRUE	spermatogenesis
(I 14532003 14536025)	WBGene00013683	1	1	2	TRUE	spermatogenesis
(I 14642772 14644129)	WBGene00013692	1	1	2	TRUE	spermatogenesis
(I 14647907 14648176)	WBGene00013689	278	1	2	TRUE	oogenesis
(I 14647908 14648176)	WBGene00013689	172	1	2	TRUE	spermatogenesis
(I 14652223 14653225)	WBGene00013688	104	1	2	TRUE	both
(I 1465616 1466423)	WBGene00018580	149	1	2	TRUE	spermatogenesis
(I 14657364 14658996)	WBGene00013690	90	1	2	TRUE	spermatogenesis
(I 14665473 14669530)	WBGene00001334	194	1	2	TRUE	spermatogenesis
(I 14665475 14669530)	WBGene00001334	162	1	2	TRUE	oogenesis
(I 14712723 14713004)	WBGene00013202	60	1	2	TRUE	oogenesis
(I 14712724 14713004)	WBGene00013202	26	1	2	TRUE	spermatogenesis
(I 14714457 14714719)	WBGene00013202	84	1	2	TRUE	oogenesis
(I 14714458 14714716)	WBGene00013202	32	1	2	TRUE	spermatogenesis
(I 14717069 14717479)	WBGene00013203	2	1	2	TRUE	spermatogenesis
(I 14717074 14717458)	WBGene00013203	4	1	2	TRUE	oogenesis
(I 14718420 14718967)	WBGene00013203	10	1	2	TRUE	oogenesis
(I 14718449 14718981)	WBGene00013203	6	1	2	TRUE	spermatogenesis
(I 14725586 14726013)	WBGene00010586	1	1	2	TRUE	spermatogenesis
(I 14735237 14735481)	WBGene00010581	14	1	2	TRUE	oogenesis
(I 14735258 14735465)	WBGene00010581	3	1	2	TRUE	spermatogenesis
(I 14742777 14743674)	WBGene00010582	143	1	2	TRUE	oogenesis
(I 14742784 14743682)	WBGene00010582	107	1	2	TRUE	spermatogenesis
(I 14757128 14757374)	WBGene00001030	508	1	2	TRUE	spermatogenesis
(I 14757128 14757375)	WBGene00001030	522	1	2	TRUE	oogenesis
(I 14760016 14760473)	WBGene00004495	6007	1	2	TRUE	both
(I 14791363 14792020)	WBGene00009553	199	1	2	TRUE	oogenesis
(I 14791377 14792020)	WBGene00009553	20	1	2	TRUE	spermatogenesis
(I 14795050 14795473)	WBGene00010766	175	1	2	TRUE	both
(I 14807488 14810542)	WBGene00004889	16	1	2	TRUE	spermatogenesis
(I 14807492 14810542)	WBGene00004889	47	1	2	TRUE	oogenesis
(I 14807541 14810494)	WBGene00004889	2	1	2	TRUE	spermatogenesis
(I 14807542 14810495)	WBGene00004889	1	1	2	TRUE	oogenesis
(I 14822075 14822328)	WBGene00006711	66	1	2	TRUE	spermatogenesis
(I 14822077 14822325)	WBGene00006711	138	1	2	TRUE	oogenesis
(I 14846603 14846832)	WBGene00009306	11	1	2	TRUE	oogenesis
(I 14846603 14846837)	WBGene00009306	14	1	2	TRUE	spermatogenesis
(I 14946935 14949073)	WBGene00002189	1	1	2	TRUE	spermatogenesis
(I 14953516 14954187)	WBGene00014148	2	1	2	TRUE	spermatogenesis
(I 14953571 14954194)	WBGene00014148	1	1	2	TRUE	oogenesis
(I 14994839 14995064)	WBGene00013969	2	1	2	TRUE	oogenesis
(I 15023270 15023512)	WBGene00009366	60	1	2	TRUE	spermatogenesis
(I 15023270 15023516)	WBGene00009366	112	1	2	TRUE	oogenesis
(I 15035028 15035276)	WBGene00009367	108	1	2	TRUE	spermatogenesis
(I 15035028 15035280)	WBGene00009367	197	1	2	TRUE	oogenesis
(I 15036404 15036652)	WBGene00009284	85	1	2	TRUE	both
(I 15053288 15053528)	WBGene00009287	1	1	2	TRUE	spermatogenesis
(I 15053335 15053585)	WBGene00009287	58	1	2	TRUE	spermatogenesis
(I 15053336 15053584)	WBGene00009287	137	1	2	TRUE	oogenesis
(I 15053391 15053587)	WBGene00009287	3	1	2	TRUE	oogenesis
(I 1514802 1515046)	WBGene00022360	35	1	2	TRUE	oogenesis
(I 1514805 1515046)	WBGene00022360	18	1	2	TRUE	spermatogenesis
(I 1530000 1532332)	WBGene00022359	18	1	2	TRUE	spermatogenesis
(I 1530000 1532336)	WBGene00022359	55	1	2	TRUE	oogenesis
(I 1543584 1543916)	WBGene00022358	19	1	2	TRUE	oogenesis
(I 1543587 1543923)	WBGene00022358	120	1	2	TRUE	spermatogenesis
(I 1586284 1588682)	WBGene00022270	1	1	2	TRUE	oogenesis
(I 1601841 1602061)	WBGene00022269	34	1	2	TRUE	spermatogenesis
(I 1610415 1610661)	WBGene00044440	28	1	2	TRUE	spermatogenesis
(I 1610418 1610662)	WBGene00044440	42	1	2	TRUE	oogenesis
(I 1667714 1668263)	WBGene00022155	88	1	2	TRUE	spermatogenesis
(I 1680490 1681660)	WBGene00022154	1	1	2	TRUE	oogenesis
(I 1680533 1681703)	WBGene00022154	1	1	2	TRUE	spermatogenesis
(I 1698517 1699754)	WBGene00006702	187	1	2	TRUE	oogenesis
(I 1698519 1699755)	WBGene00006702	99	1	2	TRUE	spermatogenesis
(I 1701385 1701675)	WBGene00003080	124	1	2	TRUE	both
(I 1709634 1710766)	WBGene00022152	141	1	2	TRUE	oogenesis
(I 1709636 1710766)	WBGene00022152	37	1	2	TRUE	spermatogenesis
(I 1721630 1722008)	WBGene00006771	14	1	2	TRUE	oogenesis
(I 1721650 1721975)	WBGene00006771	5	1	2	TRUE	spermatogenesis
(I 174217 174703)	WBGene00018958	27	1	2	TRUE	spermatogenesis
(I 174293 174686)	WBGene00018958	1	1	2	TRUE	oogenesis
(I 1751485 1751744)	WBGene00022150	180	1	2	TRUE	oogenesis
(I 1751485 1751746)	WBGene00022150	146	1	2	TRUE	spermatogenesis
(I 1755363 1758950)	WBGene00022149	128	1	2	TRUE	oogenesis
(I 1755364 1758950)	WBGene00022149	40	1	2	TRUE	spermatogenesis
(I 1768399 1769964)	WBGene00022148	89	1	2	TRUE	spermatogenesis
(I 1768401 1769963)	WBGene00022148	106	1	2	TRUE	oogenesis
(I 1793281 1793856)	WBGene00022146	5	1	2	TRUE	spermatogenesis
(I 1793316 1793856)	WBGene00022146	4	1	2	TRUE	oogenesis
(I 180368 180693)	WBGene00018957	73	1	2	TRUE	oogenesis
(I 180388 180697)	WBGene00018957	17	1	2	TRUE	spermatogenesis
(I 1813167 1813524)	WBGene00022143	251	1	2	TRUE	spermatogenesis
(I 1813216 1813484)	WBGene00022143	3	1	2	TRUE	spermatogenesis
(I 1813232 1813493)	WBGene00022143	1	1	2	TRUE	oogenesis
(I 1816185 1817012)	WBGene00022142	1	1	2	TRUE	oogenesis
(I 1823473 1823723)	WBGene00022141	191	1	2	TRUE	oogenesis
(I 1823475 1823721)	WBGene00022141	132	1	2	TRUE	spermatogenesis
(I 1823479 1823690)	WBGene00022141	5	1	2	TRUE	oogenesis
(I 1823493 1823719)	WBGene00022141	7	1	2	TRUE	spermatogenesis
(I 1833071 1833317)	WBGene00016907	247	1	2	TRUE	spermatogenesis
(I 1833071 1833318)	WBGene00016907	156	1	2	TRUE	oogenesis
(I 1834944 1835191)	WBGene00004441	8519	1	2	TRUE	both
(I 1838188 1838879)	WBGene00001196	84	1	2	TRUE	oogenesis
(I 1838189 1838870)	WBGene00001196	29	1	2	TRUE	spermatogenesis
(I 1838215 1838872)	WBGene00001196	1	1	2	TRUE	oogenesis
(I 1842498 1842772)	WBGene00001309	325	1	2	TRUE	both
(I 1843402 1843582)	WBGene00003750	1	1	2	TRUE	oogenesis
(I 1843405 1843585)	WBGene00003750	1	1	2	TRUE	spermatogenesis
(I 1875203 1876614)	WBGene00022139	24	1	2	TRUE	oogenesis
(I 1875234 1876612)	WBGene00022139	6	1	2	TRUE	spermatogenesis
(I 1895209 1895434)	WBGene00022138	10	1	2	TRUE	spermatogenesis
(I 1924425 1926067)	WBGene00021766	55	1	2	TRUE	both
(I 1961819 1963223)	WBGene00044438	14	1	2	TRUE	spermatogenesis
(I 1961819 1963236)	WBGene00044438	29	1	2	TRUE	oogenesis
(I 1967841 1969855)	WBGene00021764	48	1	2	TRUE	both
(I 1978030 1978619)	WBGene00021763	659	1	2	TRUE	oogenesis
(I 1978034 1978615)	WBGene00021763	41	1	2	TRUE	spermatogenesis
(I 1978037 1978594)	WBGene00021763	5	1	2	TRUE	oogenesis
(I 1978096 1978582)	WBGene00021763	1	1	2	TRUE	spermatogenesis
(I 2026425 2027885)	WBGene00021237	4	1	2	TRUE	oogenesis
(I 2026442 2027891)	WBGene00021237	4	1	2	TRUE	spermatogenesis
(I 2064298 2064549)	WBGene00021347	237	1	2	TRUE	both
(I 2065069 2065331)	WBGene00021348	575	1	2	TRUE	oogenesis
(I 2065069 2065332)	WBGene00021348	678	1	2	TRUE	spermatogenesis
(I 2065745 2066733)	WBGene00021349	1	1	2	TRUE	oogenesis
(I 2071654 2071923)	WBGene00004014	703	1	2	TRUE	oogenesis
(I 2071655 2071923)	WBGene00004014	677	1	2	TRUE	spermatogenesis
(I 2072706 2073518)	WBGene00021351	476	1	2	TRUE	oogenesis
(I 2072707 2073518)	WBGene00021351	465	1	2	TRUE	spermatogenesis
(I 209473 209981)	WBGene00021666	1	1	2	TRUE	oogenesis
(I 2097348 2097599)	WBGene00003799	95	1	2	TRUE	spermatogenesis
(I 216009 216241)	WBGene00021662	34	1	2	TRUE	oogenesis
(I 2160100 2163116)	WBGene00021009	56	1	2	TRUE	oogenesis
(I 2160139 2163115)	WBGene00021009	7	1	2	TRUE	spermatogenesis
(I 2216229 2217155)	WBGene00021008	2	1	2	TRUE	spermatogenesis
(I 2216261 2217182)	WBGene00021008	2	1	2	TRUE	oogenesis
(I 2250165 2250325)	WBGene00017398	2	1	2	TRUE	oogenesis
(I 2295113 2296302)	WBGene00021469	8	1	2	TRUE	oogenesis
(I 2295115 2296313)	WBGene00021469	2	1	2	TRUE	spermatogenesis
(I 2309109 2309616)	WBGene00021476	44	1	2	TRUE	both
(I 2312598 2312849)	WBGene00021475	206	1	2	TRUE	both
(I 2333427 2333808)	WBGene00021464	1	1	2	TRUE	spermatogenesis
(I 2415194 2415857)	WBGene00017741	1	1	2	TRUE	spermatogenesis
(I 2415243 2415906)	WBGene00017741	1	1	2	TRUE	oogenesis
(I 2434122 2434378)	WBGene00017733	413	1	2	TRUE	oogenesis
(I 2434123 2434378)	WBGene00017733	275	1	2	TRUE	spermatogenesis
(I 2438829 2439590)	WBGene00017732	2	1	2	TRUE	oogenesis
(I 2438887 2439648)	WBGene00017732	1	1	2	TRUE	spermatogenesis
(I 2446765 2446969)	WBGene00017731	14	1	2	TRUE	spermatogenesis
(I 2485904 2486907)	WBGene00001232	482	1	2	TRUE	both
(I 2485941 2487160)	WBGene00001232	1	1	2	TRUE	spermatogenesis
(I 2490092 2490333)	WBGene00021277	114	1	2	TRUE	spermatogenesis
(I 2490093 2490335)	WBGene00021277	172	1	2	TRUE	oogenesis
(I 2498327 2500069)	WBGene00021276	138	1	2	TRUE	oogenesis
(I 2498332 2500065)	WBGene00021276	67	1	2	TRUE	spermatogenesis
(I 252119 252329)	WBGene00021667	14	1	2	TRUE	spermatogenesis
(I 2533332 2537895)	WBGene00021275	2	1	2	TRUE	spermatogenesis
(I 2553417 2555229)	WBGene00021272	1	1	2	TRUE	spermatogenesis
(I 2629802 2630023)	WBGene00000801	20	1	2	TRUE	spermatogenesis
(I 2629809 2630046)	WBGene00000801	7	1	2	TRUE	oogenesis
(I 2633090 2633776)	WBGene00023172	65	1	2	TRUE	spermatogenesis
(I 2633091 2633760)	WBGene00023172	64	1	2	TRUE	oogenesis
(I 2669111 2669730)	WBGene00017979	12	1	2	TRUE	oogenesis
(I 2669125 2669679)	WBGene00017979	2	1	2	TRUE	oogenesis
(I 2669177 2669713)	WBGene00017979	3	1	2	TRUE	spermatogenesis
(I 2692758 2692971)	WBGene00017977	13	1	2	TRUE	spermatogenesis
(I 2700502 2700983)	WBGene00017975	1154	1	2	TRUE	spermatogenesis
(I 2700509 2700983)	WBGene00017975	3	1	2	TRUE	oogenesis
(I 2707604 2708112)	WBGene00003006	1	1	2	TRUE	oogenesis
(I 2727046 2727299)	WBGene00004920	539	1	2	TRUE	both
(I 2730136 2731020)	WBGene00022127	253	1	2	TRUE	both
(I 2775158 2775341)	WBGene00022125	2	1	2	TRUE	spermatogenesis
(I 2791764 2792057)	WBGene00020989	1	1	2	TRUE	spermatogenesis
(I 2816826 2817313)	WBGene00020987	6	1	2	TRUE	spermatogenesis
(I 2816861 2817319)	WBGene00020987	160	1	2	TRUE	spermatogenesis
(I 283607 284367)	WBGene00016903	1	1	2	TRUE	oogenesis
(I 2876986 2877236)	WBGene00022114	500	1	2	TRUE	both
(I 2915201 2915699)	WBGene00022108	233	1	2	TRUE	spermatogenesis
(I 2925264 2925519)	WBGene00022107	39	1	2	TRUE	spermatogenesis
(I 2925265 2925519)	WBGene00022107	79	1	2	TRUE	oogenesis
(I 2929784 2930045)	WBGene00003836	197	1	2	TRUE	both
(I 2935624 2936083)	WBGene00022121	58	1	2	TRUE	spermatogenesis
(I 2935624 2936086)	WBGene00022121	102	1	2	TRUE	oogenesis
(I 2996522 2996765)	WBGene00001046	216	1	2	TRUE	spermatogenesis
(I 2996523 2996763)	WBGene00001046	94	1	2	TRUE	oogenesis
(I 3011337 3011536)	WBGene00000625	2	1	2	TRUE	oogenesis
(I 3021678 3023241)	WBGene00021842	187	1	2	TRUE	spermatogenesis
(I 3021678 3023242)	WBGene00021842	265	1	2	TRUE	oogenesis
(I 3104426 3106228)	WBGene00003654	4	1	2	TRUE	spermatogenesis
(I 3137384 3137909)	WBGene00000626	3	1	2	TRUE	spermatogenesis
(I 3148138 3148392)	WBGene00019595	145	1	2	TRUE	oogenesis
(I 3148140 3148393)	WBGene00019595	43	1	2	TRUE	spermatogenesis
(I 3148174 3148333)	WBGene00019595	1	1	2	TRUE	oogenesis
(I 3162923 3163183)	WBGene00021829	116	1	2	TRUE	both
(I 3163720 3164054)	WBGene00021828	64	1	2	TRUE	spermatogenesis
(I 3163720 3164056)	WBGene00021828	160	1	2	TRUE	oogenesis
(I 3168126 3169194)	WBGene00021827	124	1	2	TRUE	oogenesis
(I 3168168 3169194)	WBGene00021827	57	1	2	TRUE	spermatogenesis
(I 3206817 3208064)	WBGene00021835	5	1	2	TRUE	oogenesis
(I 3211064 3211262)	WBGene00001481	5	1	2	TRUE	oogenesis
(I 3213103 3213898)	WBGene00001481	162	1	2	TRUE	both
(I 3229439 3231638)	WBGene00021826	1	1	2	TRUE	spermatogenesis
(I 3229482 3231681)	WBGene00021826	1	1	2	TRUE	oogenesis
(I 3229598 3231710)	WBGene00021826	246	1	2	TRUE	spermatogenesis
(I 3229602 3231709)	WBGene00021826	270	1	2	TRUE	oogenesis
(I 3267123 3267371)	WBGene00020915	956	1	2	TRUE	both
(I 3293483 3294021)	WBGene00020917	4	1	2	TRUE	spermatogenesis
(I 3293492 3294029)	WBGene00020917	2	1	2	TRUE	oogenesis
(I 332664 332941)	WBGene00000917	77	1	2	TRUE	spermatogenesis
(I 332665 332943)	WBGene00000917	93	1	2	TRUE	oogenesis
(I 3352522 3353265)	WBGene00021039	1	1	2	TRUE	spermatogenesis
(I 3362408 3362869)	WBGene00195045	1	1	2	TRUE	oogenesis
(I 3371762 3371957)	WBGene00021037	10	1	2	TRUE	oogenesis
(I 3423308 3423933)	WBGene00019361	1	1	2	TRUE	spermatogenesis
(I 3449363 3450622)	WBGene00003422	135	1	2	TRUE	both
(I 3467153 3467402)	WBGene00004978	178	1	2	TRUE	oogenesis
(I 3467155 3467402)	WBGene00004978	169	1	2	TRUE	spermatogenesis
(I 3479390 3480144)	WBGene00021638	118	1	2	TRUE	both
(I 3482019 3482562)	WBGene00000794	348	1	2	TRUE	oogenesis
(I 3482019 3482563)	WBGene00000794	156	1	2	TRUE	spermatogenesis
(I 3502909 3504157)	WBGene00021637	17	1	2	TRUE	oogenesis
(I 3502929 3504155)	WBGene00021637	4	1	2	TRUE	spermatogenesis
(I 3516568 3516823)	WBGene00021636	34	1	2	TRUE	spermatogenesis
(I 3516573 3516821)	WBGene00021636	56	1	2	TRUE	oogenesis
(I 3547101 3547308)	WBGene00021634	29	1	2	TRUE	oogenesis
(I 3547101 3547310)	WBGene00021634	9	1	2	TRUE	spermatogenesis
(I 3555650 3555880)	WBGene00021651	9	1	2	TRUE	spermatogenesis
(I 3555652 3555850)	WBGene00021651	3	1	2	TRUE	oogenesis
(I 3564065 3564765)	WBGene00045399	29	1	2	TRUE	spermatogenesis
(I 3564070 3564758)	WBGene00045399	2	1	2	TRUE	oogenesis
(I 3603368 3603620)	WBGene00044436	9	1	2	TRUE	oogenesis
(I 3603423 3603601)	WBGene00044436	1	1	2	TRUE	spermatogenesis
(I 3608510 3608709)	WBGene00002144	62	1	2	TRUE	spermatogenesis
(I 3608510 3608715)	WBGene00002144	162	1	2	TRUE	oogenesis
(I 3612166 3612409)	WBGene00002143	63	1	2	TRUE	oogenesis
(I 3612166 3612416)	WBGene00002143	59	1	2	TRUE	spermatogenesis
(I 3629641 3629983)	WBGene00000284	2	1	2	TRUE	oogenesis
(I 3629669 3629964)	WBGene00000284	2	1	2	TRUE	spermatogenesis
(I 3637462 3637613)	WBGene00020901	1	1	2	TRUE	spermatogenesis
(I 364579 364835)	WBGene00020091	313	1	2	TRUE	oogenesis
(I 364580 364828)	WBGene00020091	66	1	2	TRUE	spermatogenesis
(I 3684813 3685050)	WBGene00017025	13	1	2	TRUE	oogenesis
(I 3684825 3685042)	WBGene00017025	6	1	2	TRUE	spermatogenesis
(I 3731370 3731835)	WBGene00020467	12	1	2	TRUE	both
(I 3784009 3784257)	WBGene00016322	381	1	2	TRUE	spermatogenesis
(I 3784019 3784198)	WBGene00016322	2	1	2	TRUE	oogenesis
(I 3788108 3788352)	WBGene00004425	5975	1	2	TRUE	both
(I 3796384 3796629)	WBGene00016320	17	1	2	TRUE	spermatogenesis
(I 3818083 3818261)	WBGene00003797	1	1	2	TRUE	oogenesis
(I 3824968 3825221)	WBGene00006833	275	1	2	TRUE	both
(I 3827346 3827896)	WBGene00018765	86	1	2	TRUE	spermatogenesis
(I 3827346 3827897)	WBGene00018765	189	1	2	TRUE	oogenesis
(I 3828342 3828585)	WBGene00044423	49	1	2	TRUE	spermatogenesis
(I 3828343 3828585)	WBGene00044423	45	1	2	TRUE	oogenesis
(I 3831209 3831460)	WBGene00018764	160	1	2	TRUE	oogenesis
(I 3831209 3831461)	WBGene00018764	136	1	2	TRUE	spermatogenesis
(I 3832768 3833028)	WBGene00018764	142	1	2	TRUE	both
(I 3867595 3867850)	WBGene00020185	298	1	2	TRUE	both
(I 3874710 3874954)	WBGene00020184	167	1	2	TRUE	oogenesis
(I 3874711 3874958)	WBGene00020184	225	1	2	TRUE	spermatogenesis
(I 3881947 3882202)	WBGene00016836	74	1	2	TRUE	oogenesis
(I 3881958 3882199)	WBGene00016836	12	1	2	TRUE	spermatogenesis
(I 3908754 3909003)	WBGene00003950	1285	1	2	TRUE	both
(I 3932376 3932622)	WBGene00020652	50	1	2	TRUE	both
(I 3960980 3961206)	WBGene00018528	305	1	2	TRUE	spermatogenesis
(I 3964413 3964556)	WBGene00018527	1	1	2	TRUE	spermatogenesis
(I 3972166 3972318)	WBGene00018525	1	1	2	TRUE	oogenesis
(I 3983248 3983498)	WBGene00000197	257	1	2	TRUE	both
(I 3987960 3988174)	WBGene00000779	34	1	2	TRUE	spermatogenesis
(I 3987968 3988175)	WBGene00000779	14	1	2	TRUE	oogenesis
(I 4115181 4115471)	WBGene00000867	626	1	2	TRUE	oogenesis
(I 4115182 4115468)	WBGene00000867	166	1	2	TRUE	spermatogenesis
(I 4117131 4117383)	WBGene00019254	8	1	2	TRUE	oogenesis
(I 4117147 4117383)	WBGene00019254	12	1	2	TRUE	spermatogenesis
(I 4133227 4133482)	WBGene00017085	327	1	2	TRUE	oogenesis
(I 4133235 4133482)	WBGene00017085	249	1	2	TRUE	spermatogenesis
(I 4162109 4162478)	WBGene00002138	1	1	2	TRUE	spermatogenesis
(I 4175342 4175595)	WBGene00004464	705	1	2	TRUE	both
(I 4186583 4186869)	WBGene00004093	67	1	2	TRUE	spermatogenesis
(I 4186589 4186867)	WBGene00004093	47	1	2	TRUE	oogenesis
(I 4186612 4186865)	WBGene00004093	75	1	2	TRUE	both
(I 4186618 4186848)	WBGene00004093	18	1	2	TRUE	spermatogenesis
(I 4186620 4186861)	WBGene00004093	6	1	2	TRUE	oogenesis
(I 4187059 4187264)	WBGene00004093	73	1	2	TRUE	spermatogenesis
(I 4187062 4187264)	WBGene00004093	44	1	2	TRUE	oogenesis
(I 4190153 4190395)	WBGene00015975	208	1	2	TRUE	both
(I 4203471 4203693)	WBGene00015972	6	1	2	TRUE	oogenesis
(I 421000 421167)	WBGene00015570	1	1	2	TRUE	spermatogenesis
(I 421002 421169)	WBGene00015570	1	1	2	TRUE	oogenesis
(I 4229908 4230853)	WBGene00003516	8	1	2	TRUE	oogenesis
(I 4229970 4230859)	WBGene00003516	2	1	2	TRUE	spermatogenesis
(I 4231167 4232540)	WBGene00003516	2	1	2	TRUE	spermatogenesis
(I 4231168 4232577)	WBGene00003516	3	1	2	TRUE	oogenesis
(I 4237036 4237447)	WBGene00016605	3	1	2	TRUE	oogenesis
(I 4247877 4248123)	WBGene00007001	205	1	2	TRUE	oogenesis
(I 4247878 4248119)	WBGene00007001	131	1	2	TRUE	spermatogenesis
(I 4249486 4250140)	WBGene00016608	98	1	2	TRUE	oogenesis
(I 4249487 4250141)	WBGene00016608	149	1	2	TRUE	spermatogenesis
(I 4253471 4253717)	WBGene00016609	134	1	2	TRUE	spermatogenesis
(I 4253473 4253717)	WBGene00016609	161	1	2	TRUE	oogenesis
(I 4266626 4266874)	WBGene00016602	85	1	2	TRUE	spermatogenesis
(I 4266626 4266881)	WBGene00016602	104	1	2	TRUE	oogenesis
(I 4270769 4271020)	WBGene00016601	132	1	2	TRUE	both
(I 4275901 4276314)	WBGene00021630	65	1	2	TRUE	spermatogenesis
(I 4295045 4295926)	WBGene00219754	1	1	2	TRUE	oogenesis
(I 4298627 4299999)	WBGene00021629	15	1	2	TRUE	oogenesis
(I 4303946 4305555)	WBGene00021628	259	1	2	TRUE	both
(I 4304074 4305513)	WBGene00021628	1	1	2	TRUE	oogenesis
(I 4304316 4305523)	WBGene00021628	1	1	2	TRUE	oogenesis
(I 4304325 4305533)	WBGene00021628	2	1	2	TRUE	spermatogenesis
(I 4363480 4363731)	WBGene00022833	80	1	2	TRUE	spermatogenesis
(I 4373713 4373958)	WBGene00022831	113	1	2	TRUE	spermatogenesis
(I 4373713 4373960)	WBGene00022831	189	1	2	TRUE	oogenesis
(I 4383042 4383292)	WBGene00022830	295	1	2	TRUE	oogenesis
(I 4383044 4383285)	WBGene00022830	148	1	2	TRUE	spermatogenesis
(I 4387362 4387604)	WBGene00000962	49	1	2	TRUE	oogenesis
(I 4387365 4387605)	WBGene00000962	64	1	2	TRUE	spermatogenesis
(I 43897 44066)	WBGene00022275	2	1	2	TRUE	spermatogenesis
(I 4401997 4402238)	WBGene00020655	11	1	2	TRUE	spermatogenesis
(I 444007 444327)	WBGene00006593	2	1	2	TRUE	spermatogenesis
(I 444011 444348)	WBGene00006593	27	1	2	TRUE	oogenesis
(I 444044 444308)	WBGene00006593	1	1	2	TRUE	oogenesis
(I 444059 444336)	WBGene00006593	7	1	2	TRUE	spermatogenesis
(I 4444746 4444991)	WBGene00001231	321	1	2	TRUE	both
(I 4444778 4444976)	WBGene00001231	1	1	2	TRUE	spermatogenesis
(I 4463555 4463903)	WBGene00016561	2	1	2	TRUE	oogenesis
(I 4481248 4481526)	WBGene00020131	41	1	2	TRUE	spermatogenesis
(I 4481248 4481531)	WBGene00020131	47	1	2	TRUE	oogenesis
(I 4492528 4498088)	WBGene00020131	10	1	2	TRUE	spermatogenesis
(I 4492528 4498102)	WBGene00020131	5	1	2	TRUE	oogenesis
(I 4496031 4498087)	WBGene00020131	3	1	2	TRUE	spermatogenesis
(I 4496049 4498088)	WBGene00020131	2	1	2	TRUE	oogenesis
(I 4502800 4503366)	WBGene00020131	82	1	2	TRUE	spermatogenesis
(I 4502801 4503368)	WBGene00020131	83	1	2	TRUE	oogenesis
(I 4557759 4558255)	WBGene00017010	3	1	2	TRUE	oogenesis
(I 4585121 4585542)	WBGene00004436	10904	1	2	TRUE	both
(I 4586761 4587847)	WBGene00017007	43	1	2	TRUE	oogenesis
(I 4586763 4587847)	WBGene00017007	16	1	2	TRUE	spermatogenesis
(I 4587617 4587836)	WBGene00017007	4	1	2	TRUE	oogenesis
(I 4587628 4587774)	WBGene00017007	1	1	2	TRUE	spermatogenesis
(I 4603237 4603515)	WBGene00017011	245	1	2	TRUE	both
(I 4604518 4604765)	WBGene00017005	70	1	2	TRUE	oogenesis
(I 4604519 4604765)	WBGene00017005	44	1	2	TRUE	spermatogenesis
(I 4605701 4605949)	WBGene00016654	106	1	2	TRUE	spermatogenesis
(I 4605706 4605950)	WBGene00016654	116	1	2	TRUE	oogenesis
(I 462100 462290)	WBGene00021026	1	1	2	TRUE	oogenesis
(I 4634142 4634389)	WBGene00016653	736	1	2	TRUE	both
(I 4644671 4645274)	WBGene00015008	21	1	2	TRUE	oogenesis
(I 4644707 4645247)	WBGene00015008	2	1	2	TRUE	spermatogenesis
(I 4647465 4647711)	WBGene00015011	417	1	2	TRUE	oogenesis
(I 4647466 4647711)	WBGene00015011	191	1	2	TRUE	spermatogenesis
(I 4647531 4647787)	WBGene00015011	1	1	2	TRUE	oogenesis
(I 4647535 4647687)	WBGene00015011	1	1	2	TRUE	oogenesis
(I 4655399 4655816)	WBGene00015007	95	1	2	TRUE	spermatogenesis
(I 4655400 4655819)	WBGene00015007	153	1	2	TRUE	oogenesis
(I 4664501 4664728)	WBGene00015006	65	1	2	TRUE	spermatogenesis
(I 4664539 4664684)	WBGene00015006	1	1	2	TRUE	oogenesis
(I 4675374 4675847)	WBGene00006791	114	1	2	TRUE	spermatogenesis
(I 4675375 4675846)	WBGene00006791	211	1	2	TRUE	oogenesis
(I 4704782 4705034)	WBGene00021112	84	1	2	TRUE	spermatogenesis
(I 4704783 4705032)	WBGene00021112	99	1	2	TRUE	oogenesis
(I 4721285 4721474)	WBGene00015695	4	1	2	TRUE	spermatogenesis
(I 4727378 4728199)	WBGene00015693	5	1	2	TRUE	spermatogenesis
(I 4727378 4728206)	WBGene00015693	11	1	2	TRUE	oogenesis
(I 47510 47792)	WBGene00044345	32	1	2	TRUE	spermatogenesis
(I 47510 47795)	WBGene00044345	94	1	2	TRUE	oogenesis
(I 47525 47720)	WBGene00044345	1	1	2	TRUE	oogenesis
(I 4822001 4822271)	WBGene00019012	3	1	2	TRUE	spermatogenesis
(I 4830157 4830409)	WBGene00019011	157	1	2	TRUE	oogenesis
(I 4830158 4830408)	WBGene00019011	110	1	2	TRUE	spermatogenesis
(I 4902155 4902421)	WBGene00017673	137	1	2	TRUE	spermatogenesis
(I 4903461 4903637)	WBGene00017672	9	1	2	TRUE	oogenesis
(I 4926689 4926931)	WBGene00017886	74	1	2	TRUE	oogenesis
(I 4926690 4926931)	WBGene00017886	54	1	2	TRUE	spermatogenesis
(I 4929610 4930525)	WBGene00017888	35	1	2	TRUE	spermatogenesis
(I 4929610 4930527)	WBGene00017888	61	1	2	TRUE	oogenesis
(I 4934317 4935170)	WBGene00017885	1	1	2	TRUE	oogenesis
(I 4943706 4943969)	WBGene00017882	25	1	2	TRUE	oogenesis
(I 4943708 4943969)	WBGene00017882	15	1	2	TRUE	spermatogenesis
(I 4943714 4943963)	WBGene00017882	31	1	2	TRUE	oogenesis
(I 4959451 4959709)	WBGene00021015	49	1	2	TRUE	oogenesis
(I 4959453 4959708)	WBGene00021015	91	1	2	TRUE	spermatogenesis
(I 4980405 4980909)	WBGene00004900	24	1	2	TRUE	oogenesis
(I 4980426 4980910)	WBGene00004900	8	1	2	TRUE	spermatogenesis
(I 5003482 5003727)	WBGene00001050	107	1	2	TRUE	oogenesis
(I 5003484 5003719)	WBGene00001050	85	1	2	TRUE	spermatogenesis
(I 5020992 5021680)	WBGene00016730	102	1	2	TRUE	spermatogenesis
(I 5027166 5028893)	WBGene00002979	1	1	2	TRUE	spermatogenesis
(I 5035970 5036769)	WBGene00002979	2	1	2	TRUE	oogenesis
(I 5035994 5036793)	WBGene00002979	1	1	2	TRUE	spermatogenesis
(I 5050124 5050478)	WBGene00016728	1	1	2	TRUE	oogenesis
(I 506487 506738)	WBGene00022034	338	1	2	TRUE	both
(I 5107916 5108159)	WBGene00000001	120	1	2	TRUE	spermatogenesis
(I 5107916 5108161)	WBGene00000001	167	1	2	TRUE	oogenesis
(I 5127839 5128109)	WBGene00022458	201	1	2	TRUE	spermatogenesis
(I 5127839 5128113)	WBGene00022458	313	1	2	TRUE	oogenesis
(I 5129893 5130142)	WBGene00022457	32	1	2	TRUE	oogenesis
(I 5129899 5130145)	WBGene00022457	27	1	2	TRUE	spermatogenesis
(I 5138371 5138615)	WBGene00022455	157	1	2	TRUE	oogenesis
(I 5138382 5138610)	WBGene00022455	17	1	2	TRUE	spermatogenesis
(I 5141724 5142227)	WBGene00006797	2	1	2	TRUE	oogenesis
(I 5165240 5165489)	WBGene00001833	99	1	2	TRUE	oogenesis
(I 5165241 5165482)	WBGene00001833	51	1	2	TRUE	spermatogenesis
(I 5182748 5182993)	WBGene00018909	111	1	2	TRUE	oogenesis
(I 5182756 5182987)	WBGene00018909	60	1	2	TRUE	spermatogenesis
(I 5190379 5190538)	WBGene00018908	1	1	2	TRUE	oogenesis
(I 5190389 5190587)	WBGene00018908	3	1	2	TRUE	spermatogenesis
(I 5190389 5190596)	WBGene00018908	1	1	2	TRUE	spermatogenesis
(I 5233004 5233219)	WBGene00016327	87	1	2	TRUE	spermatogenesis
(I 5244394 5244640)	WBGene00015092	177	1	2	TRUE	oogenesis
(I 5244422 5244641)	WBGene00015092	171	1	2	TRUE	spermatogenesis
(I 5245806 5246056)	WBGene00002583	92	1	2	TRUE	oogenesis
(I 5245806 5246057)	WBGene00002583	54	1	2	TRUE	spermatogenesis
(I 5263904 5264160)	WBGene00015091	77	1	2	TRUE	spermatogenesis
(I 5263905 5264161)	WBGene00015091	108	1	2	TRUE	oogenesis
(I 5319750 5319991)	WBGene00018595	31	1	2	TRUE	oogenesis
(I 5319760 5319991)	WBGene00018595	9	1	2	TRUE	spermatogenesis
(I 534469 534714)	WBGene00022043	60	1	2	TRUE	both
(I 5365915 5366148)	WBGene00018863	48	1	2	TRUE	oogenesis
(I 5365918 5366164)	WBGene00018863	34	1	2	TRUE	spermatogenesis
(I 537145 537402)	WBGene00007009	205	1	2	TRUE	oogenesis
(I 537146 537397)	WBGene00007009	160	1	2	TRUE	spermatogenesis
(I 5434909 5435154)	WBGene00017851	2185	1	2	TRUE	spermatogenesis
(I 5434960 5435151)	WBGene00017851	3	1	2	TRUE	oogenesis
(I 5498900 5499260)	WBGene00015632	12	1	2	TRUE	spermatogenesis
(I 550847 551812)	WBGene00004235	10	1	2	TRUE	oogenesis
(I 550849 551800)	WBGene00004235	4	1	2	TRUE	spermatogenesis
(I 5512051 5512291)	WBGene00019075	42	1	2	TRUE	spermatogenesis
(I 5546176 5546330)	WBGene00006594	1	1	2	TRUE	spermatogenesis
(I 5560205 5560363)	WBGene00006594	1	1	2	TRUE	spermatogenesis
(I 5573404 5573643)	WBGene00019712	38	1	2	TRUE	spermatogenesis
(I 5573406 5573649)	WBGene00019712	50	1	2	TRUE	oogenesis
(I 5582253 5582497)	WBGene00019710	83	1	2	TRUE	oogenesis
(I 5582255 5582498)	WBGene00019710	38	1	2	TRUE	spermatogenesis
(I 5619624 5619867)	WBGene00000473	1531	1	2	TRUE	both
(I 5643449 5643684)	WBGene00044616	24	1	2	TRUE	spermatogenesis
(I 5662457 5662730)	WBGene00004224	1	1	2	TRUE	spermatogenesis
(I 5674372 5674658)	WBGene00020558	98	1	2	TRUE	both
(I 5676861 5677109)	WBGene00001039	130	1	2	TRUE	spermatogenesis
(I 5676862 5677110)	WBGene00001039	161	1	2	TRUE	oogenesis
(I 5678676 5679336)	WBGene00020557	1	1	2	TRUE	oogenesis
(I 5692334 5692602)	WBGene00003793	1	1	2	TRUE	oogenesis
(I 5692361 5692635)	WBGene00003793	99	1	2	TRUE	spermatogenesis
(I 5692363 5692635)	WBGene00003793	190	1	2	TRUE	oogenesis
(I 5692438 5692625)	WBGene00003793	1	1	2	TRUE	oogenesis
(I 5738450 5738898)	WBGene00018993	14	1	2	TRUE	spermatogenesis
(I 5739570 5739895)	WBGene00206363	14	1	2	TRUE	spermatogenesis
(I 5744233 5744477)	WBGene00044305	105	1	2	TRUE	spermatogenesis
(I 5744235 5744476)	WBGene00044305	152	1	2	TRUE	oogenesis
(I 5768985 5770500)	WBGene00020693	3	1	2	TRUE	oogenesis
(I 5774757 5775116)	WBGene00001856	718	1	2	TRUE	both
(I 5829426 5829676)	WBGene00016331	100	1	2	TRUE	both
(I 5832122 5832486)	WBGene00016331	182	1	2	TRUE	oogenesis
(I 5832123 5832486)	WBGene00016331	307	1	2	TRUE	spermatogenesis
(I 5872193 5872579)	WBGene00016421	124	1	2	TRUE	spermatogenesis
(I 5872195 5872580)	WBGene00016421	165	1	2	TRUE	oogenesis
(I 5898426 5899007)	WBGene00016419	1	1	2	TRUE	spermatogenesis
(I 5965301 5965540)	WBGene00015026	101	1	2	TRUE	spermatogenesis
(I 5986496 5986817)	WBGene00015501	71	1	2	TRUE	spermatogenesis
(I 5986498 5986820)	WBGene00015501	152	1	2	TRUE	oogenesis
(I 6006581 6006876)	WBGene00015500	3	1	2	TRUE	oogenesis
(I 6012153 6012406)	WBGene00015499	38	1	2	TRUE	both
(I 6027492 6028283)	WBGene00015001	39	1	2	TRUE	spermatogenesis
(I 6027493 6028284)	WBGene00015001	95	1	2	TRUE	oogenesis
(I 6028549 6029241)	WBGene00006932	12	1	2	TRUE	spermatogenesis
(I 6028549 6029253)	WBGene00006932	42	1	2	TRUE	oogenesis
(I 6030555 6031154)	WBGene00006932	25	1	2	TRUE	spermatogenesis
(I 6030557 6031157)	WBGene00006932	53	1	2	TRUE	oogenesis
(I 6038407 6038573)	WBGene00006492	1	1	2	TRUE	spermatogenesis
(I 6038407 6038631)	WBGene00006492	59	1	2	TRUE	spermatogenesis
(I 6038407 6038635)	WBGene00006492	10	1	2	TRUE	oogenesis
(I 6041916 6042576)	WBGene00016154	1	1	2	TRUE	oogenesis
(I 6042014 6042628)	WBGene00016154	55	1	2	TRUE	spermatogenesis
(I 6042014 6042629)	WBGene00016154	101	1	2	TRUE	oogenesis
(I 6064171 6064499)	WBGene00023409	61	1	2	TRUE	both
(I 6081840 6081984)	WBGene00001819	1	1	2	TRUE	spermatogenesis
(I 6081844 6081988)	WBGene00001819	1	1	2	TRUE	oogenesis
(I 6093316 6093567)	WBGene00022748	398	1	2	TRUE	both
(I 6099125 6099378)	WBGene00020840	2741	1	2	TRUE	spermatogenesis
(I 6099145 6099355)	WBGene00020840	3	1	2	TRUE	oogenesis
(I 6110160 6110416)	WBGene00020839	171	1	2	TRUE	both
(I 6133307 6133456)	WBGene00003878	1	1	2	TRUE	spermatogenesis
(I 6141611 6141851)	WBGene00018980	93	1	2	TRUE	spermatogenesis
(I 6145512 6146095)	WBGene00018979	9	1	2	TRUE	spermatogenesis
(I 6146680 6146890)	WBGene00050896	33	1	2	TRUE	spermatogenesis
(I 6168002 6168170)	WBGene00020378	1	1	2	TRUE	spermatogenesis
(I 6176388 6176631)	WBGene00020377	171	1	2	TRUE	spermatogenesis
(I 6176467 6176612)	WBGene00020377	1	1	2	TRUE	oogenesis
(I 618283 618511)	WBGene00018921	29	1	2	TRUE	spermatogenesis
(I 618289 618512)	WBGene00018921	32	1	2	TRUE	oogenesis
(I 6184307 6184543)	WBGene00020376	56	1	2	TRUE	spermatogenesis
(I 6184307 6184552)	WBGene00020376	172	1	2	TRUE	oogenesis
(I 6184357 6184510)	WBGene00020376	2	1	2	TRUE	spermatogenesis
(I 6184377 6184530)	WBGene00020376	1	1	2	TRUE	oogenesis
(I 6188443 6188693)	WBGene00020259	63	1	2	TRUE	oogenesis
(I 6188444 6188690)	WBGene00020259	26	1	2	TRUE	spermatogenesis
(I 6214671 6214871)	WBGene00206356	8	1	2	TRUE	spermatogenesis
(I 6215752 6216016)	WBGene00020346	94	1	2	TRUE	spermatogenesis
(I 6215771 6216015)	WBGene00020346	112	1	2	TRUE	oogenesis
(I 6215918 6216153)	WBGene00020346	52	1	2	TRUE	oogenesis
(I 6215918 6216156)	WBGene00020346	26	1	2	TRUE	spermatogenesis
(I 6215918 6216156)	WBGene00020346	65	1	2	TRUE	spermatogenesis
(I 6216694 6217218)	WBGene00020346	50	1	2	TRUE	spermatogenesis
(I 6216695 6217221)	WBGene00020346	82	1	2	TRUE	oogenesis
(I 6225558 6225799)	WBGene00020345	8	1	2	TRUE	oogenesis
(I 6225565 6225804)	WBGene00020345	18	1	2	TRUE	spermatogenesis
(I 6234764 6235009)	WBGene00016752	3173	1	2	TRUE	spermatogenesis
(I 6234856 6235002)	WBGene00016752	1	1	2	TRUE	oogenesis
(I 6253726 6253973)	WBGene00003059	108	1	2	TRUE	both
(I 6285273 6286763)	WBGene00015687	682	1	2	TRUE	oogenesis
(I 6285274 6286762)	WBGene00015687	183	1	2	TRUE	spermatogenesis
(I 6308089 6308237)	WBGene00015685	1	1	2	TRUE	oogenesis
(I 6311385 6311531)	WBGene00000634	1	1	2	TRUE	oogenesis
(I 6315242 6315533)	WBGene00002073	212	1	2	TRUE	spermatogenesis
(I 6315242 6315536)	WBGene00002073	1024	1	2	TRUE	oogenesis
(I 6318032 6318259)	WBGene00017816	492	1	2	TRUE	spermatogenesis
(I 6318036 6318259)	WBGene00017816	729	1	2	TRUE	oogenesis
(I 6329581 6329826)	WBGene00194703	2350	1	2	TRUE	spermatogenesis
(I 6342260 6342505)	WBGene00000254	190	1	2	TRUE	oogenesis
(I 6342260 6342508)	WBGene00000254	180	1	2	TRUE	spermatogenesis
(I 6360900 6361044)	WBGene00019395	1	1	2	TRUE	spermatogenesis
(I 6365135 6365300)	WBGene00019394	1	1	2	TRUE	oogenesis
(I 6365147 6365312)	WBGene00019394	1	1	2	TRUE	spermatogenesis
(I 6368277 6368530)	WBGene00022586	288	1	2	TRUE	oogenesis
(I 6368300 6368464)	WBGene00022586	1	1	2	TRUE	oogenesis
(I 6368309 6368617)	WBGene00022586	11	1	2	TRUE	oogenesis
(I 6368312 6368495)	WBGene00022586	1	1	2	TRUE	oogenesis
(I 6368318 6368475)	WBGene00022586	1	1	2	TRUE	spermatogenesis
(I 636910 637163)	WBGene00022027	174	1	2	TRUE	oogenesis
(I 636910 637164)	WBGene00022027	189	1	2	TRUE	spermatogenesis
(I 6369968 6370272)	WBGene00001596	170	1	2	TRUE	oogenesis
(I 6369968 6370273)	WBGene00001596	180	1	2	TRUE	spermatogenesis
(I 6377377 6377642)	WBGene00001596	2	1	2	TRUE	oogenesis
(I 6382074 6382319)	WBGene00001596	2	1	2	TRUE	oogenesis
(I 6382115 6382326)	WBGene00001596	3	1	2	TRUE	spermatogenesis
(I 6404669 6404847)	WBGene00022591	1	1	2	TRUE	oogenesis
(I 6404735 6404913)	WBGene00022591	1	1	2	TRUE	spermatogenesis
(I 6407562 6407806)	WBGene00004721	70	1	2	TRUE	spermatogenesis
(I 6407563 6407807)	WBGene00004721	205	1	2	TRUE	oogenesis
(I 6447386 6447634)	WBGene00003798	213	1	2	TRUE	oogenesis
(I 6447387 6447633)	WBGene00003798	97	1	2	TRUE	spermatogenesis
(I 645506 647846)	WBGene00022026	1	1	2	TRUE	oogenesis
(I 6468204 6468449)	WBGene00019430	1590	1	2	TRUE	spermatogenesis
(I 6468227 6468406)	WBGene00019430	3	1	2	TRUE	oogenesis
(I 6473209 6474115)	WBGene00019429	93	1	2	TRUE	spermatogenesis
(I 6473210 6474114)	WBGene00019429	161	1	2	TRUE	oogenesis
(I 6499954 6500191)	WBGene00016942	302	1	2	TRUE	spermatogenesis
(I 6508021 6508292)	WBGene00001627	1	1	2	TRUE	oogenesis
(I 6514022 6514200)	WBGene00001599	29	1	2	TRUE	spermatogenesis
(I 6514023 6514200)	WBGene00001599	83	1	2	TRUE	oogenesis
(I 6525056 6526311)	WBGene00020414	28	1	2	TRUE	spermatogenesis
(I 6525734 6526323)	WBGene00020414	1332	1	2	TRUE	spermatogenesis
(I 6525768 6526292)	WBGene00020414	5	1	2	TRUE	spermatogenesis
(I 6534105 6536145)	WBGene00020413	1	1	2	TRUE	spermatogenesis
(I 6534180 6536220)	WBGene00020413	1	1	2	TRUE	oogenesis
(I 654127 654380)	WBGene00022025	186	1	2	TRUE	oogenesis
(I 654129 654381)	WBGene00022025	120	1	2	TRUE	spermatogenesis
(I 6554829 6555074)	WBGene00006607	53	1	2	TRUE	both
(I 6562747 6562997)	WBGene00019003	302	1	2	TRUE	both
(I 6570124 6570373)	WBGene00019001	210	1	2	TRUE	both
(I 6580297 6580545)	WBGene00002783	122	1	2	TRUE	oogenesis
(I 6580298 6580544)	WBGene00002783	84	1	2	TRUE	spermatogenesis
(I 6585329 6585831)	WBGene00006624	48	1	2	TRUE	spermatogenesis
(I 6594422 6594594)	WBGene00018581	1	1	2	TRUE	oogenesis
(I 6616317 6616560)	WBGene00006645	1	1	2	TRUE	oogenesis
(I 6663225 6663574)	WBGene00022631	4	1	2	TRUE	spermatogenesis
(I 6663247 6663584)	WBGene00022631	1	1	2	TRUE	spermatogenesis
(I 6669224 6669478)	WBGene00015907	1615	1	2	TRUE	spermatogenesis
(I 6669300 6669455)	WBGene00015907	1	1	2	TRUE	oogenesis
(I 6682388 6682829)	WBGene00015908	141	1	2	TRUE	spermatogenesis
(I 6716030 6716744)	WBGene00020710	26	1	2	TRUE	oogenesis
(I 6716030 6716747)	WBGene00020710	21	1	2	TRUE	spermatogenesis
(I 6717872 6718116)	WBGene00020709	249	1	2	TRUE	spermatogenesis
(I 6717875 6718117)	WBGene00020709	244	1	2	TRUE	oogenesis
(I 6741280 6741531)	WBGene00020931	349	1	2	TRUE	both
(I 6757756 6758004)	WBGene00001682	117	1	2	TRUE	spermatogenesis
(I 6757757 6758006)	WBGene00001682	243	1	2	TRUE	oogenesis
(I 6760438 6760764)	WBGene00017239	62	1	2	TRUE	spermatogenesis
(I 6760439 6760764)	WBGene00017239	132	1	2	TRUE	oogenesis
(I 6777702 6778614)	WBGene00004111	35	1	2	TRUE	oogenesis
(I 6777703 6778614)	WBGene00004111	37	1	2	TRUE	spermatogenesis
(I 6778912 6779534)	WBGene00004111	42	1	2	TRUE	spermatogenesis
(I 6778915 6779537)	WBGene00004111	41	1	2	TRUE	oogenesis
(I 6800749 6800996)	WBGene00017098	185	1	2	TRUE	both
(I 6802337 6802734)	WBGene00017098	2	1	2	TRUE	oogenesis
(I 680457 681413)	WBGene00021215	118	1	2	TRUE	spermatogenesis
(I 6836606 6836874)	WBGene00019322	2628	1	2	TRUE	both
(I 6851449 6851691)	WBGene00019245	129	1	2	TRUE	oogenesis
(I 6851451 6851694)	WBGene00019245	136	1	2	TRUE	spermatogenesis
(I 6854751 6855008)	WBGene00001598	484	1	2	TRUE	both
(I 6868765 6869572)	WBGene00044898	1	1	2	TRUE	oogenesis
(I 6868771 6869631)	WBGene00044898	4	1	2	TRUE	spermatogenesis
(I 6874496 6874741)	WBGene00020659	166	1	2	TRUE	spermatogenesis
(I 6915156 6915441)	WBGene00016741	235	1	2	TRUE	both
(I 6951277 6951649)	WBGene00020397	57	1	2	TRUE	spermatogenesis
(I 6951277 6951651)	WBGene00020397	87	1	2	TRUE	oogenesis
(I 7005685 7006929)	WBGene00010370	54	1	2	TRUE	both
(I 7057203 7057457)	WBGene00007024	892	1	2	TRUE	oogenesis
(I 7057204 7057456)	WBGene00007024	90	1	2	TRUE	spermatogenesis
(I 7069443 7069691)	WBGene00012167	139	1	2	TRUE	both
(I 7090782 7091030)	WBGene00009051	334	1	2	TRUE	oogenesis
(I 7090783 7091030)	WBGene00009051	386	1	2	TRUE	spermatogenesis
(I 7095519 7095773)	WBGene00009052	115	1	2	TRUE	spermatogenesis
(I 7095520 7095774)	WBGene00009052	134	1	2	TRUE	oogenesis
(I 7099978 7100225)	WBGene00009054	45	1	2	TRUE	oogenesis
(I 7099979 7100221)	WBGene00009054	318	1	2	TRUE	spermatogenesis
(I 7105372 7105580)	WBGene00000636	13	1	2	TRUE	spermatogenesis
(I 7105390 7105606)	WBGene00000636	12	1	2	TRUE	oogenesis
(I 7159721 7159876)	WBGene00006963	1	1	2	TRUE	oogenesis
(I 7186561 7186807)	WBGene00010871	142	1	2	TRUE	spermatogenesis
(I 7188561 7189030)	WBGene00010872	13	1	2	TRUE	spermatogenesis
(I 7188564 7189037)	WBGene00010872	15	1	2	TRUE	oogenesis
(I 720153 720397)	WBGene00004028	16	1	2	TRUE	both
(I 7222305 7222552)	WBGene00007255	118	1	2	TRUE	both
(I 7224791 7225298)	WBGene00007256	66	1	2	TRUE	both
(I 7235472 7235714)	WBGene00011061	526	1	2	TRUE	spermatogenesis
(I 7235472 7235718)	WBGene00011061	777	1	2	TRUE	oogenesis
(I 7244955 7245182)	WBGene00011063	47	1	2	TRUE	spermatogenesis
(I 7244964 7245183)	WBGene00011063	1031	1	2	TRUE	oogenesis
(I 7291643 7291908)	WBGene00008762	1	1	2	TRUE	oogenesis
(I 7305057 7305305)	WBGene00008767	39	1	2	TRUE	spermatogenesis
(I 7305058 7305262)	WBGene00008767	4	1	2	TRUE	spermatogenesis
(I 7305058 7305293)	WBGene00008767	43	1	2	TRUE	oogenesis
(I 7305058 7305305)	WBGene00008767	38	1	2	TRUE	oogenesis
(I 7317790 7318059)	WBGene00009915	132	1	2	TRUE	both
(I 7339214 7343947)	WBGene00009917	4	1	2	TRUE	oogenesis
(I 7352454 7352680)	WBGene00008541	14	1	2	TRUE	oogenesis
(I 7401737 7401991)	WBGene00000596	14	1	2	TRUE	spermatogenesis
(I 7401737 7401992)	WBGene00000596	6	1	2	TRUE	oogenesis
(I 7454821 7455402)	WBGene00004958	439	1	2	TRUE	spermatogenesis
(I 7459543 7459841)	WBGene00003074	44	1	2	TRUE	spermatogenesis
(I 7459544 7459839)	WBGene00003074	56	1	2	TRUE	oogenesis
(I 7492447 7492695)	WBGene00012140	73	1	2	TRUE	oogenesis
(I 7492455 7492695)	WBGene00012140	12	1	2	TRUE	spermatogenesis
(I 7495470 7495713)	WBGene00007042	55	1	2	TRUE	spermatogenesis
(I 7495471 7495713)	WBGene00007042	150	1	2	TRUE	oogenesis
(I 7501628 7501922)	WBGene00007042	147	1	2	TRUE	oogenesis
(I 7501629 7501919)	WBGene00007042	56	1	2	TRUE	spermatogenesis
(I 7509661 7510049)	WBGene00007741	1	1	2	TRUE	spermatogenesis
(I 7522277 7522770)	WBGene00001648	76	1	2	TRUE	spermatogenesis
(I 7522279 7522770)	WBGene00001648	196	1	2	TRUE	oogenesis
(I 7555008 7555256)	WBGene00000496	304	1	2	TRUE	oogenesis
(I 7555009 7555253)	WBGene00000496	21	1	2	TRUE	spermatogenesis
(I 7559886 7560122)	WBGene00012030	210	1	2	TRUE	spermatogenesis
(I 7559886 7560129)	WBGene00012030	315	1	2	TRUE	oogenesis
(I 7564594 7564841)	WBGene00012031	213	1	2	TRUE	spermatogenesis
(I 7564594 7564842)	WBGene00012031	147	1	2	TRUE	oogenesis
(I 7564665 7564819)	WBGene00012031	1	1	2	TRUE	oogenesis
(I 7576878 7577189)	WBGene00008412	37	1	2	TRUE	spermatogenesis
(I 7576878 7577194)	WBGene00008412	117	1	2	TRUE	oogenesis
(I 7590717 7590964)	WBGene00008420	126	1	2	TRUE	spermatogenesis
(I 7590717 7590970)	WBGene00008420	158	1	2	TRUE	oogenesis
(I 7598336 7598917)	WBGene00008419	100	1	2	TRUE	oogenesis
(I 7598337 7598918)	WBGene00008419	22	1	2	TRUE	spermatogenesis
(I 7614310 7616078)	WBGene00003071	1	1	2	TRUE	oogenesis
(I 7642704 7642997)	WBGene00009141	267	1	2	TRUE	both
(I 7683343 7683535)	WBGene00011970	53	1	2	TRUE	oogenesis
(I 7695784 7696035)	WBGene00001595	310	1	2	TRUE	both
(I 7698306 7698533)	WBGene00011973	14	1	2	TRUE	spermatogenesis
(I 7699807 7700053)	WBGene00001647	437	1	2	TRUE	oogenesis
(I 7699808 7700053)	WBGene00001647	68	1	2	TRUE	spermatogenesis
(I 7725190 7725438)	WBGene00009189	418	1	2	TRUE	both
(I 7727565 7727811)	WBGene00006518	384	1	2	TRUE	spermatogenesis
(I 7727566 7727810)	WBGene00006518	151	1	2	TRUE	oogenesis
(I 7729251 7729798)	WBGene00077543	150	1	2	TRUE	oogenesis
(I 7729254 7729794)	WBGene00077543	40	1	2	TRUE	spermatogenesis
(I 7819669 7819916)	WBGene00086551	112	1	2	TRUE	spermatogenesis
(I 7819670 7819917)	WBGene00086551	213	1	2	TRUE	oogenesis
(I 7820845 7821098)	WBGene00008400	84	1	2	TRUE	spermatogenesis
(I 7835834 7836085)	WBGene00009272	202	1	2	TRUE	both
(I 7837070 7837263)	WBGene00009276	1	1	2	TRUE	oogenesis
(I 7842080 7842262)	WBGene00009277	2	1	2	TRUE	oogenesis
(I 7842081 7842275)	WBGene00009277	40	1	2	TRUE	spermatogenesis
(I 7849957 7850625)	WBGene00006386	62	1	2	TRUE	spermatogenesis
(I 7849961 7850617)	WBGene00006386	75	1	2	TRUE	oogenesis
(I 7849962 7850623)	WBGene00006386	45	1	2	TRUE	oogenesis
(I 7849965 7850616)	WBGene00006386	23	1	2	TRUE	spermatogenesis
(I 7871032 7871277)	WBGene00011232	195	1	2	TRUE	oogenesis
(I 7871033 7871270)	WBGene00011232	37	1	2	TRUE	spermatogenesis
(I 7884416 7884865)	WBGene00010110	4	1	2	TRUE	spermatogenesis
(I 7884446 7884873)	WBGene00010110	1	1	2	TRUE	oogenesis
(I 7936234 7936565)	WBGene00011912	141	1	2	TRUE	spermatogenesis
(I 7936253 7936565)	WBGene00011912	215	1	2	TRUE	oogenesis
(I 7942856 7943625)	WBGene00011917	84	1	2	TRUE	spermatogenesis
(I 7942857 7943625)	WBGene00011917	114	1	2	TRUE	oogenesis
(I 7962066 7962314)	WBGene00004318	96	1	2	TRUE	oogenesis
(I 7962068 7962308)	WBGene00004318	47	1	2	TRUE	spermatogenesis
(I 7962096 7962262)	WBGene00004318	2	1	2	TRUE	oogenesis
(I 7962132 7962286)	WBGene00004318	1	1	2	TRUE	spermatogenesis
(I 7995764 7996243)	WBGene00008315	2	1	2	TRUE	spermatogenesis
(I 7995820 7996269)	WBGene00008315	1	1	2	TRUE	oogenesis
(I 8006781 8007272)	WBGene00008312	132	1	2	TRUE	spermatogenesis
(I 8014532 8015000)	WBGene00008311	5	1	2	TRUE	spermatogenesis
(I 8014609 8014980)	WBGene00008311	1	1	2	TRUE	oogenesis
(I 8018331 8018546)	WBGene00008311	4	1	2	TRUE	spermatogenesis
(I 8018333 8018565)	WBGene00008311	4	1	2	TRUE	oogenesis
(I 8019751 8020885)	WBGene00008317	50	1	2	TRUE	oogenesis
(I 8019760 8020885)	WBGene00008317	83	1	2	TRUE	spermatogenesis
(I 8030973 8031246)	WBGene00045192	121	1	2	TRUE	spermatogenesis
(I 8030975 8031247)	WBGene00045192	281	1	2	TRUE	oogenesis
(I 803450 804421)	WBGene00022518	1	1	2	TRUE	oogenesis
(I 8035984 8036234)	WBGene00010563	422	1	2	TRUE	spermatogenesis
(I 8040800 8041044)	WBGene00010565	72	1	2	TRUE	oogenesis
(I 8040801 8041044)	WBGene00010565	22	1	2	TRUE	spermatogenesis
(I 8050125 8050528)	WBGene00000156	86	1	2	TRUE	oogenesis
(I 8050126 8050520)	WBGene00000156	12	1	2	TRUE	spermatogenesis
(I 8096153 8096733)	WBGene00008934	48	1	2	TRUE	oogenesis
(I 8096158 8096734)	WBGene00008934	77	1	2	TRUE	spermatogenesis
(I 8103826 8104067)	WBGene00005009	48	1	2	TRUE	oogenesis
(I 8103830 8104068)	WBGene00005009	49	1	2	TRUE	spermatogenesis
(I 8134361 8134639)	WBGene00012113	21	1	2	TRUE	oogenesis
(I 8134403 8134629)	WBGene00012113	3	1	2	TRUE	spermatogenesis
(I 8150423 8150813)	WBGene00044122	199	1	2	TRUE	spermatogenesis
(I 8158067 8158250)	WBGene00012114	1	1	2	TRUE	spermatogenesis
(I 8190513 8196272)	WBGene00008570	1	1	2	TRUE	spermatogenesis
(I 8211166 8211550)	WBGene00011378	335	1	2	TRUE	spermatogenesis
(I 8211261 8211530)	WBGene00011378	2	1	2	TRUE	spermatogenesis
(I 8214699 8214891)	WBGene00011376	9	1	2	TRUE	spermatogenesis
(I 8214737 8214883)	WBGene00011376	1	1	2	TRUE	oogenesis
(I 8218071 8218303)	WBGene00000967	19	1	2	TRUE	spermatogenesis
(I 8218074 8218298)	WBGene00000967	8	1	2	TRUE	oogenesis
(I 8242371 8242619)	WBGene00013956	534	1	2	TRUE	spermatogenesis
(I 8242437 8242586)	WBGene00013956	1	1	2	TRUE	oogenesis
(I 8255362 8255608)	WBGene00013958	218	1	2	TRUE	both
(I 8255426 8255580)	WBGene00013958	1	1	2	TRUE	oogenesis
(I 8294959 8295204)	WBGene00003183	55	1	2	TRUE	spermatogenesis
(I 8294959 8295208)	WBGene00003183	310	1	2	TRUE	oogenesis
(I 8327576 8328130)	WBGene00000467	138	1	2	TRUE	spermatogenesis
(I 8327578 8328130)	WBGene00000467	121	1	2	TRUE	oogenesis
(I 8330664 8330976)	WBGene00007911	2	1	2	TRUE	oogenesis
(I 8337086 8337708)	WBGene00007912	81	1	2	TRUE	oogenesis
(I 8337087 8337708)	WBGene00007912	55	1	2	TRUE	spermatogenesis
(I 8401493 8401951)	WBGene00011829	1	1	2	TRUE	spermatogenesis
(I 8417407 8417991)	WBGene00004117	46	1	2	TRUE	both
(I 8434516 8434840)	WBGene00004931	364	1	2	TRUE	oogenesis
(I 8434543 8434840)	WBGene00004931	322	1	2	TRUE	spermatogenesis
(I 8460354 8461077)	WBGene00006844	6	1	2	TRUE	spermatogenesis
(I 8460362 8461073)	WBGene00006844	2	1	2	TRUE	oogenesis
(I 8481163 8481379)	WBGene00008383	281	1	2	TRUE	spermatogenesis
(I 8591253 8591407)	WBGene00004305	1	1	2	TRUE	spermatogenesis
(I 8593057 8593307)	WBGene00011037	167	1	2	TRUE	oogenesis
(I 8593062 8593306)	WBGene00011037	77	1	2	TRUE	spermatogenesis
(I 8596344 8597051)	WBGene00011034	175	1	2	TRUE	spermatogenesis
(I 8596344 8597053)	WBGene00011034	213	1	2	TRUE	oogenesis
(I 8598759 8599009)	WBGene00011032	78	1	2	TRUE	spermatogenesis
(I 8598760 8599009)	WBGene00011032	104	1	2	TRUE	oogenesis
(I 8601629 8601897)	WBGene00011035	161	1	2	TRUE	both
(I 8601643 8601816)	WBGene00011035	2	1	2	TRUE	spermatogenesis
(I 8601667 8601868)	WBGene00011035	5	1	2	TRUE	oogenesis
(I 8602175 8602420)	WBGene00011036	96	1	2	TRUE	both
(I 8605271 8605639)	WBGene00009673	60	1	2	TRUE	spermatogenesis
(I 8605273 8605639)	WBGene00009673	133	1	2	TRUE	oogenesis
(I 8610010 8610257)	WBGene00009665	119	1	2	TRUE	oogenesis
(I 8610010 8610259)	WBGene00009665	177	1	2	TRUE	spermatogenesis
(I 8617417 8617720)	WBGene00009670	37	1	2	TRUE	spermatogenesis
(I 8640528 8640776)	WBGene00009672	105	1	2	TRUE	oogenesis
(I 8640528 8640779)	WBGene00009672	101	1	2	TRUE	spermatogenesis
(I 8642931 8643173)	WBGene00009672	76	1	2	TRUE	spermatogenesis
(I 8642932 8643174)	WBGene00009672	89	1	2	TRUE	oogenesis
(I 8644501 8644795)	WBGene00012150	96	1	2	TRUE	oogenesis
(I 8644504 8644793)	WBGene00012150	66	1	2	TRUE	spermatogenesis
(I 8646598 8650580)	WBGene00000890	1	1	2	TRUE	oogenesis
(I 8649922 8650633)	WBGene00000890	170	1	2	TRUE	oogenesis
(I 8660915 8661162)	WBGene00045237	82	1	2	TRUE	both
(I 8664979 8665234)	WBGene00009563	180	1	2	TRUE	both
(I 8666807 8667078)	WBGene00010620	168	1	2	TRUE	spermatogenesis
(I 8666808 8667078)	WBGene00010620	149	1	2	TRUE	oogenesis
(I 8693072 8693319)	WBGene00000209	1265	1	2	TRUE	both
(I 8696607 8696852)	WBGene00009565	106	1	2	TRUE	spermatogenesis
(I 8696607 8696853)	WBGene00009565	194	1	2	TRUE	oogenesis
(I 8702508 8702714)	WBGene00000409	20	1	2	TRUE	both
(I 8728791 8729043)	WBGene00007971	394	1	2	TRUE	oogenesis
(I 8728791 8729044)	WBGene00007971	248	1	2	TRUE	spermatogenesis
(I 8736256 8736500)	WBGene00007974	136	1	2	TRUE	both
(I 8737130 8737367)	WBGene00007975	98	1	2	TRUE	oogenesis
(I 8737131 8737367)	WBGene00007975	88	1	2	TRUE	spermatogenesis
(I 8737137 8737296)	WBGene00007975	1	1	2	TRUE	spermatogenesis
(I 8768822 8769068)	WBGene00006618	121	1	2	TRUE	oogenesis
(I 8768822 8769069)	WBGene00006618	40	1	2	TRUE	spermatogenesis
(I 8817149 8817707)	WBGene00009456	139	1	2	TRUE	both
(I 8840812 8841054)	WBGene00009250	89	1	2	TRUE	spermatogenesis
(I 8869724 8870203)	WBGene00010136	216	1	2	TRUE	spermatogenesis
(I 8869729 8870202)	WBGene00010136	8	1	2	TRUE	spermatogenesis
(I 8872192 8872700)	WBGene00004901	148	1	2	TRUE	spermatogenesis
(I 888249 889753)	WBGene00022386	3	1	2	TRUE	oogenesis
(I 8928777 8929382)	WBGene00006641	2	1	2	TRUE	spermatogenesis
(I 8948848 8949020)	WBGene00009962	1	1	2	TRUE	oogenesis
(I 8950860 8951018)	WBGene00009960	1	1	2	TRUE	spermatogenesis
(I 8962327 8962571)	WBGene00001568	89	1	2	TRUE	spermatogenesis
(I 8962327 8962575)	WBGene00001568	148	1	2	TRUE	oogenesis
(I 8966301 8966603)	WBGene00007026	78	1	2	TRUE	oogenesis
(I 8966302 8966602)	WBGene00007026	48	1	2	TRUE	spermatogenesis
(I 8971143 8971418)	WBGene00009341	113	1	2	TRUE	spermatogenesis
(I 8971143 8971420)	WBGene00009341	170	1	2	TRUE	oogenesis
(I 9041487 9041705)	WBGene00007858	1	1	2	TRUE	oogenesis
(I 9056303 9056467)	WBGene00012296	138	1	2	TRUE	spermatogenesis
(I 9095971 9098499)	WBGene00003182	2	1	2	TRUE	spermatogenesis
(I 9096018 9098540)	WBGene00003182	6	1	2	TRUE	oogenesis
(I 9118167 9118448)	WBGene00014115	203	1	2	TRUE	spermatogenesis
(I 9118168 9118445)	WBGene00014115	347	1	2	TRUE	oogenesis
(I 9124752 9125423)	WBGene00014121	298	1	2	TRUE	spermatogenesis
(I 9124790 9125427)	WBGene00014121	3	1	2	TRUE	spermatogenesis
(I 9124818 9125391)	WBGene00014121	1	1	2	TRUE	oogenesis
(I 9132817 9133065)	WBGene00003209	333	1	2	TRUE	oogenesis
(I 9132822 9133065)	WBGene00003209	58	1	2	TRUE	spermatogenesis
(I 91494 92621)	WBGene00021682	142	1	2	TRUE	oogenesis
(I 91495 92616)	WBGene00021682	49	1	2	TRUE	spermatogenesis
(I 9149839 9150470)	WBGene00010421	4	1	2	TRUE	oogenesis
(I 9155557 9155945)	WBGene00009129	111	1	2	TRUE	spermatogenesis
(I 9155592 9155947)	WBGene00009129	1	1	2	TRUE	spermatogenesis
(I 9164063 9164309)	WBGene00001167	4028	1	2	TRUE	both
(I 9171245 9171575)	WBGene00009126	2	1	2	TRUE	oogenesis
(I 9174509 9174819)	WBGene00009126	222	1	2	TRUE	spermatogenesis
(I 9174543 9174755)	WBGene00009126	1	1	2	TRUE	oogenesis
(I 9226987 9227234)	WBGene00001590	58	1	2	TRUE	oogenesis
(I 9226994 9227234)	WBGene00001590	44	1	2	TRUE	spermatogenesis
(I 9242051 9245720)	WBGene00009498	1	1	2	TRUE	oogenesis
(I 9287473 9287721)	WBGene00009173	79	1	2	TRUE	both
(I 93045 93277)	WBGene00021676	50	1	2	TRUE	spermatogenesis
(I 93049 93279)	WBGene00021676	66	1	2	TRUE	oogenesis
(I 9317782 9317926)	WBGene00009178	1	1	2	TRUE	oogenesis
(I 938601 940274)	WBGene00022383	3	1	2	TRUE	oogenesis
(I 9410968 9411266)	WBGene00219310	2	1	2	TRUE	spermatogenesis
(I 9412836 9413013)	WBGene00007642	3	1	2	TRUE	oogenesis
(I 9414674 9415371)	WBGene00219313	28	1	2	TRUE	oogenesis
(I 9422566 9422814)	WBGene00007645	113	1	2	TRUE	spermatogenesis
(I 9422566 9422815)	WBGene00007645	232	1	2	TRUE	oogenesis
(I 9435472 9436346)	WBGene00007647	58	1	2	TRUE	spermatogenesis
(I 9435472 9436347)	WBGene00007647	120	1	2	TRUE	oogenesis
(I 9438535 9438781)	WBGene00007647	48	1	2	TRUE	both
(I 9457844 9458213)	WBGene00009754	359	1	2	TRUE	spermatogenesis
(I 9459301 9459735)	WBGene00009755	225	1	2	TRUE	spermatogenesis
(I 9471544 9471928)	WBGene00004807	734	1	2	TRUE	oogenesis
(I 9471545 9471928)	WBGene00004807	831	1	2	TRUE	spermatogenesis
(I 9481615 9481861)	WBGene00009269	294	1	2	TRUE	spermatogenesis
(I 9482891 9483294)	WBGene00195244	4	1	2	TRUE	oogenesis
(I 9488554 9488800)	WBGene00009264	218	1	2	TRUE	oogenesis
(I 9488556 9488800)	WBGene00009264	353	1	2	TRUE	spermatogenesis
(I 9501352 9502974)	WBGene00006062	5	1	2	TRUE	spermatogenesis
(I 9506637 9506889)	WBGene00009267	136	1	2	TRUE	both
(I 9512579 9512909)	WBGene00002226	82	1	2	TRUE	both
(I 9519259 9519500)	WBGene00008062	48	1	2	TRUE	oogenesis
(I 9519260 9519502)	WBGene00008062	52	1	2	TRUE	spermatogenesis
(I 9576364 9576685)	WBGene00009646	11	1	2	TRUE	spermatogenesis
(I 9585701 9585944)	WBGene00010609	557	1	2	TRUE	oogenesis
(I 9585704 9585940)	WBGene00010609	72	1	2	TRUE	spermatogenesis
(I 9590616 9590986)	WBGene00010612	342	1	2	TRUE	spermatogenesis
(I 9622599 9622852)	WBGene00011489	48	1	2	TRUE	spermatogenesis
(I 9622599 9622855)	WBGene00011489	455	1	2	TRUE	oogenesis
(I 9622636 9622796)	WBGene00011489	1	1	2	TRUE	spermatogenesis
(I 9631435 9631680)	WBGene00011490	149	1	2	TRUE	both
(I 9642381 9642587)	WBGene00011493	213	1	2	TRUE	spermatogenesis
(I 9650607 9650860)	WBGene00011497	1	1	2	TRUE	spermatogenesis
(I 9650619 9650926)	WBGene00011497	4	1	2	TRUE	oogenesis
(I 9658285 9658527)	WBGene00007277	201	1	2	TRUE	oogenesis
(I 9658285 9658528)	WBGene00007277	133	1	2	TRUE	spermatogenesis
(I 9665291 9665539)	WBGene00000466	117	1	2	TRUE	oogenesis
(I 9665292 9665538)	WBGene00000466	67	1	2	TRUE	spermatogenesis
(I 9685555 9686202)	WBGene00002069	1	1	2	TRUE	oogenesis
(I 9689206 9689752)	WBGene00004426	5897	1	2	TRUE	both
(I 9722727 9722974)	WBGene00001145	12	1	2	TRUE	oogenesis
(I 9727339 9727662)	WBGene00000430	1	1	2	TRUE	oogenesis
(I 9740551 9740734)	WBGene00001582	2	1	2	TRUE	spermatogenesis
(I 9740564 9740750)	WBGene00001582	6	1	2	TRUE	oogenesis
(I 9773207 9773858)	WBGene00009161	1593	1	2	TRUE	both
(I 9793964 9794210)	WBGene00009164	126	1	2	TRUE	spermatogenesis
(I 9793964 9794212)	WBGene00009164	186	1	2	TRUE	oogenesis
(I 9812262 9812420)	WBGene00003569	2	1	2	TRUE	spermatogenesis
(I 9812293 9812443)	WBGene00003569	1	1	2	TRUE	oogenesis
(I 9841059 9842726)	WBGene00003652	1	1	2	TRUE	oogenesis
(I 9860516 9860764)	WBGene00010731	215	1	2	TRUE	oogenesis
(I 9860522 9860760)	WBGene00010731	37	1	2	TRUE	spermatogenesis
(I 9861081 9861325)	WBGene00010731	226	1	2	TRUE	oogenesis
(I 9861082 9861324)	WBGene00010731	46	1	2	TRUE	spermatogenesis
(I 9861083 9861312)	WBGene00010731	5	1	2	TRUE	oogenesis
(I 9871225 9872011)	WBGene00003639	65	1	2	TRUE	both
(I 9876996 9877140)	WBGene00002142	1	1	2	TRUE	spermatogenesis
(I 990047 990620)	WBGene00018786	13	1	2	TRUE	oogenesis
(I 9923695 9923842)	WBGene00009941	1	1	2	TRUE	oogenesis
(I 9929719 9929977)	WBGene00009940	130	1	2	TRUE	both
(I 9929726 9929883)	WBGene00009940	1	1	2	TRUE	oogenesis
(I 9931030 9931183)	WBGene00013696	1	1	2	TRUE	oogenesis
(I 9949669 9950309)	WBGene00005023	278	1	2	TRUE	oogenesis
(I 9949673 9950309)	WBGene00005023	37	1	2	TRUE	spermatogenesis
(I 9966014 9966711)	WBGene00003397	191	1	2	TRUE	oogenesis
(I 9966015 9966711)	WBGene00003397	74	1	2	TRUE	spermatogenesis
(I 9966020 9966706)	WBGene00003397	64	1	2	TRUE	oogenesis
(I 9966029 9966691)	WBGene00003397	12	1	2	TRUE	spermatogenesis
(II 10001952 10002198)	WBGene00014127	69	1	2	TRUE	spermatogenesis
(II 10041142 10041380)	WBGene00009946	154	1	2	TRUE	spermatogenesis
(II 10041142 10041388)	WBGene00009946	103	1	2	TRUE	oogenesis
(II 10094878 10096232)	WBGene00014164	9	1	2	TRUE	spermatogenesis
(II 10094947 10096219)	WBGene00014164	1	1	2	TRUE	oogenesis
(II 10100348 10100597)	WBGene00014165	397	1	2	TRUE	spermatogenesis
(II 10100350 10100598)	WBGene00014165	285	1	2	TRUE	oogenesis
(II 10108719 10108966)	WBGene00014170	87	1	2	TRUE	spermatogenesis
(II 10135165 10135634)	WBGene00206354	1	1	2	TRUE	spermatogenesis
(II 10139597 10139849)	WBGene00009192	3	1	2	TRUE	oogenesis
(II 10171702 10171954)	WBGene00001686	363	1	2	TRUE	both
(II 10171750 10171915)	WBGene00001686	1	1	2	TRUE	oogenesis
(II 10173197 10173445)	WBGene00009364	104	1	2	TRUE	both
(II 10192634 10192827)	WBGene00011041	1	1	2	TRUE	oogenesis
(II 10197617 10197859)	WBGene00011038	287	1	2	TRUE	spermatogenesis
(II 10197617 10197860)	WBGene00011038	1702	1	2	TRUE	oogenesis
(II 10206807 10207032)	WBGene00011331	6	1	2	TRUE	oogenesis
(II 10206813 10207047)	WBGene00011331	11	1	2	TRUE	spermatogenesis
(II 10218516 10218755)	WBGene00004334	12	1	2	TRUE	oogenesis
(II 10223080 10223311)	WBGene00004038	11	1	2	TRUE	spermatogenesis
(II 10223118 10223293)	WBGene00004038	5	1	2	TRUE	oogenesis
(II 10231460 10234795)	WBGene00011335	16	1	2	TRUE	oogenesis
(II 10231473 10234791)	WBGene00011335	22	1	2	TRUE	spermatogenesis
(II 10249266 10249510)	WBGene00010015	290	1	2	TRUE	oogenesis
(II 10249266 10249511)	WBGene00010015	303	1	2	TRUE	spermatogenesis
(II 10251267 10251600)	WBGene00010013	16	1	2	TRUE	spermatogenesis
(II 10301221 10301475)	WBGene00007022	258	1	2	TRUE	oogenesis
(II 10301225 10301476)	WBGene00007022	170	1	2	TRUE	spermatogenesis
(II 10317294 10317494)	WBGene00194935	101	1	2	TRUE	spermatogenesis
(II 10318297 10318617)	WBGene00010832	1	1	2	TRUE	spermatogenesis
(II 10346447 10346690)	WBGene00007420	1	1	2	TRUE	oogenesis
(II 10350787 10351035)	WBGene00007419	60	1	2	TRUE	spermatogenesis
(II 10350798 10351031)	WBGene00007419	36	1	2	TRUE	oogenesis
(II 10394559 10394811)	WBGene00001683	969	1	2	TRUE	oogenesis
(II 10394560 10394811)	WBGene00001683	364	1	2	TRUE	spermatogenesis
(II 10396926 10397377)	WBGene00011664	24	1	2	TRUE	spermatogenesis
(II 10396926 10397391)	WBGene00011664	64	1	2	TRUE	oogenesis
(II 10411590 10412274)	WBGene00008484	8	1	2	TRUE	spermatogenesis
(II 10448318 10448583)	WBGene00014058	277	1	2	TRUE	oogenesis
(II 10448318 10448584)	WBGene00014058	215	1	2	TRUE	spermatogenesis
(II 10450843 10451131)	WBGene00003038	65	1	2	TRUE	oogenesis
(II 10450852 10451135)	WBGene00003038	48	1	2	TRUE	spermatogenesis
(II 10452923 10453160)	WBGene00014060	1	1	2	TRUE	spermatogenesis
(II 10530410 10530647)	WBGene00003107	10	1	2	TRUE	oogenesis
(II 10530484 10530631)	WBGene00003107	2	1	2	TRUE	spermatogenesis
(II 1055027 1055196)	WBGene00019312	2	1	2	TRUE	oogenesis
(II 10570617 10570795)	WBGene00007353	2	1	2	TRUE	spermatogenesis
(II 10572331 10572703)	WBGene00007354	1	1	2	TRUE	oogenesis
(II 10581195 10581439)	WBGene00000933	1	1	2	TRUE	oogenesis
(II 10581243 10581493)	WBGene00000933	126	1	2	TRUE	spermatogenesis
(II 10581243 10581494)	WBGene00000933	198	1	2	TRUE	oogenesis
(II 10588181 10589005)	WBGene00000796	190	1	2	TRUE	oogenesis
(II 10588182 10589005)	WBGene00000796	121	1	2	TRUE	spermatogenesis
(II 10592865 10593107)	WBGene00000798	120	1	2	TRUE	spermatogenesis
(II 10592865 10593111)	WBGene00000798	163	1	2	TRUE	oogenesis
(II 10618472 10618832)	WBGene00007563	2	1	2	TRUE	spermatogenesis
(II 10628400 10628752)	WBGene00010899	4	1	2	TRUE	spermatogenesis
(II 10643803 10644038)	WBGene00010895	37	1	2	TRUE	spermatogenesis
(II 10647546 10647732)	WBGene00010901	3	1	2	TRUE	oogenesis
(II 10647554 10647754)	WBGene00010901	5	1	2	TRUE	spermatogenesis
(II 10659231 10659497)	WBGene00004704	273	1	2	TRUE	oogenesis
(II 10659232 10659497)	WBGene00004704	212	1	2	TRUE	spermatogenesis
(II 10704962 10705229)	WBGene00000616	39	1	2	TRUE	spermatogenesis
(II 10704963 10705227)	WBGene00000616	92	1	2	TRUE	oogenesis
(II 10707259 10707506)	WBGene00000656	309	1	2	TRUE	spermatogenesis
(II 10707260 10707506)	WBGene00000656	144	1	2	TRUE	oogenesis
(II 10714941 10715094)	WBGene00007489	3	1	2	TRUE	oogenesis
(II 10717639 10718407)	WBGene00206538	1	1	2	TRUE	spermatogenesis
(II 10785515 10785774)	WBGene00000411	460	1	2	TRUE	oogenesis
(II 10785517 10785773)	WBGene00000411	150	1	2	TRUE	spermatogenesis
(II 10811099 10811806)	WBGene00011070	1	1	2	TRUE	oogenesis
(II 10874009 10874841)	WBGene00003882	58	1	2	TRUE	both
(II 10889376 10889729)	WBGene00004222	2	1	2	TRUE	spermatogenesis
(II 10914784 10914987)	WBGene00194850	2	1	2	TRUE	spermatogenesis
(II 10919312 10919561)	WBGene00006530	19	1	2	TRUE	spermatogenesis
(II 10919396 10919557)	WBGene00006530	2	1	2	TRUE	oogenesis
(II 10926589 10926929)	WBGene00010988	120	1	2	TRUE	oogenesis
(II 10926592 10926929)	WBGene00010988	89	1	2	TRUE	spermatogenesis
(II 10942609 10943307)	WBGene00219205	1	1	2	TRUE	spermatogenesis
(II 10947575 10947817)	WBGene00010991	87	1	2	TRUE	spermatogenesis
(II 11006750 11007087)	WBGene00004215	10	1	2	TRUE	spermatogenesis
(II 11006750 11007114)	WBGene00004215	32	1	2	TRUE	oogenesis
(II 11100143 11100370)	WBGene00043120	3	1	2	TRUE	spermatogenesis
(II 11104507 11104764)	WBGene00007503	126	1	2	TRUE	spermatogenesis
(II 11104530 11104752)	WBGene00007503	2	1	2	TRUE	oogenesis
(II 11106649 11106899)	WBGene00007500	197	1	2	TRUE	spermatogenesis
(II 11106650 11106899)	WBGene00007500	350	1	2	TRUE	oogenesis
(II 11108177 11108429)	WBGene00007501	96	1	2	TRUE	oogenesis
(II 11108182 11108430)	WBGene00007501	36	1	2	TRUE	spermatogenesis
(II 11112747 11113417)	WBGene00003133	101	1	2	TRUE	oogenesis
(II 11112747 11113420)	WBGene00003133	36	1	2	TRUE	spermatogenesis
(II 11127125 11127375)	WBGene00003076	402	1	2	TRUE	oogenesis
(II 11127125 11127376)	WBGene00003076	111	1	2	TRUE	spermatogenesis
(II 11127173 11127329)	WBGene00003076	1	1	2	TRUE	oogenesis
(II 11127780 11128470)	WBGene00009575	19	1	2	TRUE	oogenesis
(II 11127780 11128474)	WBGene00009575	13	1	2	TRUE	spermatogenesis
(II 11186040 11186720)	WBGene00009513	167	1	2	TRUE	spermatogenesis
(II 11188353 11188612)	WBGene00009514	31	1	2	TRUE	spermatogenesis
(II 11188354 11188530)	WBGene00009514	2	1	2	TRUE	oogenesis
(II 11239703 11239942)	WBGene00011529	183	1	2	TRUE	spermatogenesis
(II 11239710 11239942)	WBGene00011529	235	1	2	TRUE	oogenesis
(II 1128044 1128758)	WBGene00006387	63	1	2	TRUE	oogenesis
(II 1128048 1128756)	WBGene00006387	31	1	2	TRUE	spermatogenesis
(II 11282248 11282846)	WBGene00006853	4	1	2	TRUE	spermatogenesis
(II 11297736 11297975)	WBGene00008166	132	1	2	TRUE	spermatogenesis
(II 11297736 11297982)	WBGene00008166	276	1	2	TRUE	oogenesis
(II 11301406 11301658)	WBGene00006414	250	1	2	TRUE	oogenesis
(II 11301406 11301659)	WBGene00006414	162	1	2	TRUE	spermatogenesis
(II 11308967 11309206)	WBGene00011995	7	1	2	TRUE	spermatogenesis
(II 11308968 11309199)	WBGene00011995	6	1	2	TRUE	oogenesis
(II 11425267 11425410)	WBGene00014666	1	1	2	TRUE	spermatogenesis
(II 11454003 11454256)	WBGene00004698	428	1	2	TRUE	spermatogenesis
(II 11454004 11454256)	WBGene00004698	340	1	2	TRUE	oogenesis
(II 11464921 11465175)	WBGene00012203	47	1	2	TRUE	spermatogenesis
(II 11464921 11465176)	WBGene00012203	147	1	2	TRUE	oogenesis
(II 11474117 11474374)	WBGene00012206	84	1	2	TRUE	spermatogenesis
(II 11474120 11474367)	WBGene00012206	115	1	2	TRUE	oogenesis
(II 11474123 11474366)	WBGene00012206	30	1	2	TRUE	spermatogenesis
(II 11474123 11474374)	WBGene00012206	32	1	2	TRUE	oogenesis
(II 11488503 11489425)	WBGene00007149	1	1	2	TRUE	spermatogenesis
(II 11497896 11498163)	WBGene00007145	102	1	2	TRUE	spermatogenesis
(II 11497897 11498163)	WBGene00007145	139	1	2	TRUE	oogenesis
(II 11511021 11511405)	WBGene00007146	1	1	2	TRUE	spermatogenesis
(II 11518752 11519477)	WBGene00007148	7	1	2	TRUE	spermatogenesis
(II 11521655 11521806)	WBGene00013388	2	1	2	TRUE	oogenesis
(II 11545751 11546156)	WBGene00001031	482	1	2	TRUE	both
(II 11547496 11547996)	WBGene00010052	210	1	2	TRUE	oogenesis
(II 11571806 11571979)	WBGene00010049	3	1	2	TRUE	spermatogenesis
(II 11571806 11571994)	WBGene00010049	7	1	2	TRUE	oogenesis
(II 11573233 11573480)	WBGene00010048	86	1	2	TRUE	both
(II 11578734 11578984)	WBGene00010056	130	1	2	TRUE	oogenesis
(II 11578735 11578984)	WBGene00010056	123	1	2	TRUE	spermatogenesis
(II 11582913 11583418)	WBGene00008361	64	1	2	TRUE	spermatogenesis
(II 11582914 11583418)	WBGene00008361	93	1	2	TRUE	oogenesis
(II 11603958 11605865)	WBGene00008547	2	1	2	TRUE	spermatogenesis
(II 11603974 11605855)	WBGene00008547	3	1	2	TRUE	oogenesis
(II 11612303 11612547)	WBGene00008548	8	1	2	TRUE	spermatogenesis
(II 11612335 11612500)	WBGene00008548	2	1	2	TRUE	oogenesis
(II 11630709 11631749)	WBGene00008549	14	1	2	TRUE	oogenesis
(II 11647027 11647797)	WBGene00013923	1	1	2	TRUE	oogenesis
(II 11649335 11650689)	WBGene00013925	106	1	2	TRUE	spermatogenesis
(II 11649336 11650689)	WBGene00013925	88	1	2	TRUE	oogenesis
(II 11676352 11676600)	WBGene00008136	163	1	2	TRUE	spermatogenesis
(II 11676352 11676601)	WBGene00008136	190	1	2	TRUE	oogenesis
(II 11689053 11689213)	WBGene00002184	2	1	2	TRUE	spermatogenesis
(II 11694836 11695045)	WBGene00002184	3	1	2	TRUE	oogenesis
(II 11696512 11696763)	WBGene00008140	60	1	2	TRUE	spermatogenesis
(II 11696512 11696765)	WBGene00008140	83	1	2	TRUE	oogenesis
(II 11706103 11706681)	WBGene00012149	72	1	2	TRUE	oogenesis
(II 11706110 11706680)	WBGene00012149	42	1	2	TRUE	spermatogenesis
(II 11709272 11709457)	WBGene00008743	1	1	2	TRUE	oogenesis
(II 11713984 11715394)	WBGene00008744	2	1	2	TRUE	oogenesis
(II 11720564 11721487)	WBGene00008739	2	1	2	TRUE	spermatogenesis
(II 11720597 11721487)	WBGene00008739	3	1	2	TRUE	oogenesis
(II 11725470 11725726)	WBGene00002262	43	1	2	TRUE	both
(II 11726913 11727165)	WBGene00008740	130	1	2	TRUE	both
(II 11778440 11778579)	WBGene00001016	1	1	2	TRUE	oogenesis
(II 11783555 11783804)	WBGene00009656	63	1	2	TRUE	oogenesis
(II 11783564 11783798)	WBGene00009656	14	1	2	TRUE	spermatogenesis
(II 11790915 11795585)	WBGene00009657	10	1	2	TRUE	spermatogenesis
(II 11790949 11795557)	WBGene00009657	1	1	2	TRUE	oogenesis
(II 11806700 11806951)	WBGene00005013	78	1	2	TRUE	spermatogenesis
(II 11806786 11806939)	WBGene00005013	1	1	2	TRUE	oogenesis
(II 11809370 11810124)	WBGene00009662	73	1	2	TRUE	oogenesis
(II 11809393 11810112)	WBGene00009662	7	1	2	TRUE	spermatogenesis
(II 11810801 11811484)	WBGene00009659	98	1	2	TRUE	oogenesis
(II 11835644 11837295)	WBGene00194848	1	1	2	TRUE	spermatogenesis
(II 11843277 11843578)	WBGene00012085	8	1	2	TRUE	oogenesis
(II 11843299 11843535)	WBGene00012085	1	1	2	TRUE	spermatogenesis
(II 11875156 11875403)	WBGene00010785	311	1	2	TRUE	oogenesis
(II 11875158 11875403)	WBGene00010785	185	1	2	TRUE	spermatogenesis
(II 11882672 11882844)	WBGene00014155	3	1	2	TRUE	oogenesis
(II 11954528 11954817)	WBGene00012222	5	1	2	TRUE	spermatogenesis
(II 11962355 11962601)	WBGene00012220	236	1	2	TRUE	oogenesis
(II 11962366 11962601)	WBGene00012220	115	1	2	TRUE	spermatogenesis
(II 11968687 11968933)	WBGene00003228	27	1	2	TRUE	spermatogenesis
(II 11968687 11968942)	WBGene00003228	549	1	2	TRUE	oogenesis
(II 11970587 11970835)	WBGene00003228	54	1	2	TRUE	spermatogenesis
(II 11970587 11970838)	WBGene00003228	497	1	2	TRUE	oogenesis
(II 1197437 1211169)	WBGene00018734	4	1	2	TRUE	oogenesis
(II 11989074 11990272)	WBGene00012459	46	1	2	TRUE	oogenesis
(II 11989078 11990272)	WBGene00012459	34	1	2	TRUE	spermatogenesis
(II 11993127 11993903)	WBGene00012460	95	1	2	TRUE	oogenesis
(II 11993130 11993904)	WBGene00012460	69	1	2	TRUE	spermatogenesis
(II 12000654 12000830)	WBGene00044030	1	1	2	TRUE	spermatogenesis
(II 12013228 12013867)	WBGene00012461	1	1	2	TRUE	oogenesis
(II 12016313 12022146)	WBGene00012461	3	1	2	TRUE	spermatogenesis
(II 12016323 12022173)	WBGene00012461	3	1	2	TRUE	oogenesis
(II 12024053 12024348)	WBGene00012465	122	1	2	TRUE	oogenesis
(II 12024054 12024343)	WBGene00012465	84	1	2	TRUE	spermatogenesis
(II 12054431 12054765)	WBGene00012463	5	1	2	TRUE	spermatogenesis
(II 12054477 12054791)	WBGene00012463	2	1	2	TRUE	oogenesis
(II 12133992 12134334)	WBGene00013246	7	1	2	TRUE	spermatogenesis
(II 12134006 12134341)	WBGene00013246	13	1	2	TRUE	oogenesis
(II 12147863 12148119)	WBGene00013247	34	1	2	TRUE	oogenesis
(II 12147863 12148127)	WBGene00013247	52	1	2	TRUE	spermatogenesis
(II 12147883 12148082)	WBGene00013247	2	1	2	TRUE	spermatogenesis
(II 12150973 12151202)	WBGene00013248	37	1	2	TRUE	oogenesis
(II 12150973 12151215)	WBGene00013248	44	1	2	TRUE	spermatogenesis
(II 12152027 12152248)	WBGene00013249	6	1	2	TRUE	oogenesis
(II 12152052 12152262)	WBGene00013249	8	1	2	TRUE	spermatogenesis
(II 12152063 12152224)	WBGene00013249	1	1	2	TRUE	spermatogenesis
(II 12154563 12154803)	WBGene00013250	62	1	2	TRUE	oogenesis
(II 12154573 12154804)	WBGene00013250	29	1	2	TRUE	spermatogenesis
(II 12157001 12157232)	WBGene00013251	9	1	2	TRUE	oogenesis
(II 12157002 12157232)	WBGene00013251	8	1	2	TRUE	spermatogenesis
(II 12159527 12159769)	WBGene00013252	13	1	2	TRUE	spermatogenesis
(II 12159548 12159764)	WBGene00013252	14	1	2	TRUE	oogenesis
(II 12164906 12165362)	WBGene00013253	22	1	2	TRUE	spermatogenesis
(II 12164906 12165364)	WBGene00013253	46	1	2	TRUE	oogenesis
(II 12172585 12173297)	WBGene00004394	3	1	2	TRUE	spermatogenesis
(II 12228422 12229603)	WBGene00013261	33	1	2	TRUE	oogenesis
(II 12228439 12229605)	WBGene00013261	12	1	2	TRUE	spermatogenesis
(II 12240498 12241650)	WBGene00013263	2	1	2	TRUE	oogenesis
(II 12240510 12241671)	WBGene00013263	3	1	2	TRUE	spermatogenesis
(II 1224852 1225851)	WBGene00018734	1	1	2	TRUE	oogenesis
(II 12264247 12264961)	WBGene00013266	10	1	2	TRUE	oogenesis
(II 12264300 12264921)	WBGene00013266	2	1	2	TRUE	spermatogenesis
(II 12279705 12279998)	WBGene00013269	132	1	2	TRUE	spermatogenesis
(II 12279705 12279999)	WBGene00013269	192	1	2	TRUE	oogenesis
(II 12283717 12283968)	WBGene00002063	147	1	2	TRUE	spermatogenesis
(II 12283718 12283970)	WBGene00002063	40	1	2	TRUE	oogenesis
(II 1228415 1229020)	WBGene00018734	8	1	2	TRUE	oogenesis
(II 1228449 1228978)	WBGene00018734	2	1	2	TRUE	spermatogenesis
(II 12304197 12304838)	WBGene00016834	3	1	2	TRUE	spermatogenesis
(II 12342169 12342717)	WBGene00004945	20	1	2	TRUE	oogenesis
(II 12342171 12342728)	WBGene00004945	9	1	2	TRUE	oogenesis
(II 12462551 12462775)	WBGene00008838	6	1	2	TRUE	oogenesis
(II 12520289 12522590)	WBGene00044032	9	1	2	TRUE	oogenesis
(II 1255945 1256193)	WBGene00018575	136	1	2	TRUE	spermatogenesis
(II 1259370 1259518)	WBGene00023410	2	1	2	TRUE	spermatogenesis
(II 12606065 12606300)	WBGene00012585	6	1	2	TRUE	oogenesis
(II 12606082 12606309)	WBGene00012585	9	1	2	TRUE	spermatogenesis
(II 1262232 1262467)	WBGene00018574	15	1	2	TRUE	spermatogenesis
(II 12627280 12627427)	WBGene00012593	1	1	2	TRUE	oogenesis
(II 12629126 12629270)	WBGene00012594	1	1	2	TRUE	oogenesis
(II 12654880 12655033)	WBGene00012598	1	1	2	TRUE	spermatogenesis
(II 12669250 12669882)	WBGene00004347	2	1	2	TRUE	oogenesis
(II 12679073 12679359)	WBGene00012602	314	1	2	TRUE	both
(II 12679976 12680221)	WBGene00012895	25	1	2	TRUE	oogenesis
(II 12679992 12680210)	WBGene00012895	25	1	2	TRUE	spermatogenesis
(II 12694439 12694862)	WBGene00012894	96	1	2	TRUE	spermatogenesis
(II 12694440 12694864)	WBGene00012894	67	1	2	TRUE	oogenesis
(II 12694491 12694844)	WBGene00012894	1	1	2	TRUE	spermatogenesis
(II 12760826 12761334)	WBGene00012901	2	1	2	TRUE	spermatogenesis
(II 12768766 12769021)	WBGene00012904	77	1	2	TRUE	oogenesis
(II 12781341 12781652)	WBGene00012919	69	1	2	TRUE	spermatogenesis
(II 12781360 12781646)	WBGene00012919	3	1	2	TRUE	oogenesis
(II 12807046 12807769)	WBGene00012909	1	1	2	TRUE	spermatogenesis
(II 12880818 12881219)	WBGene00009390	127	1	2	TRUE	spermatogenesis
(II 12880837 12881139)	WBGene00009390	1	1	2	TRUE	oogenesis
(II 12885434 12885660)	WBGene00005040	10	1	2	TRUE	oogenesis
(II 12885463 12885625)	WBGene00005040	2	1	2	TRUE	spermatogenesis
(II 12896089 12896618)	WBGene00009394	37	1	2	TRUE	oogenesis
(II 12896091 12896605)	WBGene00009394	10	1	2	TRUE	spermatogenesis
(II 12919633 12919884)	WBGene00010263	204	1	2	TRUE	oogenesis
(II 12919635 12919879)	WBGene00010263	70	1	2	TRUE	spermatogenesis
(II 12954963 12955569)	WBGene00012606	10	1	2	TRUE	spermatogenesis
(II 12988243 12988726)	WBGene00000870	17	1	2	TRUE	oogenesis
(II 13047958 13048456)	WBGene00009641	116	1	2	TRUE	spermatogenesis
(II 13047963 13048447)	WBGene00009641	168	1	2	TRUE	spermatogenesis
(II 13057096 13059286)	WBGene00006999	7	1	2	TRUE	spermatogenesis
(II 13057118 13059276)	WBGene00006999	3	1	2	TRUE	oogenesis
(II 13064982 13068833)	WBGene00006999	8	1	2	TRUE	spermatogenesis
(II 13064990 13068789)	WBGene00006999	5	1	2	TRUE	oogenesis
(II 13067330 13068837)	WBGene00006999	9	1	2	TRUE	spermatogenesis
(II 13067371 13068826)	WBGene00006999	2	1	2	TRUE	oogenesis
(II 13075024 13075251)	WBGene00009642	2	1	2	TRUE	spermatogenesis
(II 13091742 13092674)	WBGene00013592	1	1	2	TRUE	oogenesis
(II 1311295 1311702)	WBGene00018974	100	1	2	TRUE	oogenesis
(II 1311298 1311704)	WBGene00018974	45	1	2	TRUE	spermatogenesis
(II 1311324 1311625)	WBGene00018974	1	1	2	TRUE	oogenesis
(II 13123051 13123265)	WBGene00009247	5	1	2	TRUE	oogenesis
(II 13123061 13123262)	WBGene00009247	3	1	2	TRUE	spermatogenesis
(II 13195567 13198100)	WBGene00002264	1	1	2	TRUE	spermatogenesis
(II 13197055 13198128)	WBGene00002264	28	1	2	TRUE	oogenesis
(II 13197055 13198133)	WBGene00002264	66	1	2	TRUE	spermatogenesis
(II 13200206 13200770)	WBGene00000274	51	1	2	TRUE	oogenesis
(II 13200217 13200769)	WBGene00000274	22	1	2	TRUE	spermatogenesis
(II 1321111 1321432)	WBGene00006924	3512	1	2	TRUE	both
(II 13216136 13216390)	WBGene00008859	74	1	2	TRUE	spermatogenesis
(II 13216138 13216390)	WBGene00008859	121	1	2	TRUE	oogenesis
(II 13245431 13245895)	WBGene00008862	1	1	2	TRUE	oogenesis
(II 1326996 1327888)	WBGene00002176	3	1	2	TRUE	oogenesis
(II 13309388 13309631)	WBGene00012987	1	1	2	TRUE	spermatogenesis
(II 13309405 13309668)	WBGene00012987	3	1	2	TRUE	oogenesis
(II 13338304 13338551)	WBGene00012992	162	1	2	TRUE	oogenesis
(II 13338308 13338549)	WBGene00012992	98	1	2	TRUE	spermatogenesis
(II 1337162 1337464)	WBGene00002176	5	1	2	TRUE	oogenesis
(II 1337249 1337481)	WBGene00002176	1	1	2	TRUE	spermatogenesis
(II 13376416 13377538)	WBGene00012994	70	1	2	TRUE	oogenesis
(II 13376417 13377540)	WBGene00012994	31	1	2	TRUE	spermatogenesis
(II 13376424 13377535)	WBGene00012994	10	1	2	TRUE	spermatogenesis
(II 13392630 13393494)	WBGene00012995	76	1	2	TRUE	oogenesis
(II 13392647 13393494)	WBGene00012995	26	1	2	TRUE	spermatogenesis
(II 13396254 13397205)	WBGene00012995	64	1	2	TRUE	both
(II 1339730 1346090)	WBGene00002176	1	1	2	TRUE	oogenesis
(II 1339731 1346128)	WBGene00002176	2	1	2	TRUE	spermatogenesis
(II 13403149 13404542)	WBGene00012996	219	1	2	TRUE	both
(II 13406352 13408109)	WBGene00001162	20	1	2	TRUE	spermatogenesis
(II 13406356 13408109)	WBGene00001162	83	1	2	TRUE	oogenesis
(II 13413981 13414600)	WBGene00012997	69	1	2	TRUE	oogenesis
(II 13413984 13414600)	WBGene00012997	30	1	2	TRUE	spermatogenesis
(II 13419159 13420421)	WBGene00013014	69	1	2	TRUE	oogenesis
(II 13419166 13420412)	WBGene00013014	21	1	2	TRUE	spermatogenesis
(II 13424598 13425062)	WBGene00013015	12	1	2	TRUE	spermatogenesis
(II 13424604 13425064)	WBGene00013015	9	1	2	TRUE	oogenesis
(II 13472580 13472826)	WBGene00008447	7	1	2	TRUE	oogenesis
(II 13477694 13477912)	WBGene00045410	4	1	2	TRUE	oogenesis
(II 13477699 13477865)	WBGene00045410	2	1	2	TRUE	spermatogenesis
(II 13488078 13489861)	WBGene00000113	51	1	2	TRUE	oogenesis
(II 13488094 13489854)	WBGene00000113	24	1	2	TRUE	spermatogenesis
(II 13488121 13490405)	WBGene00000113	1	1	2	TRUE	spermatogenesis
(II 13501931 13502453)	WBGene00009742	1	1	2	TRUE	spermatogenesis
(II 13575919 13576078)	WBGene00013006	9	1	2	TRUE	spermatogenesis
(II 13575923 13576108)	WBGene00013006	34	1	2	TRUE	oogenesis
(II 13604189 13604385)	WBGene00000819	13	1	2	TRUE	spermatogenesis
(II 13632721 13633645)	WBGene00006404	1	1	2	TRUE	spermatogenesis
(II 13708630 13709086)	WBGene00002235	1	1	2	TRUE	spermatogenesis
(II 13723084 13723332)	WBGene00013208	67	1	2	TRUE	spermatogenesis
(II 13723084 13723333)	WBGene00013208	219	1	2	TRUE	oogenesis
(II 13726215 13727738)	WBGene00013209	190	1	2	TRUE	both
(II 13729769 13731415)	WBGene00013211	62	1	2	TRUE	oogenesis
(II 13729770 13731418)	WBGene00013211	38	1	2	TRUE	spermatogenesis
(II 13741776 13742320)	WBGene00003246	1	1	2	TRUE	spermatogenesis
(II 13741804 13742348)	WBGene00003246	1	1	2	TRUE	oogenesis
(II 13752407 13752579)	WBGene00011055	2	1	2	TRUE	oogenesis
(II 13758508 13758847)	WBGene00011054	41	1	2	TRUE	spermatogenesis
(II 13758508 13758856)	WBGene00011054	96	1	2	TRUE	oogenesis
(II 13766400 13767201)	WBGene00011053	18	1	2	TRUE	spermatogenesis
(II 13772877 13773025)	WBGene00007220	1	1	2	TRUE	spermatogenesis
(II 13873247 13875116)	WBGene00013094	458	1	2	TRUE	both
(II 13882736 13883433)	WBGene00001838	98	1	2	TRUE	oogenesis
(II 13882739 13883432)	WBGene00001838	20	1	2	TRUE	spermatogenesis
(II 13896687 13898122)	WBGene00013096	34	1	2	TRUE	spermatogenesis
(II 13896687 13898124)	WBGene00013096	100	1	2	TRUE	oogenesis
(II 13981473 13981628)	WBGene00012728	1	1	2	TRUE	both
(II 14011255 14012494)	WBGene00008498	22	1	2	TRUE	spermatogenesis
(II 1402593 1402847)	WBGene00021785	180	1	2	TRUE	oogenesis
(II 1402594 1402845)	WBGene00021785	110	1	2	TRUE	spermatogenesis
(II 14060932 14061182)	WBGene00012188	59	1	2	TRUE	spermatogenesis
(II 14060932 14061184)	WBGene00012188	138	1	2	TRUE	oogenesis
(II 14063495 14063750)	WBGene00002275	58	1	2	TRUE	spermatogenesis
(II 14063496 14063750)	WBGene00002275	234	1	2	TRUE	oogenesis
(II 14069105 14070234)	WBGene00012730	47	1	2	TRUE	oogenesis
(II 14069107 14070234)	WBGene00012730	26	1	2	TRUE	spermatogenesis
(II 14125507 14126641)	WBGene00010721	118	1	2	TRUE	oogenesis
(II 14125510 14126641)	WBGene00010721	50	1	2	TRUE	spermatogenesis
(II 14137959 14138952)	WBGene00010719	473	1	2	TRUE	spermatogenesis
(II 14137977 14138871)	WBGene00010719	1	1	2	TRUE	oogenesis
(II 14155974 14156503)	WBGene00006964	89	1	2	TRUE	both
(II 14180302 14181191)	WBGene00012980	2	1	2	TRUE	oogenesis
(II 14180342 14181244)	WBGene00012980	3	1	2	TRUE	spermatogenesis
(II 14183525 14183978)	WBGene00012980	4	1	2	TRUE	spermatogenesis
(II 14214451 14215456)	WBGene00012981	10	1	2	TRUE	oogenesis
(II 14214513 14215444)	WBGene00012981	1	1	2	TRUE	oogenesis
(II 14250830 14251092)	WBGene00001971	1266	1	2	TRUE	both
(II 14276659 14276899)	WBGene00013214	152	1	2	TRUE	oogenesis
(II 14292932 14293085)	WBGene00013215	1	1	2	TRUE	spermatogenesis
(II 14292969 14293122)	WBGene00013215	1	1	2	TRUE	oogenesis
(II 14297407 14297634)	WBGene00013216	8	1	2	TRUE	oogenesis
(II 14318560 14319248)	WBGene00013221	3	1	2	TRUE	spermatogenesis
(II 14318562 14319255)	WBGene00013221	3	1	2	TRUE	oogenesis
(II 14350192 14350438)	WBGene00013219	318	1	2	TRUE	spermatogenesis
(II 14350192 14350441)	WBGene00013219	488	1	2	TRUE	oogenesis
(II 14358404 14358572)	WBGene00011051	11	1	2	TRUE	spermatogenesis
(II 14362107 14362375)	WBGene00011047	42	1	2	TRUE	spermatogenesis
(II 14362108 14362379)	WBGene00011047	67	1	2	TRUE	oogenesis
(II 14365725 14367448)	WBGene00002076	4	1	2	TRUE	oogenesis
(II 14365726 14367440)	WBGene00002076	2	1	2	TRUE	spermatogenesis
(II 14384545 14385125)	WBGene00003220	106	1	2	TRUE	oogenesis
(II 14384549 14385124)	WBGene00003220	61	1	2	TRUE	spermatogenesis
(II 14388558 14388713)	WBGene00195149	1	1	2	TRUE	oogenesis
(II 14390912 14391783)	WBGene00009180	118	1	2	TRUE	oogenesis
(II 14390914 14391782)	WBGene00009180	27	1	2	TRUE	spermatogenesis
(II 14400431 14400680)	WBGene00009180	198	1	2	TRUE	both
(II 14407251 14407499)	WBGene00009180	134	1	2	TRUE	oogenesis
(II 14407255 14407499)	WBGene00009180	26	1	2	TRUE	spermatogenesis
(II 14445301 14446036)	WBGene00010551	36	1	2	TRUE	spermatogenesis
(II 14445306 14446040)	WBGene00010551	77	1	2	TRUE	oogenesis
(II 1445377 1445548)	WBGene00021780	2	1	2	TRUE	spermatogenesis
(II 14524442 14524683)	WBGene00010195	110	1	2	TRUE	oogenesis
(II 14524443 14524679)	WBGene00010195	47	1	2	TRUE	spermatogenesis
(II 14525331 14525924)	WBGene00010196	23	1	2	TRUE	spermatogenesis
(II 14525335 14525914)	WBGene00010196	16	1	2	TRUE	oogenesis
(II 14534343 14534978)	WBGene00007312	119	1	2	TRUE	spermatogenesis
(II 14534344 14534980)	WBGene00007312	157	1	2	TRUE	oogenesis
(II 14538068 14538222)	WBGene00007315	1	1	2	TRUE	spermatogenesis
(II 14538090 14538244)	WBGene00007315	3	1	2	TRUE	oogenesis
(II 14573854 14574551)	WBGene00007242	5	1	2	TRUE	spermatogenesis
(II 14573855 14574579)	WBGene00007242	6	1	2	TRUE	oogenesis
(II 14578307 14578453)	WBGene00007243	1	1	2	TRUE	spermatogenesis
(II 14579055 14579303)	WBGene00007249	85	1	2	TRUE	spermatogenesis
(II 14583900 14584456)	WBGene00006939	4	1	2	TRUE	oogenesis
(II 14593864 14594597)	WBGene00007248	463	1	2	TRUE	spermatogenesis
(II 14593929 14594563)	WBGene00007248	1	1	2	TRUE	oogenesis
(II 14601152 14601388)	WBGene00006603	11	1	2	TRUE	spermatogenesis
(II 14601156 14601327)	WBGene00006603	2	1	2	TRUE	oogenesis
(II 14609366 14609591)	WBGene00006603	4	1	2	TRUE	oogenesis
(II 14609370 14609582)	WBGene00006603	8	1	2	TRUE	spermatogenesis
(II 14698717 14698917)	WBGene00007478	65	1	2	TRUE	spermatogenesis
(II 14705711 14706900)	WBGene00007479	1	1	2	TRUE	spermatogenesis
(II 14768642 14769724)	WBGene00013189	51	1	2	TRUE	oogenesis
(II 14768643 14769724)	WBGene00013189	17	1	2	TRUE	spermatogenesis
(II 14774477 14775395)	WBGene00013189	36	1	2	TRUE	both
(II 14780369 14781274)	WBGene00013193	81	1	2	TRUE	oogenesis
(II 14780370 14781273)	WBGene00013193	87	1	2	TRUE	spermatogenesis
(II 14791138 14791300)	WBGene00013195	4	1	2	TRUE	spermatogenesis
(II 14795410 14795679)	WBGene00001225	301	1	2	TRUE	both
(II 14798488 14798733)	WBGene00013196	164	1	2	TRUE	oogenesis
(II 14798489 14798733)	WBGene00013196	88	1	2	TRUE	spermatogenesis
(II 14813573 14813829)	WBGene00012182	146	1	2	TRUE	oogenesis
(II 14813587 14813827)	WBGene00012182	22	1	2	TRUE	spermatogenesis
(II 14815641 14816141)	WBGene00012179	4080	1	2	TRUE	both
(II 14857344 14857600)	WBGene00011043	113	1	2	TRUE	spermatogenesis
(II 14857344 14857607)	WBGene00011043	127	1	2	TRUE	oogenesis
(II 14869960 14870797)	WBGene00011044	61	1	2	TRUE	oogenesis
(II 14869963 14872698)	WBGene00011044	24	1	2	TRUE	oogenesis
(II 14869966 14870794)	WBGene00011044	43	1	2	TRUE	spermatogenesis
(II 14869969 14872691)	WBGene00011044	12	1	2	TRUE	spermatogenesis
(II 14931239 14933060)	WBGene00008443	6	1	2	TRUE	oogenesis
(II 14970154 14970425)	WBGene00044720	23	1	2	TRUE	oogenesis
(II 14970156 14970418)	WBGene00044720	22	1	2	TRUE	spermatogenesis
(II 14970169 14970408)	WBGene00044720	5	1	2	TRUE	spermatogenesis
(II 14970209 14970373)	WBGene00044720	1	1	2	TRUE	oogenesis
(II 14973554 14974584)	WBGene00013151	27	1	2	TRUE	spermatogenesis
(II 14973562 14974583)	WBGene00013151	61	1	2	TRUE	oogenesis
(II 14985850 14986755)	WBGene00013153	5	1	2	TRUE	spermatogenesis
(II 14993041 14993189)	WBGene00013154	1	1	2	TRUE	oogenesis
(II 15011081 15012836)	WBGene00013158	665	1	2	TRUE	spermatogenesis
(II 15011114 15012785)	WBGene00013158	2	1	2	TRUE	oogenesis
(II 15039417 15040352)	WBGene00000208	123	1	2	TRUE	spermatogenesis
(II 15039418 15040351)	WBGene00000208	164	1	2	TRUE	oogenesis
(II 15077364 15077616)	WBGene00013165	242	1	2	TRUE	spermatogenesis
(II 15077442 15077595)	WBGene00013165	1	1	2	TRUE	oogenesis
(II 15090220 15091315)	WBGene00013167	4	1	2	TRUE	spermatogenesis
(II 15090226 15091316)	WBGene00013167	16	1	2	TRUE	oogenesis
(II 15110149 15112267)	WBGene00013176	43	1	2	TRUE	both
(II 15120302 15120576)	WBGene00013168	327	1	2	TRUE	oogenesis
(II 15121757 15122007)	WBGene00013168	169	1	2	TRUE	both
(II 15147126 15148150)	WBGene00013173	1	1	2	TRUE	spermatogenesis
(II 15207504 15220262)	WBGene00021597	2	1	2	TRUE	spermatogenesis
(II 15207504 15220290)	WBGene00021597	3	1	2	TRUE	oogenesis
(II 15216538 15220289)	WBGene00021597	75	1	2	TRUE	oogenesis
(II 15216539 15220284)	WBGene00021597	19	1	2	TRUE	spermatogenesis
(II 15218935 15220273)	WBGene00021597	3	1	2	TRUE	oogenesis
(II 15230787 15231645)	WBGene00021596	2	1	2	TRUE	spermatogenesis
(II 15268461 15269553)	WBGene00007064	21	1	2	TRUE	oogenesis
(II 168589 168892)	WBGene00001340	125	1	2	TRUE	oogenesis
(II 168595 168886)	WBGene00001340	28	1	2	TRUE	spermatogenesis
(II 1713259 1713494)	WBGene00018443	28	1	2	TRUE	oogenesis
(II 1715327 1715571)	WBGene00018438	50	1	2	TRUE	oogenesis
(II 1732443 1732607)	WBGene00018433	2	1	2	TRUE	oogenesis
(II 1832445 1832593)	WBGene00020358	1	1	2	TRUE	spermatogenesis
(II 1862808 1863012)	WBGene00015830	3	1	2	TRUE	oogenesis
(II 1871561 1871781)	WBGene00015839	2	1	2	TRUE	spermatogenesis
(II 1905508 1905687)	WBGene00016717	1	1	2	TRUE	spermatogenesis
(II 1923158 1923411)	WBGene00018661	12	1	2	TRUE	oogenesis
(II 1923172 1923411)	WBGene00018661	5	1	2	TRUE	spermatogenesis
(II 1924780 1925022)	WBGene00018660	25	1	2	TRUE	oogenesis
(II 1924780 1925025)	WBGene00018660	7	1	2	TRUE	spermatogenesis
(II 1926481 1926733)	WBGene00018659	123	1	2	TRUE	spermatogenesis
(II 1926483 1926732)	WBGene00018659	145	1	2	TRUE	oogenesis
(II 1927894 1928130)	WBGene00018658	12	1	2	TRUE	spermatogenesis
(II 1927894 1928138)	WBGene00018658	21	1	2	TRUE	oogenesis
(II 1948819 1948973)	WBGene00022685	1	1	2	TRUE	oogenesis
(II 1987299 1987544)	WBGene00021193	10	1	2	TRUE	spermatogenesis
(II 1987311 1987542)	WBGene00021193	13	1	2	TRUE	oogenesis
(II 1996615 1996779)	WBGene00016555	1	1	2	TRUE	spermatogenesis
(II 2003434 2003677)	WBGene00019136	12	1	2	TRUE	oogenesis
(II 2003453 2003652)	WBGene00019136	2	1	2	TRUE	spermatogenesis
(II 2019676 2019822)	WBGene00019133	1	1	2	TRUE	spermatogenesis
(II 2032731 2032991)	WBGene00019142	47	1	2	TRUE	spermatogenesis
(II 2032733 2033005)	WBGene00019142	43	1	2	TRUE	oogenesis
(II 2084268 2084499)	WBGene00020534	39	1	2	TRUE	spermatogenesis
(II 2104564 2104980)	WBGene00020075	1	1	2	TRUE	spermatogenesis
(II 2137570 2138354)	WBGene00016547	1	1	2	TRUE	oogenesis
(II 2147037 2147355)	WBGene00016545	1	1	2	TRUE	oogenesis
(II 2233548 2233801)	WBGene00018782	731	1	2	TRUE	oogenesis
(II 2233549 2233801)	WBGene00018782	425	1	2	TRUE	spermatogenesis
(II 2243673 2245223)	WBGene00018781	64	1	2	TRUE	oogenesis
(II 2243681 2245223)	WBGene00018781	26	1	2	TRUE	spermatogenesis
(II 2258544 2258789)	WBGene00019586	206	1	2	TRUE	spermatogenesis
(II 2258572 2258747)	WBGene00019586	2	1	2	TRUE	oogenesis
(II 2320472 2320635)	WBGene00022868	1	1	2	TRUE	spermatogenesis
(II 2353384 2354126)	WBGene00018380	5	1	2	TRUE	spermatogenesis
(II 2353440 2354133)	WBGene00018380	3	1	2	TRUE	oogenesis
(II 2422585 2423112)	WBGene00018351	1	1	2	TRUE	oogenesis
(II 2443459 2443894)	WBGene00006882	2	1	2	TRUE	spermatogenesis
(II 2443499 2443901)	WBGene00006882	2	1	2	TRUE	oogenesis
(II 2504912 2505731)	WBGene00019130	27	1	2	TRUE	spermatogenesis
(II 2504913 2505738)	WBGene00019130	90	1	2	TRUE	oogenesis
(II 2622769 2622939)	WBGene00017057	45	1	2	TRUE	spermatogenesis
(II 2625132 2625529)	WBGene00044301	4	1	2	TRUE	spermatogenesis
(II 2631470 2631681)	WBGene00017055	103	1	2	TRUE	spermatogenesis
(II 2638403 2638656)	WBGene00017708	72	1	2	TRUE	both
(II 2640155 2640304)	WBGene00017707	2	1	2	TRUE	spermatogenesis
(II 2675801 2676055)	WBGene00017703	12	1	2	TRUE	spermatogenesis
(II 2736880 2737357)	WBGene00044367	1	1	2	TRUE	oogenesis
(II 2787484 2787733)	WBGene00017245	169	1	2	TRUE	both
(II 2817114 2817350)	WBGene00019690	1	1	2	TRUE	oogenesis
(II 2875124 2875907)	WBGene00022438	2	1	2	TRUE	oogenesis
(II 289047 289862)	WBGene00015185	218	1	2	TRUE	both
(II 290640 291033)	WBGene00015184	333	1	2	TRUE	spermatogenesis
(II 290641 291033)	WBGene00015184	240	1	2	TRUE	oogenesis
(II 2919778 2920041)	WBGene00022452	635	1	2	TRUE	oogenesis
(II 2919781 2920041)	WBGene00022452	395	1	2	TRUE	spermatogenesis
(II 2923919 2924146)	WBGene00022712	6	1	2	TRUE	oogenesis
(II 2923921 2924157)	WBGene00022712	2	1	2	TRUE	spermatogenesis
(II 2923931 2924136)	WBGene00022712	2	1	2	TRUE	spermatogenesis
(II 297580 298926)	WBGene00015183	1	1	2	TRUE	oogenesis
(II 2978420 2978985)	WBGene00003678	3	1	2	TRUE	oogenesis
(II 2988510 2989759)	WBGene00019513	17	1	2	TRUE	spermatogenesis
(II 2988512 2989765)	WBGene00019513	49	1	2	TRUE	oogenesis
(II 2991661 2992153)	WBGene00019512	166	1	2	TRUE	spermatogenesis
(II 2991686 2992086)	WBGene00019512	2	1	2	TRUE	oogenesis
(II 2998984 2999239)	WBGene00019511	67	1	2	TRUE	spermatogenesis
(II 2998984 2999242)	WBGene00019511	32	1	2	TRUE	oogenesis
(II 3001041 3001621)	WBGene00016576	22	1	2	TRUE	spermatogenesis
(II 3001043 3001623)	WBGene00016576	120	1	2	TRUE	oogenesis
(II 3002698 3003076)	WBGene00016575	4	1	2	TRUE	oogenesis
(II 3002738 3003073)	WBGene00016575	2	1	2	TRUE	spermatogenesis
(II 3004159 3004653)	WBGene00016574	28	1	2	TRUE	oogenesis
(II 3004171 3004652)	WBGene00016574	8	1	2	TRUE	spermatogenesis
(II 3006031 3006276)	WBGene00016573	65	1	2	TRUE	oogenesis
(II 3006046 3006274)	WBGene00016573	13	1	2	TRUE	spermatogenesis
(II 302600 302845)	WBGene00019280	12	1	2	TRUE	spermatogenesis
(II 302609 302853)	WBGene00019280	12	1	2	TRUE	oogenesis
(II 3038881 3039189)	WBGene00015196	4	1	2	TRUE	spermatogenesis
(II 3057058 3058082)	WBGene00002997	6	1	2	TRUE	spermatogenesis
(II 3057065 3058097)	WBGene00002997	33	1	2	TRUE	oogenesis
(II 3061211 3061691)	WBGene00021293	6	1	2	TRUE	oogenesis
(II 3079198 3080486)	WBGene00021292	152	1	2	TRUE	oogenesis
(II 3079200 3080486)	WBGene00021292	131	1	2	TRUE	spermatogenesis
(II 3114342 3114586)	WBGene00021288	481	1	2	TRUE	spermatogenesis
(II 3129302 3129457)	WBGene00020407	1	1	2	TRUE	spermatogenesis
(II 3178214 3178462)	WBGene00005552	143	1	2	TRUE	spermatogenesis
(II 3178233 3178437)	WBGene00005552	7	1	2	TRUE	oogenesis
(II 31826 32313)	WBGene00017744	9	1	2	TRUE	spermatogenesis
(II 3183815 3184166)	WBGene00021299	1	1	2	TRUE	oogenesis
(II 31847 32295)	WBGene00017744	4	1	2	TRUE	oogenesis
(II 3209666 3209910)	WBGene00022569	5	1	2	TRUE	spermatogenesis
(II 3209666 3209914)	WBGene00022569	8	1	2	TRUE	oogenesis
(II 3216138 3216285)	WBGene00022566	1	1	2	TRUE	oogenesis
(II 3227574 3227798)	WBGene00023399	4	1	2	TRUE	spermatogenesis
(II 3267741 3271248)	WBGene00195073	1	1	2	TRUE	oogenesis
(II 3279099 3279548)	WBGene00017179	123	1	2	TRUE	spermatogenesis
(II 3282657 3282867)	WBGene00018196	40	1	2	TRUE	spermatogenesis
(II 3295553 3295701)	WBGene00018200	1	1	2	TRUE	spermatogenesis
(II 3340589 3341054)	WBGene00017453	8	1	2	TRUE	oogenesis
(II 3350281 3350523)	WBGene00017452	91	1	2	TRUE	oogenesis
(II 3350283 3350528)	WBGene00017452	53	1	2	TRUE	spermatogenesis
(II 3359329 3359633)	WBGene00017451	9	1	2	TRUE	oogenesis
(II 3359366 3359641)	WBGene00017451	8	1	2	TRUE	spermatogenesis
(II 3360235 3360476)	WBGene00017450	67	1	2	TRUE	oogenesis
(II 3360236 3360479)	WBGene00017450	42	1	2	TRUE	spermatogenesis
(II 3371687 3371847)	WBGene00021727	1	1	2	TRUE	oogenesis
(II 3371694 3371854)	WBGene00021727	1	1	2	TRUE	spermatogenesis
(II 3377122 3377357)	WBGene00021725	16	1	2	TRUE	oogenesis
(II 337780 337978)	WBGene00000778	7	1	2	TRUE	oogenesis
(II 337783 337994)	WBGene00000778	14	1	2	TRUE	spermatogenesis
(II 3381837 3381983)	WBGene00020290	2	1	2	TRUE	spermatogenesis
(II 3403982 3404267)	WBGene00017553	10	1	2	TRUE	spermatogenesis
(II 3407260 3407498)	WBGene00017552	18	1	2	TRUE	spermatogenesis
(II 3417029 3417290)	WBGene00017550	168	1	2	TRUE	spermatogenesis
(II 3448530 3448747)	WBGene00195071	5	1	2	TRUE	oogenesis
(II 3448569 3448746)	WBGene00195071	4	1	2	TRUE	spermatogenesis
(II 3449600 3449834)	WBGene00015852	1	1	2	TRUE	spermatogenesis
(II 3451422 3451643)	WBGene00015851	15	1	2	TRUE	spermatogenesis
(II 3451422 3451645)	WBGene00015851	28	1	2	TRUE	oogenesis
(II 3452718 3452957)	WBGene00015850	54	1	2	TRUE	oogenesis
(II 3452725 3452948)	WBGene00015850	16	1	2	TRUE	spermatogenesis
(II 3453846 3454095)	WBGene00015849	58	1	2	TRUE	spermatogenesis
(II 3453852 3454094)	WBGene00015849	93	1	2	TRUE	oogenesis
(II 3482437 3482682)	WBGene00004896	119	1	2	TRUE	oogenesis
(II 3482452 3482682)	WBGene00004896	65	1	2	TRUE	spermatogenesis
(II 3502984 3503272)	WBGene00021715	133	1	2	TRUE	oogenesis
(II 3502987 3503270)	WBGene00021715	108	1	2	TRUE	spermatogenesis
(II 3519633 3519944)	WBGene00021117	3	1	2	TRUE	spermatogenesis
(II 3519657 3519932)	WBGene00021117	2	1	2	TRUE	oogenesis
(II 3553811 3554056)	WBGene00021149	154	1	2	TRUE	spermatogenesis
(II 3553812 3554057)	WBGene00021149	161	1	2	TRUE	oogenesis
(II 3596227 3596589)	WBGene00219755	4	1	2	TRUE	spermatogenesis
(II 3622674 3622927)	WBGene00019799	56	1	2	TRUE	oogenesis
(II 3627221 3627453)	WBGene00019795	16	1	2	TRUE	oogenesis
(II 3651351 3651500)	WBGene00017590	2	1	2	TRUE	oogenesis
(II 3655706 3656543)	WBGene00017587	18	1	2	TRUE	oogenesis
(II 3675722 3675972)	WBGene00017584	57	1	2	TRUE	oogenesis
(II 3675727 3675959)	WBGene00017584	12	1	2	TRUE	spermatogenesis
(II 3717253 3718193)	WBGene00016710	35	1	2	TRUE	oogenesis
(II 3717262 3718155)	WBGene00016710	2	1	2	TRUE	spermatogenesis
(II 3724279 3724526)	WBGene00016707	208	1	2	TRUE	spermatogenesis
(II 3812736 3812912)	WBGene00018804	4	1	2	TRUE	spermatogenesis
(II 3812738 3812918)	WBGene00018804	2	1	2	TRUE	oogenesis
(II 388849 389254)	WBGene00015404	122	1	2	TRUE	spermatogenesis
(II 388851 389253)	WBGene00015404	128	1	2	TRUE	oogenesis
(II 3898455 3899024)	WBGene00018750	3	1	2	TRUE	oogenesis
(II 3934461 3934707)	WBGene00021191	28	1	2	TRUE	spermatogenesis
(II 3934533 3934693)	WBGene00021191	1	1	2	TRUE	spermatogenesis
(II 3935411 3935664)	WBGene00021191	147	1	2	TRUE	both
(II 3961768 3962295)	WBGene00004751	16	1	2	TRUE	oogenesis
(II 3961815 3962301)	WBGene00004751	12	1	2	TRUE	spermatogenesis
(II 3965184 3965539)	WBGene00004751	15	1	2	TRUE	oogenesis
(II 3965194 3965535)	WBGene00004751	18	1	2	TRUE	spermatogenesis
(II 3969117 3969399)	WBGene00004751	22	1	2	TRUE	spermatogenesis
(II 3969121 3969400)	WBGene00004751	28	1	2	TRUE	oogenesis
(II 3972340 3972733)	WBGene00206374	2	1	2	TRUE	oogenesis
(II 4004926 4006830)	WBGene00019487	7	1	2	TRUE	oogenesis
(II 402813 403016)	WBGene00015403	3	1	2	TRUE	spermatogenesis
(II 4028707 4029796)	WBGene00019488	1	1	2	TRUE	oogenesis
(II 4028738 4029827)	WBGene00019488	1	1	2	TRUE	spermatogenesis
(II 4038938 4040455)	WBGene00004135	22	1	2	TRUE	spermatogenesis
(II 4038957 4040450)	WBGene00004135	13	1	2	TRUE	oogenesis
(II 4070081 4070228)	WBGene00020009	1	1	2	TRUE	oogenesis
(II 4092005 4092257)	WBGene00020007	34	1	2	TRUE	spermatogenesis
(II 4092059 4092241)	WBGene00020007	2	1	2	TRUE	oogenesis
(II 4109327 4111958)	WBGene00006476	1	1	2	TRUE	spermatogenesis
(II 4109343 4111974)	WBGene00006476	1	1	2	TRUE	oogenesis
(II 411327 411583)	WBGene00016073	199	1	2	TRUE	both
(II 4155888 4160268)	WBGene00019855	2	1	2	TRUE	oogenesis
(II 4180279 4181065)	WBGene00019854	6	1	2	TRUE	oogenesis
(II 4180290 4181042)	WBGene00019854	3	1	2	TRUE	spermatogenesis
(II 4186840 4187070)	WBGene00006495	7	1	2	TRUE	spermatogenesis
(II 4186876 4187036)	WBGene00006495	2	1	2	TRUE	oogenesis
(II 4209766 4209994)	WBGene00017949	4	1	2	TRUE	spermatogenesis
(II 4215690 4216417)	WBGene00017945	4	1	2	TRUE	oogenesis
(II 4223318 4223574)	WBGene00015818	33	1	2	TRUE	oogenesis
(II 4223320 4223579)	WBGene00015818	37	1	2	TRUE	spermatogenesis
(II 4227540 4227792)	WBGene00015817	229	1	2	TRUE	oogenesis
(II 4227542 4227791)	WBGene00015817	121	1	2	TRUE	spermatogenesis
(II 4230013 4230259)	WBGene00015816	54	1	2	TRUE	spermatogenesis
(II 4230013 4230260)	WBGene00015816	89	1	2	TRUE	oogenesis
(II 4276467 4277525)	WBGene00015299	1	1	2	TRUE	spermatogenesis
(II 4276470 4277528)	WBGene00015299	1	1	2	TRUE	oogenesis
(II 4295261 4295802)	WBGene00015298	6	1	2	TRUE	spermatogenesis
(II 4298312 4298551)	WBGene00015298	4	1	2	TRUE	spermatogenesis
(II 4299664 4299920)	WBGene00015297	76	1	2	TRUE	spermatogenesis
(II 4299664 4299922)	WBGene00015297	150	1	2	TRUE	oogenesis
(II 4320844 4321087)	WBGene00021795	100	1	2	TRUE	spermatogenesis
(II 4320844 4321090)	WBGene00021795	211	1	2	TRUE	oogenesis
(II 4324496 4325435)	WBGene00003390	221	1	2	TRUE	both
(II 4326889 4328089)	WBGene00019220	235	1	2	TRUE	spermatogenesis
(II 4326890 4328089)	WBGene00019220	356	1	2	TRUE	oogenesis
(II 4329324 4330424)	WBGene00019219	29	1	2	TRUE	spermatogenesis
(II 4329328 4330424)	WBGene00019219	50	1	2	TRUE	oogenesis
(II 4340208 4341190)	WBGene00019217	81	1	2	TRUE	oogenesis
(II 4340218 4341192)	WBGene00019217	30	1	2	TRUE	spermatogenesis
(II 4351363 4352007)	WBGene00044310	62	1	2	TRUE	oogenesis
(II 4351368 4352007)	WBGene00044310	49	1	2	TRUE	spermatogenesis
(II 4378786 4379514)	WBGene00015115	23	1	2	TRUE	spermatogenesis
(II 4420288 4420621)	WBGene00044063	102	1	2	TRUE	oogenesis
(II 4420288 4420622)	WBGene00044063	142	1	2	TRUE	spermatogenesis
(II 4425252 4425493)	WBGene00022739	75	1	2	TRUE	oogenesis
(II 4425256 4425493)	WBGene00022739	50	1	2	TRUE	spermatogenesis
(II 4435432 4435577)	WBGene00020460	1	1	2	TRUE	oogenesis
(II 4461132 4461342)	WBGene00021058	13	1	2	TRUE	spermatogenesis
(II 4461133 4461347)	WBGene00021058	54	1	2	TRUE	oogenesis
(II 4471417 4471694)	WBGene00021056	18	1	2	TRUE	oogenesis
(II 45079 45325)	WBGene00017749	203	1	2	TRUE	oogenesis
(II 45079 45327)	WBGene00017749	152	1	2	TRUE	spermatogenesis
(II 4512305 4512742)	WBGene00015135	1	1	2	TRUE	oogenesis
(II 4551437 4551960)	WBGene00019489	7	1	2	TRUE	spermatogenesis
(II 4557898 4558092)	WBGene00019746	2	1	2	TRUE	spermatogenesis
(II 4563009 4563248)	WBGene00000928	3	1	2	TRUE	spermatogenesis
(II 4608401 4609141)	WBGene00018044	1	1	2	TRUE	spermatogenesis
(II 4623974 4624314)	WBGene00004122	1	1	2	TRUE	oogenesis
(II 4691281 4691522)	WBGene00017370	27	1	2	TRUE	spermatogenesis
(II 4698873 4699118)	WBGene00004737	154	1	2	TRUE	oogenesis
(II 4698874 4699114)	WBGene00004737	114	1	2	TRUE	spermatogenesis
(II 4702080 4702329)	WBGene00006817	246	1	2	TRUE	oogenesis
(II 4702082 4702329)	WBGene00006817	139	1	2	TRUE	spermatogenesis
(II 4707177 4707454)	WBGene00006626	547	1	2	TRUE	both
(II 4710299 4710587)	WBGene00006497	190	1	2	TRUE	spermatogenesis
(II 4710300 4710587)	WBGene00006497	225	1	2	TRUE	oogenesis
(II 4730144 4730309)	WBGene00018273	1	1	2	TRUE	oogenesis
(II 4737695 4738162)	WBGene00018271	984	1	2	TRUE	both
(II 4742149 4742399)	WBGene00018269	102	1	2	TRUE	oogenesis
(II 476358 476736)	WBGene00021076	17	1	2	TRUE	spermatogenesis
(II 476362 476726)	WBGene00021076	14	1	2	TRUE	oogenesis
(II 476838 477099)	WBGene00021076	12	1	2	TRUE	oogenesis
(II 4795863 4796375)	WBGene00016353	91	1	2	TRUE	oogenesis
(II 4795864 4796375)	WBGene00016353	46	1	2	TRUE	spermatogenesis
(II 4797584 4797834)	WBGene00050941	59	1	2	TRUE	both
(II 4835047 4835216)	WBGene00016351	2	1	2	TRUE	oogenesis
(II 484874 485202)	WBGene00004188	89	1	2	TRUE	oogenesis
(II 484876 485203)	WBGene00004188	63	1	2	TRUE	spermatogenesis
(II 4850269 4850885)	WBGene00044767	1	1	2	TRUE	oogenesis
(II 4852064 4852312)	WBGene00001027	68	1	2	TRUE	spermatogenesis
(II 4852066 4852312)	WBGene00001027	110	1	2	TRUE	oogenesis
(II 4882151 4882902)	WBGene00001755	625	1	2	TRUE	oogenesis
(II 4882153 4882893)	WBGene00001755	14	1	2	TRUE	spermatogenesis
(II 4889588 4889841)	WBGene00019890	334	1	2	TRUE	oogenesis
(II 4889590 4889840)	WBGene00019890	72	1	2	TRUE	spermatogenesis
(II 4891669 4893047)	WBGene00001757	1	1	2	TRUE	spermatogenesis
(II 4891692 4893070)	WBGene00001757	1	1	2	TRUE	oogenesis
(II 4905111 4905367)	WBGene00019888	52	1	2	TRUE	both
(II 4908843 4909431)	WBGene00019888	71	1	2	TRUE	both
(II 4931055 4931288)	WBGene00022763	62	1	2	TRUE	spermatogenesis
(II 4938069 4938316)	WBGene00022761	465	1	2	TRUE	spermatogenesis
(II 4938092 4938240)	WBGene00022761	1	1	2	TRUE	oogenesis
(II 4946155 4946399)	WBGene00022759	93	1	2	TRUE	spermatogenesis
(II 4946155 4946400)	WBGene00022759	160	1	2	TRUE	oogenesis
(II 4947043 4947275)	WBGene00022759	237	1	2	TRUE	oogenesis
(II 4947057 4947275)	WBGene00022759	150	1	2	TRUE	spermatogenesis
(II 4953584 4953838)	WBGene00003580	22	1	2	TRUE	oogenesis
(II 4953584 4953839)	WBGene00003580	42	1	2	TRUE	spermatogenesis
(II 495425 495575)	WBGene00021075	1	1	2	TRUE	spermatogenesis
(II 496753 497150)	WBGene00021075	1	1	2	TRUE	spermatogenesis
(II 4972860 4973782)	WBGene00020867	14	1	2	TRUE	spermatogenesis
(II 4972888 4973759)	WBGene00020867	3	1	2	TRUE	oogenesis
(II 4983480 4985149)	WBGene00020867	3	1	2	TRUE	oogenesis
(II 4994329 4994569)	WBGene00020866	340	1	2	TRUE	oogenesis
(II 4994329 4994572)	WBGene00020866	297	1	2	TRUE	spermatogenesis
(II 4995735 4995988)	WBGene00004382	9	1	2	TRUE	spermatogenesis
(II 4995740 4995995)	WBGene00004382	8	1	2	TRUE	oogenesis
(II 4999528 4999778)	WBGene00019087	145	1	2	TRUE	oogenesis
(II 4999532 4999767)	WBGene00019087	23	1	2	TRUE	spermatogenesis
(II 5005167 5005535)	WBGene00019086	262	1	2	TRUE	spermatogenesis
(II 5014845 5015212)	WBGene00019084	448	1	2	TRUE	spermatogenesis
(II 5022867 5023773)	WBGene00003822	9	1	2	TRUE	oogenesis
(II 5022897 5023774)	WBGene00003822	2	1	2	TRUE	spermatogenesis
(II 5049919 5050486)	WBGene00018018	4	1	2	TRUE	oogenesis
(II 5055644 5055883)	WBGene00004434	9	1	2	TRUE	spermatogenesis
(II 5055644 5055962)	WBGene00004434	5834	1	2	TRUE	both
(II 5055681 5055884)	WBGene00004434	9	1	2	TRUE	oogenesis
(II 5055686 5055866)	WBGene00004434	2	1	2	TRUE	spermatogenesis
(II 5104553 5104731)	WBGene00003402	1	1	2	TRUE	spermatogenesis
(II 51782 52037)	WBGene00016020	120	1	2	TRUE	oogenesis
(II 51785 52037)	WBGene00016020	68	1	2	TRUE	spermatogenesis
(II 5181016 5183715)	WBGene00016162	1	1	2	TRUE	spermatogenesis
(II 5184004 5184485)	WBGene00016162	6	1	2	TRUE	oogenesis
(II 5184004 5184558)	WBGene00016162	54	1	2	TRUE	spermatogenesis
(II 5184015 5184555)	WBGene00016162	85	1	2	TRUE	oogenesis
(II 5184020 5184549)	WBGene00016162	24	1	2	TRUE	spermatogenesis
(II 5196089 5196447)	WBGene00016416	325	1	2	TRUE	spermatogenesis
(II 5212376 5212628)	WBGene00016414	426	1	2	TRUE	spermatogenesis
(II 5212969 5213239)	WBGene00016413	67	1	2	TRUE	spermatogenesis
(II 5231667 5232061)	WBGene00017147	21	1	2	TRUE	oogenesis
(II 5231706 5232002)	WBGene00017147	1	1	2	TRUE	spermatogenesis
(II 5292733 5292931)	WBGene00022782	3	1	2	TRUE	oogenesis
(II 5312238 5312489)	WBGene00001538	102	1	2	TRUE	spermatogenesis
(II 5312249 5312433)	WBGene00001538	4	1	2	TRUE	oogenesis
[truncated: 97,986 more rows]
