# Supplementary material for: A New Dataset of Spermatogenic vs. Oogenic Transcriptomes in the Nematode Caenorhabditis elegans
Source: G3 (Bethesda). 2014 Jul 24;4(9):1765–72. doi: 10.1534/g3.114.012351 (PMC4169169; doi:10.1534/g3.114.012351)
Supplement: Supporting Information [file supp_g3.114.012351_TableS4.xls]

## Sheet: transcripts_including_isoforms_
Table S4 Transcripts expressed in gonads determined by Cufflinks
Transcript ID	Gene ID	Gene name	Locus	Expression in q71 (FPKM)	Expression in q96 (FPKM)	q71 expression (TRUE/FALSE)	q96 expression (TRUE/FALSE)
AC3.1	AC3.1	sri-20	chrV:10368532-10369845	0.0159537	0.0119984	TRUE	TRUE
AC3.10	AC3.10	spe-10	chrV:10384133-10385688	0.0775371	36.1778	TRUE	TRUE
AC3.11	AC3.11	AC3.11	chrV:10376961-10377294	0	0.0575385	FALSE	TRUE
AC3.12	AC3.12	AC3.12	chrV:10378962-10379268	0	30.8356	FALSE	TRUE
AC3.2	AC3.2	ugt-49	chrV:10372117-10374238	1.48144	1.21338	TRUE	TRUE
AC3.5.1	AC3.5	AC3.5	chrV:10388446-10393480	0.37094	0.443137	TRUE	TRUE
AC3.5.2	AC3.5	AC3.5	chrV:10388446-10393480	0.304991	0.141386	TRUE	TRUE
AC3.7	AC3.7	ugt-1	chrV:10395653-10397794	0.0478987	0.0341942	TRUE	TRUE
AC3.8	AC3.8	ugt-2	chrV:10398786-10401290	0.124076	0.0592762	TRUE	TRUE
AC3.9	AC3.9	AC3.9	chrV:10374827-10376861	0.0153544	0.00177192	TRUE	TRUE
AC7.1a	AC7.1	tag-49	chrIV:5112920-5122011	0.0190538	0.00287927	TRUE	TRUE
AC7.1b	AC7.1	tag-49	chrIV:5112920-5122011	1.67e-05	0.00547155	TRUE	TRUE
AC7.2a.1	AC7.2	soc-2	chrIV:5126997-5145802	0.551888	0.0797837	TRUE	TRUE
AC7.2a.2	AC7.2	soc-2	chrIV:5126997-5145802	7.5704	0.683153	TRUE	TRUE
AC7.2b	AC7.2	soc-2	chrIV:5126997-5145802	3.31902	0.43133	TRUE	TRUE
AC7.3	AC7.3	AC7.3	chrIV:5111677-5112867	0.155648	40.8059	TRUE	TRUE
AC8.1	AC8.1	AC8.1	chrX:242290-252767	0.37215	0.709303	TRUE	TRUE
AC8.2	AC8.2	AC8.2	chrX:242290-252767	0.0769686	0.0589383	TRUE	TRUE
AC8.5	AC8.5	AC8.5	chrX:221016-225084	0.18038	0.0433108	TRUE	TRUE
AH10.1	AH10.1	acs-10	chrV:14146493-14148769	0.321764	145.247	TRUE	TRUE
AH10.2	AH10.2	AH10.2	chrV:14156815-14157607	0.0376687	0	TRUE	FALSE
AH10.3	AH10.3	AH10.3	chrV:14144014-14145396	1.51275	3.23706	TRUE	TRUE
AH10.4.1	AH10.4	AH10.4	chrV:14112018-14141104	0.098736	0.0240169	TRUE	TRUE
AH10.4.2	AH10.4	AH10.4	chrV:14112018-14141104	0	0.0929793	FALSE	TRUE
AH6.1	AH6.1	gcy-1	chrII:9512430-9516877	0	0.022023	FALSE	TRUE
AH6.10	AH6.10	sra-6	chrII:9548345-9549639	0	0.0048908	FALSE	TRUE
AH6.11	AH6.11	sra-7	chrII:9544625-9546148	0	0.00245318	FALSE	TRUE
AH6.14	AH6.14	sra-9	chrII:9532238-9533914	0	0.0175064	FALSE	TRUE
AH6.2	AH6.2	sfxn-1.1	chrII:9517508-9518837	0.136587	35.0451	TRUE	TRUE
AH6.3	AH6.3	AH6.3	chrII:9519036-9521611	0.252115	48.2074	TRUE	TRUE
AH6.4	AH6.4	sra-1	chrII:9519036-9521611	0	0.0118451	FALSE	TRUE
AH6.5.1	AH6.5	mex-6	chrII:9524112-9526307	516.728	29.1108	TRUE	TRUE
AH6.5.2	AH6.5	mex-6	chrII:9524112-9526307	0	0.0858906	FALSE	TRUE
AH9.1	AH9.1	AH9.1	chrX:2243144-2247000	0.138676	0.013443	TRUE	TRUE
AH9.2	AH9.2	crn-4	chrX:2255839-2258073	28.6407	0.357215	TRUE	TRUE
AH9.3	AH9.3	AH9.3	chrX:2259143-2260518	19.7757	0.449147	TRUE	TRUE
AH9.4	AH9.4	AH9.4	chrX:2271016-2274329	0.0121723	0	TRUE	FALSE
AH9.6	AH9.6	AH9.6	chrX:2263167-2267464	0.0126847	0.00891357	TRUE	TRUE
AH9.7	AH9.7	AH9.7	chrX:2243144-2247000	1.07478	0.133462	TRUE	TRUE
B0001.1	B0001.1	lin-24	chrIV:12129481-12137325	107.556	6.96465	TRUE	TRUE
B0001.11	B0001.11	B0001.11	chrIV:12129481-12137325	0	1.77943	FALSE	TRUE
B0001.2	B0001.2	B0001.2	chrIV:12146458-12154220	107.198	38.0174	TRUE	TRUE
B0001.3a	B0001.3	B0001.3	chrIV:12143408-12145709	61.669	17.8082	TRUE	TRUE
B0001.3b	B0001.3	B0001.3	chrIV:12143408-12145709	16.6953	3.68466	TRUE	TRUE
B0001.4	B0001.4	B0001.4	chrIV:12129481-12137325	175.627	63.1388	TRUE	TRUE
B0001.5	B0001.5	B0001.5	chrIV:12141137-12143309	52.034	12.6639	TRUE	TRUE
B0001.6.1	B0001.6	B0001.6	chrIV:12156815-12164252	7.51877	1.00051	TRUE	TRUE
B0001.6.2	B0001.6	B0001.6	chrIV:12156815-12164252	5.06975	0.33896	TRUE	TRUE
B0001.7	B0001.7	B0001.7	chrIV:12146458-12154220	61.9061	10.4465	TRUE	TRUE
B0001.8.1	B0001.8	B0001.8	chrIV:12138822-12141036	55.3779	13.3575	TRUE	TRUE
B0001.8.2	B0001.8	B0001.8	chrIV:12138822-12141036	0.389903	0.00244818	TRUE	TRUE
B0001.8.3	B0001.8	B0001.8	chrIV:12138822-12141036	23.0025	5.64856	TRUE	TRUE
B0019.1	B0019.1	amx-2	chrI:12759575-12764950	0.255836	0.122066	TRUE	TRUE
B0019.2.1	B0019.2	B0019.2	chrI:12773646-12782247	26.3034	5.49017	TRUE	TRUE
B0019.2.2	B0019.2	B0019.2	chrI:12773646-12782247	19.888	2.99616	TRUE	TRUE
B0024.1	B0024.1	col-149	chrV:10289695-10292843	15.4554	18.8535	TRUE	TRUE
B0024.10.1	B0024.10	B0024.10	chrV:10314615-10317371	122.247	40.0609	TRUE	TRUE
B0024.11	B0024.11	B0024.11	chrV:10317464-10320161	136.15	46.8083	TRUE	TRUE
B0024.12.1	B0024.12	gna-1	chrV:10317464-10320161	7.39685	3.00847	TRUE	TRUE
B0024.12.2	B0024.12	gna-1	chrV:10317464-10320161	8.68507	3.65848	TRUE	TRUE
B0024.13a	B0024.13	B0024.13	chrV:10320689-10322190	109.597	29.0083	TRUE	TRUE
B0024.14a	B0024.14	crm-1	chrV:10322261-10332087	0.334791	0.0696531	TRUE	TRUE
B0024.14b	B0024.14	crm-1	chrV:10322261-10332087	0.193314	0.0829592	TRUE	TRUE
B0024.14c.1	B0024.14	crm-1	chrV:10322261-10332087	0.00890757	0.0219601	TRUE	TRUE
B0024.14c.2	B0024.14	crm-1	chrV:10322261-10332087	0.249442	0.0111508	TRUE	TRUE
B0024.14d	B0024.14	crm-1	chrV:10322261-10332087	6.67e-05	0.000839569	TRUE	TRUE
B0024.14e	B0024.14	crm-1	chrV:10322261-10332087	0.152941	0.0481138	TRUE	TRUE
B0024.15.2	B0024.15	B0024.15	chrV:10289695-10292843	0	0.0111069	FALSE	TRUE
B0024.2	B0024.2	col-150	chrV:10293492-10294596	2.65403	0.734177	TRUE	TRUE
B0024.3	B0024.3	B0024.3	chrV:10287538-10289247	0.0384278	0.00713915	TRUE	TRUE
B0024.4	B0024.4	B0024.4	chrV:10297373-10298957	2.01225	0.705515	TRUE	TRUE
B0024.6	B0024.6	gcy-6	chrV:10308265-10314343	0.00532333	0.00668324	TRUE	TRUE
B0024.8	B0024.8	che-12	chrV:10299447-10307329	0.0210776	0.00573563	TRUE	TRUE
B0024.9	B0024.9	trx-2	chrV:10314615-10317371	90.9695	42.5595	TRUE	TRUE
B0025.1a	B0025.1	vps-34	chrI:6028487-6033460	15.113	2.53744	TRUE	TRUE
B0025.1b	B0025.1	vps-34	chrI:6028487-6033460	5.0357	1.49889	TRUE	TRUE
B0025.1c.1	B0025.1	vps-34	chrI:6028487-6033460	19.6222	3.14514	TRUE	TRUE
B0025.1c.2	B0025.1	vps-34	chrI:6028487-6033460	0.140398	0.787199	TRUE	TRUE
B0025.2.1	B0025.2	csn-2	chrI:6022658-6026983	85.1398	21.0609	TRUE	TRUE
B0025.2.2	B0025.2	csn-2	chrI:6022658-6026983	95.8755	31.0302	TRUE	TRUE
B0025.2.3	B0025.2	csn-2	chrI:6022658-6026983	0.0115258	0.01119	TRUE	TRUE
B0025.4.1	B0025.4	B0025.4	chrI:6027193-6028373	52.6252	8.75499	TRUE	TRUE
B0025.4.2	B0025.4	B0025.4	chrI:6027193-6028373	205.23	38.7764	TRUE	TRUE
B0025.5	B0025.5	B0025.5	chrI:6022658-6026983	0.24846	114.695	TRUE	TRUE
B0034.1	B0034.1	B0034.1	chrII:5970079-5972638	0.346371	0.104821	TRUE	TRUE
B0034.3a.1	B0034.3	casy-1	chrII:5945380-5956660	11.5111	3.07359	TRUE	TRUE
B0034.3a.2	B0034.3	casy-1	chrII:5945380-5956660	0.966431	0.0850931	TRUE	TRUE
B0034.3b	B0034.3	casy-1	chrII:5945380-5956660	0.380748	0.272634	TRUE	TRUE
B0034.4	B0034.4	B0034.4	chrII:5968109-5969033	0.0142663	11.0925	TRUE	TRUE
B0034.5	B0034.5	B0034.5	chrII:5972830-5974952	0.134106	0.0501907	TRUE	TRUE
B0034.7	B0034.7	B0034.7	chrII:5961651-5961975	1.72115	1.1453	TRUE	TRUE
B0035.10	B0035.10	his-45	chrIV:11326534-11327321	0.602316	0.185715	TRUE	TRUE
B0035.11.1	B0035.11	B0035.11	chrIV:11327591-11329349	163.063	36.5643	TRUE	TRUE
B0035.12.1	B0035.12	B0035.12	chrIV:11329443-11332922	107.056	19.9928	TRUE	TRUE
B0035.12.2	B0035.12	B0035.12	chrIV:11329443-11332922	19.3699	3.16764	TRUE	TRUE
B0035.12.3	B0035.12	B0035.12	chrIV:11329443-11332922	26.2166	8.94501	TRUE	TRUE
B0035.13	B0035.13	B0035.13	chrIV:11298985-11306698	3.09476	0.642074	TRUE	TRUE
B0035.14.1	B0035.14	dnj-1	chrIV:11298985-11306698	91.3418	38.5076	TRUE	TRUE
B0035.14.2	B0035.14	dnj-1	chrIV:11298985-11306698	0	0.938603	FALSE	TRUE
B0035.15	B0035.15	B0035.15	chrIV:11296968-11298397	47.6911	13.6764	TRUE	TRUE
B0035.16.1	B0035.16	B0035.16	chrIV:11295125-11296867	14.232	3.5699	TRUE	TRUE
B0035.16.2	B0035.16	B0035.16	chrIV:11295125-11296867	1.61644	0.00247969	TRUE	TRUE
B0035.18	B0035.18	B0035.18	chrIV:11320297-11320621	262.437	126.784	TRUE	TRUE
B0035.19	B0035.19	B0035.19	chrIV:11298636-11298780	0	1.10435	FALSE	TRUE
B0035.1a	B0035.1	B0035.1	chrIV:11310949-11313960	38.9285	10.6787	TRUE	TRUE
B0035.1b	B0035.1	B0035.1	chrIV:11310949-11313960	155.342	33.1754	TRUE	TRUE
B0035.2.1	B0035.2	dnj-2	chrIV:11310949-11313960	38.3483	12.6355	TRUE	TRUE
B0035.2.2	B0035.2	dnj-2	chrIV:11310949-11313960	35.5458	9.0333	TRUE	TRUE
B0035.3	B0035.3	B0035.3	chrIV:11314054-11315028	199.883	53.3331	TRUE	TRUE
B0035.4.1	B0035.4	pfd-4	chrIV:11315182-11315855	0.0329889	0.0324301	TRUE	TRUE
B0035.4.2	B0035.4	pfd-4	chrIV:11315182-11315855	213.001	49.0982	TRUE	TRUE
B0035.5.1	B0035.5	gspd-1	chrIV:11317394-11319928	91.9538	34.2019	TRUE	TRUE
B0035.5.2	B0035.5	gspd-1	chrIV:11317394-11319928	0	0.000467033	FALSE	TRUE
B0035.6	B0035.6	B0035.6	chrIV:11320777-11323614	162.906	22.3431	TRUE	TRUE
B0035.8	B0035.8	his-48	chrIV:11324696-11325200	1.35379	0.909076	TRUE	TRUE
B0041.1	B0041.1	B0041.1	chrI:4664499-4665349	0.089466	10.0412	TRUE	TRUE
B0041.2a.1	B0041.2	ain-2	chrI:4653471-4660152	20.5062	6.1216	TRUE	TRUE
B0041.2a.2	B0041.2	ain-2	chrI:4653471-4660152	32.386	11.5142	TRUE	TRUE
B0041.2b.1	B0041.2	ain-2	chrI:4653471-4660152	45.6266	12.3838	TRUE	TRUE
B0041.3	B0041.3	B0041.3	chrI:4644437-4645627	11.5711	0.38713	TRUE	TRUE
B0041.4.1	B0041.4	rpl-4	chrI:4645636-4646966	573.715	208.181	TRUE	TRUE
B0041.4.2	B0041.4	rpl-4	chrI:4645636-4646966	4808.2	1736.12	TRUE	TRUE
B0041.5	B0041.5	B0041.5	chrI:4647309-4650771	124.954	47.6658	TRUE	TRUE
B0041.6a	B0041.6	ptps-1	chrI:4652143-4652907	4.59293	1.17382	TRUE	TRUE
B0041.6b	B0041.6	ptps-1	chrI:4652143-4652907	0.204364	0.137126	TRUE	TRUE
B0041.7	B0041.7	xnp-1	chrI:4665744-4671739	54.5938	25.032	TRUE	TRUE
B0041.8.1	B0041.8	B0041.8	chrI:4647309-4650771	288.181	57.6359	TRUE	TRUE
B0047.1a	B0047.1	bath-20	chrII:2010654-2071521	1.25913	1.04677	TRUE	TRUE
B0047.1b	B0047.1	bath-20	chrII:2010654-2071521	0.430355	0.216348	TRUE	TRUE
B0047.2	B0047.2	btb-3	chrII:2010654-2071521	6.21564	2.29605	TRUE	TRUE
B0047.3	B0047.3	bath-24	chrII:2010654-2071521	14.2524	3.72393	TRUE	TRUE
B0047.4	B0047.4	math-1	chrII:2010654-2071521	0.126139	0.0427202	TRUE	TRUE
B0047.5	B0047.5	B0047.5	chrII:2010654-2071521	10.3365	3.83675	TRUE	TRUE
B0198.1	B0198.1	tsp-20	chrX:12028642-12033969	1.38669	0.200655	TRUE	TRUE
B0198.2a	B0198.2	B0198.2	chrX:12028642-12033969	0.479639	0.171554	TRUE	TRUE
B0198.2b	B0198.2	B0198.2	chrX:12028642-12033969	0.114456	0.0506016	TRUE	TRUE
B0198.3a	B0198.3	B0198.3	chrX:12042547-12049279	0.896684	0.381467	TRUE	TRUE
B0205.10.1	B0205.10	B0205.10	chrI:10708351-10710364	0.838434	313.257	TRUE	TRUE
B0205.10.2	B0205.10	B0205.10	chrI:10708351-10710364	0.00294217	0	TRUE	FALSE
B0205.11	B0205.11	B0205.11	chrI:10732530-10733674	169.069	57.593	TRUE	TRUE
B0205.12	B0205.12	B0205.12	chrI:10730455-10730701	54.281	13.265	TRUE	TRUE
B0205.13	B0205.13	B0205.13	chrI:10727739-10728784	2.83402	0.397282	TRUE	TRUE
B0205.14	B0205.14	B0205.14	chrI:10726906-10727340	0	0.110562	FALSE	TRUE
B0205.1a	B0205.1	B0205.1	chrI:10713438-10718190	8.45868	4.48467	TRUE	TRUE
B0205.1b.2	B0205.1	B0205.1	chrI:10713438-10718190	58.0004	17.5689	TRUE	TRUE
B0205.3.1	B0205.3	rpn-10	chrI:10730717-10732437	261.826	107.128	TRUE	TRUE
B0205.3.2	B0205.3	rpn-10	chrI:10730717-10732437	165.699	67.3045	TRUE	TRUE
B0205.4	B0205.4	B0205.4	chrI:10741357-10744432	0	0.00256155	FALSE	TRUE
B0205.5	B0205.5	B0205.5	chrI:10740206-10740579	9.07668	4.52548	TRUE	TRUE
B0205.6	B0205.6	B0205.6	chrI:10736685-10739900	45.4766	15.4395	TRUE	TRUE
B0205.7	B0205.7	kin-3	chrI:10734010-10736610	288.135	127.346	TRUE	TRUE
B0205.8	B0205.8	B0205.8	chrI:10728883-10730226	59.0418	15.0161	TRUE	TRUE
B0205.9	B0205.9	B0205.9	chrI:10720814-10723580	83.5488	14.4978	TRUE	TRUE
B0207.1	B0207.1	B0207.1	chrI:5965063-5967213	0.0755472	24.233	TRUE	TRUE
B0207.10	B0207.10	B0207.10	chrI:5959009-5959528	0	0.25154	FALSE	TRUE
B0207.11	B0207.11	B0207.11	chrI:5962953-5964128	0.219777	27.9568	TRUE	TRUE
B0207.12a	B0207.12	avr-14	chrI:5967252-5973322	0.0514725	0.0657158	TRUE	TRUE
B0207.12b	B0207.12	avr-14	chrI:5967252-5973322	0.0430002	0.0600101	TRUE	TRUE
B0207.12c	B0207.12	avr-14	chrI:5967252-5973322	0.162823	0.0419575	TRUE	TRUE
B0207.2.1	B0207.2	B0207.2	chrI:5955031-5956885	0.0159381	1.75e-05	TRUE	TRUE
B0207.2.2	B0207.2	B0207.2	chrI:5955031-5956885	0.157374	0.0251335	TRUE	TRUE
B0207.3a	B0207.3	gpa-14	chrI:5942420-5945539	0.0964322	0.0145696	TRUE	TRUE
B0207.3b	B0207.3	gpa-14	chrI:5942420-5945539	1.04e-05	6.06e-06	TRUE	TRUE
B0207.4	B0207.4	air-2	chrI:5937478-5938887	183.061	49.4854	TRUE	TRUE
B0207.5	B0207.5	B0207.5	chrI:5919788-5936946	0.0608177	0.0227645	TRUE	TRUE
B0207.6	B0207.6	B0207.6	chrI:5919788-5936946	122.795	22.0307	TRUE	TRUE
B0207.7	B0207.7	B0207.7	chrI:5945758-5947344	0.24766	53.9449	TRUE	TRUE
B0207.9	B0207.9	B0207.9	chrI:5957461-5958361	0.0474068	42.0217	TRUE	TRUE
B0212.1	B0212.1	otpl-1	chrIV:3572466-3577625	0.106792	0.113643	TRUE	TRUE
B0212.3	B0212.3	B0212.3	chrIV:3540183-3543598	12.3847	0.242158	TRUE	TRUE
B0212.4a	B0212.4	B0212.4	chrIV:3543623-3547596	0.0037353	7.51e-05	TRUE	TRUE
B0212.4b	B0212.4	B0212.4	chrIV:3543623-3547596	0.331013	0.000459284	TRUE	TRUE
B0212.4c	B0212.4	B0212.4	chrIV:3543623-3547596	1.56431	4.17478	TRUE	TRUE
B0212.5	B0212.5	osm-9	chrIV:3550883-3557427	0.0429293	0.0384942	TRUE	TRUE
B0212.6	B0212.6	B0212.6	chrIV:3570714-3571642	0	0.00757705	FALSE	TRUE
B0213.10	B0213.10	cyp-34A5	chrV:3955750-3957700	0.0301529	0.0527195	TRUE	TRUE
B0213.11	B0213.11	cyp-34A6	chrV:3958223-3961174	0.441341	1.02543	TRUE	TRUE
B0213.12	B0213.12	cyp-34A7	chrV:3961744-3963800	0	0.00218702	FALSE	TRUE
B0213.14	B0213.14	cyp-34A8	chrV:3964763-3967856	1.36351	0.46692	TRUE	TRUE
B0213.15a	B0213.15	cyp-34A9	chrV:3968117-3970499	0	0.030886	FALSE	TRUE
B0213.15b	B0213.15	cyp-34A9	chrV:3968117-3970499	0	0.000291538	FALSE	TRUE
B0213.15c	B0213.15	cyp-34A9	chrV:3968117-3970499	0.252619	0.0311414	TRUE	TRUE
B0213.16	B0213.16	cyp-34A10	chrV:3970696-3972986	0	0.00642308	FALSE	TRUE
B0213.17	B0213.17	nlp-34	chrV:3978810-3979119	2.29043	0.0984801	TRUE	TRUE
B0213.2	B0213.2	nlp-27	chrV:3989075-3989755	5.89439	2.44847	TRUE	TRUE
B0213.3	B0213.3	nlp-28	chrV:3987884-3988302	14.794	2.52856	TRUE	TRUE
B0213.4	B0213.4	nlp-29	chrV:3984397-3984834	12.5673	2.04008	TRUE	TRUE
B0213.5	B0213.5	nlp-30	chrV:3981964-3982730	0.70161	0.0127495	TRUE	TRUE
B0213.6	B0213.6	nlp-31	chrV:3980039-3980614	2.16335	0.418941	TRUE	TRUE
B0218.1a.1	B0218.1	faah-1	chrIV:8159343-8163781	0.198732	0.0619273	TRUE	TRUE
B0218.1a.2	B0218.1	faah-1	chrIV:8159343-8163781	0.963404	1.27e-05	TRUE	TRUE
B0218.1a.3	B0218.1	faah-1	chrIV:8159343-8163781	0.60493	1.06e-05	TRUE	TRUE
B0218.1a.4	B0218.1	faah-1	chrIV:8159343-8163781	0.00281615	0.00161573	TRUE	TRUE
B0218.1a.5	B0218.1	faah-1	chrIV:8159343-8163781	0.905632	0.0317918	TRUE	TRUE
B0218.1b.1	B0218.1	faah-1	chrIV:8159343-8163781	0.197238	0.000170466	TRUE	TRUE
B0218.1b.2	B0218.1	faah-1	chrIV:8159343-8163781	0	0.00702533	FALSE	TRUE
B0218.1b.3	B0218.1	faah-1	chrIV:8159343-8163781	0	0.00685792	FALSE	TRUE
B0218.1b.4	B0218.1	faah-1	chrIV:8159343-8163781	0	0.00201932	FALSE	TRUE
B0218.1b.5	B0218.1	faah-1	chrIV:8159343-8163781	0	0.0337942	FALSE	TRUE
B0218.2.1	B0218.2	faah-2	chrIV:8152428-8154845	3.17648	0.589997	TRUE	TRUE
B0218.2.2	B0218.2	faah-2	chrIV:8152428-8154845	2.46118	0.230071	TRUE	TRUE
B0218.3	B0218.3	pmk-1	chrIV:8148779-8150727	19.2857	2.16199	TRUE	TRUE
B0218.5	B0218.5	B0218.5	chrIV:8155236-8156433	0.193222	47.1396	TRUE	TRUE
B0218.6	B0218.6	clec-51	chrIV:8159343-8163781	0.521221	0.47743	TRUE	TRUE
B0218.7	B0218.7	B0218.7	chrIV:8164579-8166064	0.361643	180.796	TRUE	TRUE
B0218.8	B0218.8	clec-52	chrIV:8167148-8168760	0.51613	0.275712	TRUE	TRUE
B0222.1	B0222.1	B0222.1	chrV:9134276-9135553	0.0134934	0.448582	TRUE	TRUE
B0222.10	B0222.10	B0222.10	chrV:9158360-9159515	0.024802	0.019252	TRUE	TRUE
B0222.11	B0222.11	B0222.11	chrV:9165796-9168018	0.00786414	0.0124177	TRUE	TRUE
B0222.3	B0222.3	B0222.3	chrV:9138927-9141375	0.82757	0.0963508	TRUE	TRUE
B0222.4	B0222.4	tag-38	chrV:9144592-9146877	0.0355459	0.0906379	TRUE	TRUE
B0222.5	B0222.5	B0222.5	chrV:9152298-9154850	1.61237	0.504748	TRUE	TRUE
B0222.6	B0222.6	col-144	chrV:9159618-9160640	5.26006	2.10391	TRUE	TRUE
B0222.7	B0222.7	col-145	chrV:9162027-9162982	8.9387	2.86447	TRUE	TRUE
B0222.8	B0222.8	col-10	chrV:9164271-9165284	3.14423	0.898177	TRUE	TRUE
B0222.9	B0222.9	B0222.9	chrV:9168368-9173001	0.17717	0.0826979	TRUE	TRUE
B0228.1	B0228.1	B0228.1	chrII:7755955-7756856	0.105071	0.152309	TRUE	TRUE
B0228.4a	B0228.4	cpna-2	chrII:7724849-7753554	0.506413	0.147491	TRUE	TRUE
B0228.4c	B0228.4	cpna-2	chrII:7724849-7753554	0.251147	0.103508	TRUE	TRUE
B0228.4d	B0228.4	cpna-2	chrII:7724849-7753554	0.805989	0.341845	TRUE	TRUE
B0228.4e	B0228.4	cpna-2	chrII:7724849-7753554	0.693432	0.268291	TRUE	TRUE
B0228.5a	B0228.5	trx-1	chrII:7724849-7753554	0.0451418	0	TRUE	FALSE
B0228.5b	B0228.5	trx-1	chrII:7724849-7753554	0.0366102	0.0118956	TRUE	TRUE
B0228.6	B0228.6	B0228.6	chrII:7754514-7755104	6.15921	0.0952912	TRUE	TRUE
B0228.7.1	B0228.7	B0228.7	chrII:7757134-7758387	13.3786	3.73957	TRUE	TRUE
B0228.7.2	B0228.7	B0228.7	chrII:7757134-7758387	15.1576	5.57818	TRUE	TRUE
B0238.1	B0238.1	B0238.1	chrV:5240753-5243120	0.722673	0.0401628	TRUE	TRUE
B0238.10.1	B0238.10	B0238.10	chrV:5274057-5278290	73.456	15.0386	TRUE	TRUE
B0238.10.2	B0238.10	B0238.10	chrV:5274057-5278290	106.907	22.1456	TRUE	TRUE
B0238.11.1	B0238.11	B0238.11	chrV:5269466-5270728	218.296	62.109	TRUE	TRUE
B0238.11.2	B0238.11	B0238.11	chrV:5269466-5270728	82.5519	25.5785	TRUE	TRUE
B0238.12	B0238.12	B0238.12	chrV:5267805-5268807	0.143886	0.0120894	TRUE	TRUE
B0238.15	B0238.15	B0238.15	chrV:5240172-5240435	15.2647	0	TRUE	FALSE
B0238.3	B0238.3	srt-68	chrV:5250587-5252100	0	0.00550121	FALSE	TRUE
B0238.5	B0238.5	srt-67	chrV:5256125-5257407	0	0.461178	FALSE	TRUE
B0238.8.1	B0238.8	srt-69	chrV:5263934-5265760	0	0.00213987	FALSE	TRUE
B0238.8.2	B0238.8	srt-69	chrV:5263934-5265760	0	0.00477184	FALSE	TRUE
B0238.9.1	B0238.9	B0238.9	chrV:5274057-5278290	123.802	36.4486	TRUE	TRUE
B0238.9.2	B0238.9	B0238.9	chrV:5274057-5278290	44.9138	20.5607	TRUE	TRUE
B0240.1	B0240.1	rhr-2	chrV:11727879-11730142	0.0584443	0.0616656	TRUE	TRUE
B0240.2	B0240.2	spe-42	chrV:11733525-11736950	0.0166547	8.79141	TRUE	TRUE
B0240.3	B0240.3	daf-11	chrV:11718070-11725634	0	0.00105551	FALSE	TRUE
B0240.4.1	B0240.4	npp-22	chrV:11730973-11733461	172.461	22.4171	TRUE	TRUE
B0240.4.2	B0240.4	npp-22	chrV:11730973-11733461	0.013569	0.015611	TRUE	TRUE
B0240.4.3	B0240.4	npp-22	chrV:11730973-11733461	82.7341	11.6398	TRUE	TRUE
B0244.10	B0244.10	B0244.10	chrIII:5733950-5737469	0.0520167	0.0586396	TRUE	TRUE
B0244.2	B0244.2	ida-1	chrIII:5755492-5765769	0.208484	0.165178	TRUE	TRUE
B0244.4	B0244.4	B0244.4	chrIII:5747438-5751562	0	0.0126717	FALSE	TRUE
B0244.5	B0244.5	B0244.5	chrIII:5744832-5747149	0.0165317	0.012612	TRUE	TRUE
B0244.6	B0244.6	B0244.6	chrIII:5737961-5744774	0.0415601	0.0208958	TRUE	TRUE
B0244.7	B0244.7	B0244.7	chrIII:5731454-5732808	0	0.022464	FALSE	TRUE
B0244.8.1	B0244.8	egg-1	chrIII:5728131-5730965	730.72	23.4082	TRUE	TRUE
B0244.8.2	B0244.8	egg-1	chrIII:5728131-5730965	469.386	16.3943	TRUE	TRUE
B0244.9	B0244.9	B0244.9	chrIII:5728131-5730965	0.25354	76.8021	TRUE	TRUE
B0250.1.1	B0250.1	rpl-2	chrV:20479655-20485354	793.501	316.902	TRUE	TRUE
B0250.1.2	B0250.1	rpl-2	chrV:20479655-20485354	1449.22	520.705	TRUE	TRUE
B0250.10	B0250.10	srbc-78	chrV:20487613-20489171	0.0214114	0	TRUE	FALSE
B0250.11	B0250.11	B0250.11	chrV:20471534-20472465	1.35924	0.85903	TRUE	TRUE
B0250.12	B0250.12	B0250.12	chrV:20466406-20468172	0.203811	0.0670238	TRUE	TRUE
B0250.15	B0250.15	B0250.15	chrV:20479332-20479474	0	1.67374	FALSE	TRUE
B0250.2	B0250.2	B0250.2	chrV:20476716-20479058	0.502858	0.166181	TRUE	TRUE
B0250.3	B0250.3	B0250.3	chrV:20468317-20469382	1.44245	0.452325	TRUE	TRUE
B0250.4	B0250.4	B0250.4	chrV:20458622-20464455	0.379137	0.0313369	TRUE	TRUE
B0250.5	B0250.5	B0250.5	chrV:20493892-20497315	84.5009	31.2624	TRUE	TRUE
B0250.7	B0250.7	B0250.7	chrV:20473060-20475925	7.25327	2.31511	TRUE	TRUE
B0250.8	B0250.8	B0250.8	chrV:20469671-20470454	0.65215	0.699656	TRUE	TRUE
B0250.9	B0250.9	dhcr-7	chrV:20479655-20485354	0.628449	0.561525	TRUE	TRUE
B0252.1	B0252.1	B0252.1	chrII:6919686-6923640	0.00814337	0.0289497	TRUE	TRUE
B0252.2	B0252.2	asm-1	chrII:6910027-6913321	1.41235	1.33896	TRUE	TRUE
B0252.3a.1	B0252.3	B0252.3	chrII:6898635-6907713	0.0880531	0.0413528	TRUE	TRUE
B0252.3a.2	B0252.3	B0252.3	chrII:6898635-6907713	0.7902	0.10274	TRUE	TRUE
B0252.3b	B0252.3	B0252.3	chrII:6898635-6907713	1.88512	2.10694	TRUE	TRUE
B0252.4a	B0252.4	cyn-10	chrII:6910027-6913321	73.5829	18.9253	TRUE	TRUE
B0252.4b	B0252.4	cyn-10	chrII:6910027-6913321	36.8453	8.7852	TRUE	TRUE
B0252.5	B0252.5	B0252.5	chrII:6916948-6918878	0.40941	87.8031	TRUE	TRUE
B0252.8	B0252.8	B0252.8	chrII:6916111-6916923	0.479567	0.208448	TRUE	TRUE
B0261.1	B0261.1	B0261.1	chrI:5263696-5268387	84.0757	25.1249	TRUE	TRUE
B0261.2a	B0261.2	let-363	chrI:5245742-5263429	3.96036	1.14555	TRUE	TRUE
B0261.2b.1	B0261.2	let-363	chrI:5245742-5263429	40.986	10.909	TRUE	TRUE
B0261.2b.2	B0261.2	let-363	chrI:5245742-5263429	2.28507	1.35873	TRUE	TRUE
B0261.4a	B0261.4	B0261.4	chrI:5244285-5245526	48.2426	16.333	TRUE	TRUE
B0261.4b	B0261.4	B0261.4	chrI:5244285-5245526	75.8511	24.2363	TRUE	TRUE
B0261.5	B0261.5	B0261.5	chrI:5245742-5263429	0.16961	36.6603	TRUE	TRUE
B0261.6a	B0261.6	B0261.6	chrI:5245742-5263429	0.793456	70.9081	TRUE	TRUE
B0261.6b	B0261.6	B0261.6	chrI:5245742-5263429	0.140531	213.535	TRUE	TRUE
B0261.7	B0261.7	B0261.7	chrI:5269546-5270937	334.667	53.7399	TRUE	TRUE
B0261.8	B0261.8	B0261.8	chrI:5271279-5272040	4.89783	6.51551	TRUE	TRUE
B0261.9	B0261.9	B0261.9	chrI:5268421-5269466	0.542666	0.0935961	TRUE	TRUE
B0272.1	B0272.1	tbb-4	chrX:9434392-9436834	0.014743	0.0181147	TRUE	TRUE
B0272.2	B0272.2	memb-1	chrX:9440338-9441505	8.40462	0.20198	TRUE	TRUE
B0272.3.1	B0272.3	B0272.3	chrX:9431365-9432689	64.7892	3.58589	TRUE	TRUE
B0272.3.2	B0272.3	B0272.3	chrX:9431365-9432689	23.6611	1.66481	TRUE	TRUE
B0272.4	B0272.4	B0272.4	chrX:9428371-9430264	0.341154	0.268736	TRUE	TRUE
B0273.1	B0273.1	B0273.1	chrIV:5493985-5495241	0.274561	77.7591	TRUE	TRUE
B0273.2.1	B0273.2	puf-7	chrIV:5486675-5490322	69.4827	4.53841	TRUE	TRUE
B0273.2.2	B0273.2	puf-7	chrIV:5486675-5490322	0	1.64e-05	FALSE	TRUE
B0273.2.3	B0273.2	puf-7	chrIV:5486675-5490322	0	5.94e-06	FALSE	TRUE
B0273.3	B0273.3	B0273.3	chrIV:5484036-5486201	3.36708	1.7228	TRUE	TRUE
B0273.4a	B0273.4	unc-5	chrIV:5495634-5516256	2.89025	1.6698	TRUE	TRUE
B0273.4b	B0273.4	unc-5	chrIV:5495634-5516256	0.0564853	0	TRUE	FALSE
B0280.10	B0280.10	pot-1	chrIII:7128836-7133616	22.105	7.68162	TRUE	TRUE
B0280.11	B0280.11	B0280.11	chrIII:7136445-7138216	0.321648	40.2301	TRUE	TRUE
B0280.12a	B0280.12	glr-2	chrIII:7138620-7144770	0.252551	0.0915407	TRUE	TRUE
B0280.12b	B0280.12	glr-2	chrIII:7138620-7144770	1.9e-05	2.09e-05	TRUE	TRUE
B0280.13.1	B0280.13	B0280.13	chrIII:7128836-7133616	0.0256144	0.0393793	TRUE	TRUE
B0280.13.2	B0280.13	B0280.13	chrIII:7128836-7133616	0.0765176	0.0793163	TRUE	TRUE
B0280.17	B0280.17	B0280.17	chrIII:7133726-7136401	3.31447	169.321	TRUE	TRUE
B0280.1a	B0280.1	ggtb-1	chrIII:7133726-7136401	42.6882	8.77498	TRUE	TRUE
B0280.1b	B0280.1	ggtb-1	chrIII:7133726-7136401	55.8425	14.291	TRUE	TRUE
B0280.2	B0280.2	B0280.2	chrIII:7124601-7128320	0.0078044	0.0172082	TRUE	TRUE
B0280.3.1	B0280.3	rpia-1	chrIII:7123061-7124270	146.34	30.8662	TRUE	TRUE
B0280.3.2	B0280.3	rpia-1	chrIII:7123061-7124270	4.0384	2.11192	TRUE	TRUE
B0280.4	B0280.4	odd-1	chrIII:7108259-7109248	0.509618	0.088797	TRUE	TRUE
B0280.5.1	B0280.5	cpg-2	chrIII:7102023-7103930	4181.02	150.736	TRUE	TRUE
B0280.5.2	B0280.5	cpg-2	chrIII:7102023-7103930	203.78	7.80167	TRUE	TRUE
B0280.7	B0280.7	B0280.7	chrIII:7110240-7111811	0.0183986	0.00313571	TRUE	TRUE
B0280.8.1	B0280.8	nhr-10	chrIII:7112236-7115378	13.2445	0.901054	TRUE	TRUE
B0280.8.2	B0280.8	nhr-10	chrIII:7112236-7115378	1.2e-05	0.00713099	TRUE	TRUE
B0280.9	B0280.9	B0280.9	chrIII:7120841-7122833	119.142	30.0114	TRUE	TRUE
B0281.3	B0281.3	B0281.3	chrII:2307045-2308356	0.25645	0.330169	TRUE	TRUE
B0281.4	B0281.4	B0281.4	chrII:2297851-2298798	1.68333	0.0147985	TRUE	TRUE
B0281.5a	B0281.5	B0281.5	chrII:2299844-2300887	3.87106	0.00661329	TRUE	TRUE
B0281.5b	B0281.5	B0281.5	chrII:2299844-2300887	1.05049	0	TRUE	FALSE
B0281.6	B0281.6	B0281.6	chrII:2301312-2302234	0	0.0146989	FALSE	TRUE
B0284.1	B0284.1	B0284.1	chrIII:4376474-4379172	0.0777742	0.149249	TRUE	TRUE
B0284.2	B0284.2	B0284.2	chrIII:4381710-4384113	0.0595272	0.0433067	TRUE	TRUE
B0284.3	B0284.3	B0284.3	chrIII:4379339-4381013	1.08271	0.245542	TRUE	TRUE
B0284.4	B0284.4	B0284.4	chrIII:4384758-4387729	0.0192187	0	TRUE	FALSE
B0284.5	B0284.5	B0284.5	chrIII:4373150-4375295	0	0.00756453	FALSE	TRUE
B0285.10	B0285.10	ckb-3	chrIII:4370856-4372792	0.0192238	0.116832	TRUE	TRUE
B0285.11	B0285.11	B0285.11	chrIII:4350796-4352137	0.0200587	3.35087	TRUE	TRUE
B0285.12	B0285.12	B0285.12	chrIII:4367803-4370132	0.596199	0.172896	TRUE	TRUE
B0285.15	B0285.15	B0285.15	chrIII:4356510-4364944	0	0.729968	FALSE	TRUE
B0285.1a	B0285.1	cdtl-7	chrIII:4333368-4340455	15.2822	1.90306	TRUE	TRUE
B0285.1b	B0285.1	cdtl-7	chrIII:4333368-4340455	24.4732	4.96571	TRUE	TRUE
B0285.1c	B0285.1	cdtl-7	chrIII:4333368-4340455	24.4994	5.18992	TRUE	TRUE
B0285.3	B0285.3	B0285.3	chrIII:4341656-4343308	32.2525	5.39454	TRUE	TRUE
B0285.4	B0285.4	B0285.4	chrIII:4343432-4345194	104.329	28.0896	TRUE	TRUE
B0285.5.1	B0285.5	hse-5	chrIII:4345308-4350051	58.9875	5.21087	TRUE	TRUE
B0285.5.2	B0285.5	hse-5	chrIII:4345308-4350051	16.2074	2.04384	TRUE	TRUE
B0285.6	B0285.6	B0285.6	chrIII:4352217-4355860	0.0356855	0.0652314	TRUE	TRUE
B0285.7	B0285.7	mnp-1	chrIII:4356510-4364944	0.713989	0.215244	TRUE	TRUE
B0285.8	B0285.8	ckb-1	chrIII:4365346-4367441	0.946742	0.780292	TRUE	TRUE
B0285.9	B0285.9	ckb-2	chrIII:4367803-4370132	11.9637	1.43201	TRUE	TRUE
B0286.1	B0286.1	B0286.1	chrII:4368493-4453151	0.505059	3.95668	TRUE	TRUE
B0286.2a	B0286.2	lat-2	chrII:4359085-4368285	0.00498283	0.0406888	TRUE	TRUE
B0286.2b	B0286.2	lat-2	chrII:4359085-4368285	0.0326867	0.0320859	TRUE	TRUE
B0286.3	B0286.3	B0286.3	chrII:4368493-4453151	2.31651	1.68926	TRUE	TRUE
B0286.4b	B0286.4	ntl-2	chrII:4368493-4453151	132.966	26.2194	TRUE	TRUE
B0286.4c.1	B0286.4	ntl-2	chrII:4368493-4453151	4.65837	2.28131	TRUE	TRUE
B0286.4c.2	B0286.4	ntl-2	chrII:4368493-4453151	0.640184	0.0964433	TRUE	TRUE
B0286.4c.3	B0286.4	ntl-2	chrII:4368493-4453151	1.09469	0.00690379	TRUE	TRUE
B0286.4c.4	B0286.4	ntl-2	chrII:4368493-4453151	0.719016	0.183485	TRUE	TRUE
B0286.4c.5	B0286.4	ntl-2	chrII:4368493-4453151	0.0146657	0	TRUE	FALSE
B0286.4c.6	B0286.4	ntl-2	chrII:4368493-4453151	0.0277102	0.125848	TRUE	TRUE
B0286.4c.7	B0286.4	ntl-2	chrII:4368493-4453151	1.74742	1.10251	TRUE	TRUE
B0286.4c.8	B0286.4	ntl-2	chrII:4368493-4453151	0.851216	0.264881	TRUE	TRUE
B0286.5	B0286.5	fkh-6	chrII:4368493-4453151	1.83874	0.936886	TRUE	TRUE
B0286.6.1	B0286.6	try-9	chrII:4368493-4453151	0.0126338	0	TRUE	FALSE
B0294.1	B0294.1	B0294.1	chrX:1896656-1897337	0.0422783	0.0238445	TRUE	TRUE
B0302.1a.1	B0302.1	kin-25	chrX:17186065-17193219	5.59084	0.124167	TRUE	TRUE
B0302.1a.2	B0302.1	kin-25	chrX:17186065-17193219	4.95e-05	1.31e-05	TRUE	TRUE
B0302.1b	B0302.1	kin-25	chrX:17186065-17193219	9.66553	0.211353	TRUE	TRUE
B0302.1c	B0302.1	kin-25	chrX:17186065-17193219	0.0588902	0.0110829	TRUE	TRUE
B0302.2	B0302.2	B0302.2	chrX:17178464-17178918	0.134547	0	TRUE	FALSE
B0302.4	B0302.4	B0302.4	chrX:17176415-17176703	0.804808	0	TRUE	FALSE
B0302.5	B0302.5	B0302.5	chrX:17193223-17195044	1.10815	1.23681	TRUE	TRUE
B0303.11	B0303.11	B0303.11	chrIII:8703225-8710031	0.290893	0.330971	TRUE	TRUE
B0303.14	B0303.14	B0303.14	chrIII:8713907-8716103	2.66361	0.0818963	TRUE	TRUE
B0303.15	B0303.15	B0303.15	chrIII:8717560-8718486	249.523	68.2364	TRUE	TRUE
B0303.16	B0303.16	B0303.16	chrIII:8703225-8710031	0.0196445	0.00465588	TRUE	TRUE
B0303.2	B0303.2	B0303.2	chrIII:8684726-8688396	0.668988	0.564157	TRUE	TRUE
B0303.3.1	B0303.3	B0303.3	chrIII:8684726-8688396	12.9877	11.6093	TRUE	TRUE
B0303.3.2	B0303.3	B0303.3	chrIII:8684726-8688396	90.851	30.7329	TRUE	TRUE
B0303.3.3	B0303.3	B0303.3	chrIII:8684726-8688396	121.149	115.247	TRUE	TRUE
B0303.4.1	B0303.4	B0303.4	chrIII:8689768-8693393	43.6206	12.9797	TRUE	TRUE
B0303.4.2	B0303.4	B0303.4	chrIII:8689768-8693393	68.2938	20.3596	TRUE	TRUE
B0303.7a	B0303.7	B0303.7	chrIII:8693556-8699374	8.81372	0.51588	TRUE	TRUE
B0303.7b	B0303.7	B0303.7	chrIII:8693556-8699374	14.368	1.02076	TRUE	TRUE
B0303.8	B0303.8	sdz-1	chrIII:8699401-8700254	0.0373138	0.0389984	TRUE	TRUE
B0303.9	B0303.9	vps-33.1	chrIII:8700847-8703225	77.6884	9.19353	TRUE	TRUE
B0304.1a	B0304.1	hlh-1	chrII:4512207-4523219	0.0215375	0.0102402	TRUE	TRUE
B0304.1b	B0304.1	hlh-1	chrII:4512207-4523219	0.000197241	0.000365085	TRUE	TRUE
B0304.1c	B0304.1	hlh-1	chrII:4512207-4523219	0.242737	0.026283	TRUE	TRUE
B0304.2	B0304.2	B0304.2	chrII:4523611-4524523	144.595	19.7455	TRUE	TRUE
B0304.3	B0304.3	cyp-23A1	chrII:4512207-4523219	0.01713	0.00638225	TRUE	TRUE
B0304.4	B0304.4	B0304.4	chrII:4512207-4523219	42.5011	6.33713	TRUE	TRUE
B0304.5	B0304.5	sra-32	chrII:4529632-4531961	0.546598	0.00751577	TRUE	TRUE
B0304.6	B0304.6	sra-33	chrII:4534738-4537238	0.149864	0	TRUE	FALSE
B0304.8	B0304.8	sra-35	chrII:4524630-4527897	0.388265	0.0581816	TRUE	TRUE
B0310.1a	B0310.1	B0310.1	chrX:493236-497214	0.0443777	0.00271616	TRUE	TRUE
B0310.1b	B0310.1	B0310.1	chrX:493236-497214	0.0492255	0.0263853	TRUE	TRUE
B0310.2.1	B0310.2	B0310.2	chrX:501965-506944	1.28924	0.0579224	TRUE	TRUE
B0310.2.2	B0310.2	B0310.2	chrX:501965-506944	0.144147	0.016046	TRUE	TRUE
B0310.3	B0310.3	B0310.3	chrX:510899-514483	0.0128304	0.0115703	TRUE	TRUE
B0310.5	B0310.5	ugt-46	chrX:525928-530177	0.69324	0.59878	TRUE	TRUE
B0310.6	B0310.6	B0310.6	chrX:530625-530962	0	0.14296	FALSE	TRUE
B0331.1	B0331.1	cyp-29A4	chrV:9654680-9657925	0.206682	0.0258613	TRUE	TRUE
B0331.2	B0331.2	B0331.2	chrV:9658906-9661590	0	0.00363546	FALSE	TRUE
B0334.1.1	B0334.1	ttr-18	chrII:11485445-11486710	7.51961	4.69702	TRUE	TRUE
B0334.1.2	B0334.1	ttr-18	chrII:11485445-11486710	3.61463	0.680322	TRUE	TRUE
B0334.10	B0334.10	B0334.10	chrII:11518423-11526998	1.60825	4.24859	TRUE	TRUE
B0334.11a	B0334.11	ooc-3	chrII:11493166-11495250	74.4384	8.90268	TRUE	TRUE
B0334.11b	B0334.11	ooc-3	chrII:11493166-11495250	47.2145	7.94236	TRUE	TRUE
B0334.13	B0334.13	B0334.13	chrII:11488222-11492957	0.362372	0.199353	TRUE	TRUE
B0334.15.1	B0334.15	B0334.15	chrII:11496713-11499559	20.3211	6.05588	TRUE	TRUE
B0334.15.2	B0334.15	B0334.15	chrII:11496713-11499559	11.7166	2.38831	TRUE	TRUE
B0334.15.4	B0334.15	B0334.15	chrII:11496713-11499559	130.173	36.6154	TRUE	TRUE
B0334.17	B0334.17	B0334.17	chrII:11492977-11493119	0	6.46767	FALSE	TRUE
B0334.2a	B0334.2	twk-5	chrII:11483136-11485295	7.05561	3.10542	TRUE	TRUE
B0334.2b.1	B0334.2	twk-5	chrII:11483136-11485295	11.4251	2.94256	TRUE	TRUE
B0334.2b.2	B0334.2	twk-5	chrII:11483136-11485295	0.869293	0.873711	TRUE	TRUE
B0334.3a.1	B0334.3	B0334.3	chrII:11488222-11492957	54.4664	8.10747	TRUE	TRUE
B0334.3b	B0334.3	B0334.3	chrII:11488222-11492957	14.9819	2.09065	TRUE	TRUE
B0334.4	B0334.4	B0334.4	chrII:11495627-11496605	229.375	51.6658	TRUE	TRUE
B0334.5.1	B0334.5	B0334.5	chrII:11496713-11499559	5.86275	3.58108	TRUE	TRUE
B0334.5.2	B0334.5	B0334.5	chrII:11496713-11499559	61.2005	19.8264	TRUE	TRUE
B0334.5.3	B0334.5	B0334.5	chrII:11496713-11499559	0	8.91e-05	FALSE	TRUE
B0334.6	B0334.6	B0334.6	chrII:11510610-11513826	0.34032	0.0501493	TRUE	TRUE
B0334.7	B0334.7	srh-44	chrII:11515010-11518090	0.0398488	0.00237058	TRUE	TRUE
B0334.8	B0334.8	age-1	chrII:11518423-11526998	70.4819	13.8564	TRUE	TRUE
B0334.9	B0334.9	B0334.9	chrII:11480367-11482319	1.03567	0.00219028	TRUE	TRUE
B0336.1	B0336.1	wrm-1	chrIII:5722803-5727068	96.2634	16.8888	TRUE	TRUE
B0336.10.1	B0336.10	rpl-23	chrIII:5705467-5706281	305.742	135.158	TRUE	TRUE
B0336.10.2	B0336.10	rpl-23	chrIII:5705467-5706281	1.18484	10.9781	TRUE	TRUE
B0336.10.3	B0336.10	rpl-23	chrIII:5705467-5706281	7492.22	3631.45	TRUE	TRUE
B0336.11a	B0336.11	B0336.11	chrIII:5706691-5709284	0.431169	0.163352	TRUE	TRUE
B0336.11b	B0336.11	B0336.11	chrIII:5706691-5709284	0.0979914	0.0244306	TRUE	TRUE
B0336.12	B0336.12	B0336.12	chrIII:5710016-5710464	0	0.0967331	FALSE	TRUE
B0336.13	B0336.13	B0336.13	chrIII:5693990-5697320	144.316	30.4578	TRUE	TRUE
B0336.16	B0336.16	B0336.16	chrIII:5720372-5720516	0	1.28176	FALSE	TRUE
B0336.2.1	B0336.2	arf-1.2	chrIII:5716067-5717541	444.181	209.22	TRUE	TRUE
B0336.2.2	B0336.2	arf-1.2	chrIII:5716067-5717541	0.280208	0.0336585	TRUE	TRUE
B0336.2.4	B0336.2	arf-1.2	chrIII:5716067-5717541	0	10.1294	FALSE	TRUE
B0336.3	B0336.3	B0336.3	chrIII:5711502-5714801	222.798	57.548	TRUE	TRUE
B0336.4a	B0336.4	rgs-5	chrIII:5698389-5705421	0.187216	0.210091	TRUE	TRUE
B0336.4b	B0336.4	rgs-5	chrIII:5698389-5705421	10.3542	4.44727	TRUE	TRUE
B0336.5a	B0336.5	B0336.5	chrIII:5692874-5693893	9.67669	5.8569	TRUE	TRUE
B0336.5b	B0336.5	B0336.5	chrIII:5692874-5693893	126.428	13.3752	TRUE	TRUE
B0336.6.1	B0336.6	abi-1	chrIII:5690061-5692695	292.78	36.972	TRUE	TRUE
B0336.6.2	B0336.6	abi-1	chrIII:5690061-5692695	12.8225	1.90351	TRUE	TRUE
B0336.7a	B0336.7	B0336.7	chrIII:5693990-5697320	54.5617	10.0966	TRUE	TRUE
B0336.7b.1	B0336.7	B0336.7	chrIII:5693990-5697320	0.0025679	0.000518762	TRUE	TRUE
B0336.8	B0336.8	lgg-3	chrIII:5697430-5697964	113.472	15.6828	TRUE	TRUE
B0336.9a	B0336.9	swp-1	chrIII:5698389-5705421	32.272	5.38299	TRUE	TRUE
B0336.9b.1	B0336.9	swp-1	chrIII:5698389-5705421	9.28238	2.17583	TRUE	TRUE
B0336.9b.2	B0336.9	swp-1	chrIII:5698389-5705421	26.4737	6.2724	TRUE	TRUE
B0336.9c	B0336.9	swp-1	chrIII:5698389-5705421	4.23801	1.6681	TRUE	TRUE
B0336.9d	B0336.9	swp-1	chrIII:5698389-5705421	0.42079	0.184104	TRUE	TRUE
B0344.2	B0344.2	wrt-9	chrX:1576629-1590890	0.0150561	0.00598908	TRUE	TRUE
B0348.1	B0348.1	B0348.1	chrV:48921-49619	0.198729	0	TRUE	FALSE
B0348.2	B0348.2	B0348.2	chrV:45462-46923	0.391683	0.189334	TRUE	TRUE
B0348.4a	B0348.4	egl-8	chrV:20824-43971	7.92917	2.27302	TRUE	TRUE
B0348.4b	B0348.4	egl-8	chrV:20824-43971	0.00265711	0.0056209	TRUE	TRUE
B0348.4c	B0348.4	egl-8	chrV:20824-43971	0.113215	0.0142492	TRUE	TRUE
B0348.5	B0348.5	B0348.5	chrV:5689-6511	0.875538	0.374932	TRUE	TRUE
B0348.6a.1	B0348.6	ife-3	chrV:6588-7822	893.417	246.711	TRUE	TRUE
B0348.6b	B0348.6	ife-3	chrV:6588-7822	0.0172425	0.0215079	TRUE	TRUE
B0348.6c	B0348.6	ife-3	chrV:6588-7822	156.498	25.4501	TRUE	TRUE
B0350.2a.1	B0350.2	unc-44	chrIV:5966643-6004847	2.24083	0.872417	TRUE	TRUE
B0350.2a.2	B0350.2	unc-44	chrIV:5966643-6004847	0.0743269	0.0109505	TRUE	TRUE
B0350.2b.1	B0350.2	unc-44	chrIV:5966643-6004847	3.12292	0.767984	TRUE	TRUE
B0350.2b.2	B0350.2	unc-44	chrIV:5966643-6004847	0.0734654	0.298437	TRUE	TRUE
B0350.2d.1	B0350.2	unc-44	chrIV:5966643-6004847	0	0.0001137	FALSE	TRUE
B0350.2d.2	B0350.2	unc-44	chrIV:5966643-6004847	2.8024	0.328637	TRUE	TRUE
B0350.2e.1	B0350.2	unc-44	chrIV:5966643-6004847	0.00672448	0	TRUE	FALSE
B0350.2f.1	B0350.2	unc-44	chrIV:5966643-6004847	0.00986054	0.0108961	TRUE	TRUE
B0350.2f.2	B0350.2	unc-44	chrIV:5966643-6004847	0.0331139	0.00912832	TRUE	TRUE
B0350.2g.1	B0350.2	unc-44	chrIV:5966643-6004847	1.60038	0.0174043	TRUE	TRUE
B0350.2g.2	B0350.2	unc-44	chrIV:5966643-6004847	1.35765	0	TRUE	FALSE
B0350.2g.3	B0350.2	unc-44	chrIV:5966643-6004847	0.181812	2.75e-05	TRUE	TRUE
B0350.74	B0350.74	B0350.74	chrIV:5966643-6004847	0	0.040391	FALSE	TRUE
B0350.76	B0350.76	B0350.76	chrIV:5966643-6004847	0	7.70165	FALSE	TRUE
B0353.1a	B0353.1	B0353.1	chrIII:557514-576437	1.43766	0.581229	TRUE	TRUE
B0353.1b	B0353.1	B0353.1	chrIII:557514-576437	0.184683	0.0642818	TRUE	TRUE
B0361.10.1	B0361.10	ykt-6	chrIII:7285913-7287541	117.432	51.9259	TRUE	TRUE
B0361.10.2	B0361.10	ykt-6	chrIII:7285913-7287541	2.56907	0.111116	TRUE	TRUE
B0361.10.3	B0361.10	ykt-6	chrIII:7285913-7287541	10.6266	7.71799	TRUE	TRUE
B0361.11	B0361.11	B0361.11	chrIII:7277539-7281153	0.0654624	13.4206	TRUE	TRUE
B0361.2a	B0361.2	B0361.2	chrIII:7293567-7310709	49.0251	9.10176	TRUE	TRUE
B0361.2b	B0361.2	B0361.2	chrIII:7293567-7310709	29.7152	6.79284	TRUE	TRUE
B0361.3.1	B0361.3	B0361.3	chrIII:7281339-7285819	58.021	27.5926	TRUE	TRUE
B0361.3.2	B0361.3	B0361.3	chrIII:7281339-7285819	5.00453	0.44376	TRUE	TRUE
B0361.4	B0361.4	B0361.4	chrIII:7258948-7275334	0.0842963	0.0365253	TRUE	TRUE
B0361.5a.1	B0361.5	psd-1	chrIII:7258948-7275334	0.351375	0.114804	TRUE	TRUE
B0361.5a.2	B0361.5	psd-1	chrIII:7258948-7275334	7.93587	2.43529	TRUE	TRUE
B0361.5b.1	B0361.5	psd-1	chrIII:7258948-7275334	41.3448	8.34868	TRUE	TRUE
B0361.5b.2	B0361.5	psd-1	chrIII:7258948-7275334	8.33023	1.73888	TRUE	TRUE
B0361.6	B0361.6	B0361.6	chrIII:7275440-7277210	81.3614	19.95	TRUE	TRUE
B0361.7	B0361.7	pho-5	chrIII:7281339-7285819	63.6553	7.1126	TRUE	TRUE
B0361.8.1	B0361.8	B0361.8	chrIII:7287782-7290500	70.7073	19.247	TRUE	TRUE
B0361.8.2	B0361.8	B0361.8	chrIII:7287782-7290500	65.9568	21.1779	TRUE	TRUE
B0361.9	B0361.9	B0361.9	chrIII:7293567-7310709	4.86081	0.683679	TRUE	TRUE
B0365.1	B0365.1	B0365.1	chrV:13116487-13120120	331.745	34.924	TRUE	TRUE
B0365.2	B0365.2	B0365.2	chrV:13120660-13123406	0.0705159	0.0342741	TRUE	TRUE
B0365.3.1	B0365.3	eat-6	chrV:13126391-13129982	309.022	46.715	TRUE	TRUE
B0365.3.2	B0365.3	eat-6	chrV:13126391-13129982	0	0.000155864	FALSE	TRUE
B0365.3.3	B0365.3	eat-6	chrV:13126391-13129982	282.088	44.4361	TRUE	TRUE
B0365.5a	B0365.5	clec-225	chrV:13131912-13134843	0.0229515	0.0293219	TRUE	TRUE
B0365.5b	B0365.5	clec-225	chrV:13131912-13134843	0	0.0158587	FALSE	TRUE
B0365.6.1	B0365.6	clec-41	chrV:13134925-13138071	8.2941	4.92577	TRUE	TRUE
B0365.6.2	B0365.6	clec-41	chrV:13134925-13138071	0.000249064	0.000289773	TRUE	TRUE
B0365.6.3	B0365.6	clec-41	chrV:13134925-13138071	0.000563738	0.000533502	TRUE	TRUE
B0365.7	B0365.7	B0365.7	chrV:13138965-13150276	0.00187864	0.000885967	TRUE	TRUE
B0379.1a	B0379.1	B0379.1	chrI:10074957-10077739	0.902223	0.564454	TRUE	TRUE
B0379.2	B0379.2	B0379.2	chrI:10070911-10071819	0.131455	49.299	TRUE	TRUE
B0379.3a	B0379.3	mut-16	chrI:10080140-10086280	3.555	3.59414	TRUE	TRUE
B0379.3b.1	B0379.3	mut-16	chrI:10080140-10086280	57.6077	11.848	TRUE	TRUE
B0379.3b.2	B0379.3	mut-16	chrI:10080140-10086280	2.04856	13.4123	TRUE	TRUE
B0379.4a	B0379.4	scpl-1	chrI:10086380-10102001	13.0856	2.20969	TRUE	TRUE
B0379.4b	B0379.4	scpl-1	chrI:10086380-10102001	16.2681	2.66854	TRUE	TRUE
B0379.4c	B0379.4	scpl-1	chrI:10086380-10102001	0	0.387411	FALSE	TRUE
B0379.6	B0379.6	B0379.6	chrI:10086380-10102001	0.0618693	0	TRUE	FALSE
B0379.7.1	B0379.7	B0379.7	chrI:10072570-10074376	0.000153743	15.2743	TRUE	TRUE
B0379.7.2	B0379.7	B0379.7	chrI:10072570-10074376	0.269915	87.9792	TRUE	TRUE
B0379.9	B0379.9	B0379.9	chrI:10086380-10102001	0	0.0414749	FALSE	TRUE
B0391.10.1	B0391.10	B0391.10	chrV:15585677-15592966	4.08775	0.603905	TRUE	TRUE
B0391.10.2	B0391.10	B0391.10	chrV:15585677-15592966	6.29721	1.54544	TRUE	TRUE
B0391.4	B0391.4	str-12	chrV:15610870-15612572	0.0104466	0.0244893	TRUE	TRUE
B0391.5	B0391.5	fbxa-153	chrV:15605704-15610361	13.4642	0.079589	TRUE	TRUE
B0391.6	B0391.6	fbxa-154	chrV:15602895-15605136	0.0131562	0.00467322	TRUE	TRUE
B0391.8	B0391.8	B0391.8	chrV:15595035-15596447	5.52696	2.23213	TRUE	TRUE
B0391.9	B0391.9	fbxa-139	chrV:15593442-15593780	0.62561	0.205328	TRUE	TRUE
B0393.1.1	B0393.1	rps-0	chrIII:4752863-4754048	565.423	209.714	TRUE	TRUE
B0393.1.2	B0393.1	rps-0	chrIII:4752863-4754048	4784.54	1836.86	TRUE	TRUE
B0393.10	B0393.10	B0393.10	chrIII:4757212-4759696	0	1.40014	FALSE	TRUE
B0393.2.1	B0393.2	rbg-3	chrIII:4754396-4756984	172.952	20.6791	TRUE	TRUE
B0393.2.2	B0393.2	rbg-3	chrIII:4754396-4756984	0	0.0333703	FALSE	TRUE
B0393.2.3	B0393.2	rbg-3	chrIII:4754396-4756984	30.1218	4.8805	TRUE	TRUE
B0393.3	B0393.3	B0393.3	chrIII:4757212-4759696	236.493	27.7744	TRUE	TRUE
B0393.4	B0393.4	B0393.4	chrIII:4759706-4763574	0.288934	72.781	TRUE	TRUE
B0393.5	B0393.5	B0393.5	chrIII:4765782-4778030	0.471032	0.0685238	TRUE	TRUE
B0393.6	B0393.6	B0393.6	chrIII:4780123-4781946	106.929	11.1399	TRUE	TRUE
B0393.7	B0393.7	B0393.7	chrIII:4765782-4778030	0.0107684	0.00440527	TRUE	TRUE
B0393.9a	B0393.9	B0393.9	chrIII:4778354-4780123	1.61783	1.4795	TRUE	TRUE
B0393.9b	B0393.9	B0393.9	chrIII:4778354-4780123	1.01862	0.522744	TRUE	TRUE
B0395.1	B0395.1	nhx-1	chrX:16017446-16021677	0.071968	0.065626	TRUE	TRUE
B0395.2	B0395.2	mboa-1	chrX:16030733-16034744	0	0.0042435	FALSE	TRUE
B0395.3.1	B0395.3	B0395.3	chrX:16034974-16039442	3.36756	0.382643	TRUE	TRUE
B0395.3.2	B0395.3	B0395.3	chrX:16034974-16039442	2.04134	0.158958	TRUE	TRUE
B0399.1b.1	B0399.1	kcnl-1	chrV:19565355-19606090	0.0295252	0.0441414	TRUE	TRUE
B0399.1c	B0399.1	kcnl-1	chrV:19565355-19606090	0.0785575	0.0802456	TRUE	TRUE
B0399.1d	B0399.1	kcnl-1	chrV:19565355-19606090	0.0317789	0.0288548	TRUE	TRUE
B0399.1e	B0399.1	kcnl-1	chrV:19565355-19606090	0.0332203	0.0257836	TRUE	TRUE
B0399.1f	B0399.1	kcnl-1	chrV:19565355-19606090	4.24e-06	0.00328714	TRUE	TRUE
B0399.2	B0399.2	oac-1	chrV:19550985-19555842	0.00938311	0.00937464	TRUE	TRUE
B0403.2	B0403.2	ubc-17	chrX:7050583-7055330	0.0272011	0.0440771	TRUE	TRUE
B0403.3	B0403.3	B0403.3	chrX:7061804-7063286	1.47034	1.12349	TRUE	TRUE
B0403.4	B0403.4	tag-320	chrX:7066300-7068519	148.109	44.8498	TRUE	TRUE
B0403.5	B0403.5	B0403.5	chrX:7057763-7061638	0.890339	0.80949	TRUE	TRUE
B0403.6	B0403.6	B0403.6	chrX:7071345-7075293	0.158275	0.0264706	TRUE	TRUE
B0410.2a	B0410.2	vang-1	chrX:2885858-2891483	4.373	0.0159631	TRUE	TRUE
B0410.2b	B0410.2	vang-1	chrX:2885858-2891483	10.8334	0.0157638	TRUE	TRUE
B0410.3	B0410.3	B0410.3	chrX:2885858-2891483	1.71958	0.704811	TRUE	TRUE
B0412.1a	B0412.1	dac-1	chrIII:816239-821723	1.05e-05	1.56e-05	TRUE	TRUE
B0412.1b	B0412.1	dac-1	chrIII:816239-821723	0.12801	0.047864	TRUE	TRUE
B0412.2	B0412.2	daf-7	chrIII:811821-813758	0.278164	0.108748	TRUE	TRUE
B0412.3.1	B0412.3	B0412.3	chrIII:795130-809434	3.28657	1.27257	TRUE	TRUE
B0412.3.2	B0412.3	B0412.3	chrIII:795130-809434	58.6613	19.9455	TRUE	TRUE
B0412.4.1	B0412.4	rps-29	chrIII:794288-795072	227.822	80.1096	TRUE	TRUE
B0412.4.2	B0412.4	rps-29	chrIII:794288-795072	954.143	483.21	TRUE	TRUE
B0412.6	B0412.6	B0412.6	chrIII:794288-795072	15.3774	58.1575	TRUE	TRUE
B0412.7	B0412.7	B0412.7	chrIII:794288-795072	18.7305	21.9605	TRUE	TRUE
B0414.1	B0414.1	srz-4	chrI:5801874-5803269	0.381275	0.0271627	TRUE	TRUE
B0414.2	B0414.2	rnt-1	chrI:5776156-5788612	0.27359	0.146272	TRUE	TRUE
B0414.3	B0414.3	hil-5	chrI:5774587-5775613	1373.43	251.281	TRUE	TRUE
B0414.5	B0414.5	cpb-3	chrI:5788633-5791755	243.984	35.4913	TRUE	TRUE
B0414.6.1	B0414.6	glh-3	chrI:5792326-5795124	96.5435	19.9579	TRUE	TRUE
B0414.6.2	B0414.6	glh-3	chrI:5792326-5795124	0.033638	0.748385	TRUE	TRUE
B0414.7a	B0414.7	mtk-1	chrI:5795406-5801302	10.0611	1.00096	TRUE	TRUE
B0414.7b	B0414.7	mtk-1	chrI:5795406-5801302	43.4137	10.481	TRUE	TRUE
B0414.8a	B0414.8	vps-51	chrI:5803961-5807294	104.518	18.2924	TRUE	TRUE
B0414.8b	B0414.8	vps-51	chrI:5803961-5807294	8.06257	1.07353	TRUE	TRUE
B0416.1	B0416.1	B0416.1	chrX:9303664-9310424	0.0432104	0.0538243	TRUE	TRUE
B0416.3	B0416.3	B0416.3	chrX:9291591-9293587	0.496084	0.111526	TRUE	TRUE
B0416.4	B0416.4	B0416.4	chrX:9278902-9279887	30.3519	0.026547	TRUE	TRUE
B0416.5a	B0416.5	B0416.5	chrX:9268572-9270794	89.1877	5.72902	TRUE	TRUE
B0416.5b	B0416.5	B0416.5	chrX:9268572-9270794	1.78031	0.339646	TRUE	TRUE
B0416.6	B0416.6	gly-13	chrX:9293606-9296563	10.4553	1.86288	TRUE	TRUE
B0416.7a	B0416.7	B0416.7	chrX:9296885-9297891	0.58407	0.147654	TRUE	TRUE
B0416.7b	B0416.7	B0416.7	chrX:9296885-9297891	0.000126687	0.0232564	TRUE	TRUE
B0432.1	B0432.1	B0432.1	chrII:297398-300955	0.714568	0.12128	TRUE	TRUE
B0432.10.1	B0432.10	B0432.10	chrII:283886-286275	33.1779	6.39279	TRUE	TRUE
B0432.10.2	B0432.10	B0432.10	chrII:283886-286275	0.134727	0.078303	TRUE	TRUE
B0432.11	B0432.11	B0432.11	chrII:293863-294642	0.0483983	18.4538	TRUE	TRUE
B0432.12	B0432.12	clec-117	chrII:296274-297017	0.189311	70.27	TRUE	TRUE
B0432.13.1	B0432.13	B0432.13	chrII:276211-283697	47.244	9.87654	TRUE	TRUE
B0432.13.2	B0432.13	B0432.13	chrII:276211-283697	6.38796	1.5011	TRUE	TRUE
B0432.14	B0432.14	B0432.14	chrII:264352-265841	0.200137	0.0211574	TRUE	TRUE
B0432.2.1	B0432.2	djr-1.1	chrII:290580-291861	178.724	82.7514	TRUE	TRUE
B0432.2.2	B0432.2	djr-1.1	chrII:290580-291861	35.6289	19.7996	TRUE	TRUE
B0432.3.1	B0432.3	mrpl-41	chrII:288936-290399	40.1455	9.78721	TRUE	TRUE
B0432.3.2	B0432.3	mrpl-41	chrII:288936-290399	39.599	18.0535	TRUE	TRUE
B0432.4.1	B0432.4	misc-1	chrII:286624-288850	69.8794	21.7403	TRUE	TRUE
B0432.4.2	B0432.4	misc-1	chrII:286624-288850	24.317	7.45593	TRUE	TRUE
B0432.5a	B0432.5	cat-2	chrII:257818-261063	0.0200174	0.0176761	TRUE	TRUE
B0432.5b	B0432.5	cat-2	chrII:257818-261063	2.72e-07	9.93e-07	TRUE	TRUE
B0432.6	B0432.6	B0432.6	chrII:266446-269280	19.6225	2.30737	TRUE	TRUE
B0432.7	B0432.7	B0432.7	chrII:269389-273966	18.3337	2.28976	TRUE	TRUE
B0432.8	B0432.8	B0432.8	chrII:276211-283697	38.4006	6.39531	TRUE	TRUE
B0432.9	B0432.9	B0432.9	chrII:276211-283697	10.6897	3.52297	TRUE	TRUE
B0454.1	B0454.1	lin-8	chrII:3056643-3062115	14.4128	1.36663	TRUE	TRUE
B0454.2	B0454.2	sri-31	chrII:3051005-3052325	0.0499919	0	TRUE	FALSE
B0454.20	B0454.20	B0454.20	chrII:3036423-3036636	0	0.3499	FALSE	TRUE
B0454.22	B0454.22	B0454.22	chrII:3036423-3036636	0	0.806503	FALSE	TRUE
B0454.4	B0454.4	sri-29	chrII:3044325-3046118	0	0.00428341	FALSE	TRUE
B0454.5	B0454.5	B0454.5	chrII:3038861-3040825	0.550006	0.500364	TRUE	TRUE
B0454.6	B0454.6	B0454.6	chrII:3032782-3036125	0.264495	0.0835085	TRUE	TRUE
B0454.7	B0454.7	clec-2	chrII:3020563-3023434	0	0.00926175	FALSE	TRUE
B0454.9	B0454.9	B0454.9	chrII:3052377-3054351	18.8645	0.394534	TRUE	TRUE
B0457.11	B0457.11	B0457.11	chrII:8894125-8894315	0.781804	0	TRUE	FALSE
B0457.12	B0457.12	B0457.12	chrII:8893323-8893884	0.0207623	0.00849368	TRUE	TRUE
B0457.16	B0457.16	B0457.16	chrII:8896779-8908592	1.58734	0.143397	TRUE	TRUE
B0457.18	B0457.18	B0457.18	chrII:8891480-8891816	0.0556358	0	TRUE	FALSE
B0457.19	B0457.19	B0457.19	chrII:8896779-8908592	0.225319	0	TRUE	FALSE
B0457.1a	B0457.1	lat-1	chrII:8896779-8908592	88.3985	21.5475	TRUE	TRUE
B0457.1b	B0457.1	lat-1	chrII:8896779-8908592	57.4817	12.6149	TRUE	TRUE
B0457.1c	B0457.1	lat-1	chrII:8896779-8908592	0	0.407212	FALSE	TRUE
B0457.2	B0457.2	B0457.2	chrII:8924509-8926613	0.657147	0.486089	TRUE	TRUE
B0457.3	B0457.3	B0457.3	chrII:8908946-8909933	0.0831957	14.1911	TRUE	TRUE
B0457.4	B0457.4	B0457.4	chrII:8910851-8911968	0.0319669	4.42034	TRUE	TRUE
B0457.6	B0457.6	B0457.6	chrII:8922389-8924311	2.87666	2.20862	TRUE	TRUE
B0462.1	B0462.1	B0462.1	chrV:18324993-18328763	0.00691292	0.0113214	TRUE	TRUE
B0462.2	B0462.2	B0462.2	chrV:18320081-18321499	0	0.00747561	FALSE	TRUE
B0462.3	B0462.3	fbxb-119	chrV:18318566-18319748	0.0950348	0	TRUE	FALSE
B0462.5	B0462.5	B0462.5	chrV:18322186-18323299	0.0795938	0.0737024	TRUE	TRUE
B0464.1.1	B0464.1	dars-1	chrIII:9488533-9491152	415.664	131.972	TRUE	TRUE
B0464.1.2	B0464.1	dars-1	chrIII:9488533-9491152	132.339	45.2192	TRUE	TRUE
B0464.2a	B0464.2	B0464.2	chrIII:9491219-9500120	104.542	31.4766	TRUE	TRUE
B0464.2b	B0464.2	B0464.2	chrIII:9491219-9500120	5.23861	0.982247	TRUE	TRUE
B0464.2c	B0464.2	B0464.2	chrIII:9491219-9500120	11.6873	3.08247	TRUE	TRUE
B0464.2d	B0464.2	B0464.2	chrIII:9491219-9500120	52.5982	10.0479	TRUE	TRUE
B0464.3.1	B0464.3	nlp-36	chrIII:9488533-9491152	30.3889	8.69093	TRUE	TRUE
B0464.3.2	B0464.3	nlp-36	chrIII:9488533-9491152	1.27157	0.681815	TRUE	TRUE
B0464.4.1	B0464.4	bre-3	chrIII:9468071-9485367	29.3202	5.46042	TRUE	TRUE
B0464.4.2	B0464.4	bre-3	chrIII:9468071-9485367	64.5607	58.2633	TRUE	TRUE
B0464.5a	B0464.5	spk-1	chrIII:9456478-9467064	0.647699	0.466112	TRUE	TRUE
B0464.5b.1	B0464.5	spk-1	chrIII:9456478-9467064	66.9089	22.9414	TRUE	TRUE
B0464.5b.2	B0464.5	spk-1	chrIII:9456478-9467064	12.828	9.72131	TRUE	TRUE
B0464.5c.1	B0464.5	spk-1	chrIII:9456478-9467064	195.862	53.8944	TRUE	TRUE
B0464.6.1	B0464.6	B0464.6	chrIII:9456478-9467064	126.369	34.7443	TRUE	TRUE
B0464.6.2	B0464.6	B0464.6	chrIII:9456478-9467064	109.915	29.3534	TRUE	TRUE
B0464.6.3	B0464.6	B0464.6	chrIII:9456478-9467064	13.2447	2.9558	TRUE	TRUE
B0464.7.1	B0464.7	baf-1	chrIII:9467372-9467982	480.919	171.342	TRUE	TRUE
B0464.7.2	B0464.7	baf-1	chrIII:9467372-9467982	132.788	65.9032	TRUE	TRUE
B0464.8.1	B0464.8	tag-342	chrIII:9468071-9485367	69.6707	11.3476	TRUE	TRUE
B0464.9	B0464.9	B0464.9	chrIII:9456478-9467064	107.238	18.8611	TRUE	TRUE
B0478.1a	B0478.1	jnk-1	chrIV:6957629-6963705	0.134564	0.0365993	TRUE	TRUE
B0478.1b.1	B0478.1	jnk-1	chrIV:6957629-6963705	0.00841454	0.00500995	TRUE	TRUE
B0478.1b.3	B0478.1	jnk-1	chrIV:6957629-6963705	0.0222929	0.00604608	TRUE	TRUE
B0478.3	B0478.3	B0478.3	chrIV:6963863-6964551	0	0.0295429	FALSE	TRUE
B0491.1	B0491.1	B0491.1	chrII:11348365-11351311	73.853	30.0446	TRUE	TRUE
B0491.2.1	B0491.2	sqt-1	chrII:11336626-11337771	0	0.00893014	FALSE	TRUE
B0491.2.2	B0491.2	sqt-1	chrII:11336626-11337771	0.317668	0.0715762	TRUE	TRUE
B0491.2.3	B0491.2	sqt-1	chrII:11336626-11337771	0.000753401	0.0129	TRUE	TRUE
B0491.3	B0491.3	rmd-3	chrII:11338385-11339535	1.54988	423.044	TRUE	TRUE
B0491.4	B0491.4	lgc-20	chrII:11340069-11343466	0.0823908	0.0268054	TRUE	TRUE
B0491.5.1	B0491.5	B0491.5	chrII:11343651-11345679	238.753	87.5266	TRUE	TRUE
B0491.5.2	B0491.5	B0491.5	chrII:11343651-11345679	0.0467468	0.262335	TRUE	TRUE
B0491.5.4	B0491.5	B0491.5	chrII:11343651-11345679	22.2174	10.5302	TRUE	TRUE
B0491.6a	B0491.6	B0491.6	chrII:11345880-11347893	38.2045	9.7116	TRUE	TRUE
B0491.6b	B0491.6	B0491.6	chrII:11345880-11347893	18.6371	3.91811	TRUE	TRUE
B0491.7.1	B0491.7	B0491.7	chrII:11348365-11351311	51.636	24.3745	TRUE	TRUE
B0491.8a	B0491.8	clh-2	chrII:11358382-11370248	1.44e-05	0.00682418	TRUE	TRUE
B0491.8b	B0491.8	clh-2	chrII:11358382-11370248	0.0482837	0.0215821	TRUE	TRUE
B0491.8c	B0491.8	clh-2	chrII:11358382-11370248	0.0236321	0.0118028	TRUE	TRUE
B0495.1	B0495.1	sre-1	chrII:7709735-7711391	0	0.00445765	FALSE	TRUE
B0495.10a	B0495.10	cpna-5	chrII:7711817-7718538	0.000735028	0.0999683	TRUE	TRUE
B0495.10b	B0495.10	cpna-5	chrII:7711817-7718538	0.125915	0.197564	TRUE	TRUE
B0495.10c	B0495.10	cpna-5	chrII:7711817-7718538	0.034323	0.00289357	TRUE	TRUE
B0495.15	B0495.15	B0495.15	chrII:7711817-7718538	4.10828	0	TRUE	FALSE
B0495.2	B0495.2	B0495.2	chrII:7699200-7705182	96.5079	28.7033	TRUE	TRUE
B0495.4	B0495.4	nhx-2	chrII:7690655-7693906	1.88048	0.963805	TRUE	TRUE
B0495.5.1	B0495.5	B0495.5	chrII:7695882-7698454	16.2846	4.63469	TRUE	TRUE
B0495.5.2	B0495.5	B0495.5	chrII:7695882-7698454	18.4597	4.29883	TRUE	TRUE
B0495.6	B0495.6	B0495.6	chrII:7698558-7699125	68.8948	14.4647	TRUE	TRUE
B0495.7.1	B0495.7	B0495.7	chrII:7699200-7705182	5.77673	0.473583	TRUE	TRUE
B0495.7.2	B0495.7	B0495.7	chrII:7699200-7705182	39.9602	12.055	TRUE	TRUE
B0495.7.3	B0495.7	B0495.7	chrII:7699200-7705182	97.3708	30.7379	TRUE	TRUE
B0495.8a.1	B0495.8	B0495.8	chrII:7705481-7707430	32.7042	12.0529	TRUE	TRUE
B0495.8a.2	B0495.8	B0495.8	chrII:7705481-7707430	44.2808	19.4419	TRUE	TRUE
B0495.8b.2	B0495.8	B0495.8	chrII:7705481-7707430	0.807004	0.286441	TRUE	TRUE
B0495.9	B0495.9	B0495.9	chrII:7707528-7708663	94.5519	32.6173	TRUE	TRUE
B0496.1	B0496.1	B0496.1	chrIV:7446378-7447452	0.0750241	22.0131	TRUE	TRUE
B0496.13	B0496.13	B0496.13	chrIV:7445357-7445493	0	5.31589	FALSE	TRUE
B0496.2	B0496.2	B0496.2	chrIV:7447844-7451434	0.0576667	3.57859	TRUE	TRUE
B0496.3a	B0496.3	unc-82	chrIV:7424484-7445354	0.645625	0.267883	TRUE	TRUE
B0496.3b	B0496.3	unc-82	chrIV:7424484-7445354	2.58e-05	3.87e-06	TRUE	TRUE
B0496.3c	B0496.3	unc-82	chrIV:7424484-7445354	0.545732	8.91e-06	TRUE	TRUE
B0496.3d	B0496.3	unc-82	chrIV:7424484-7445354	0.0818972	0.0213511	TRUE	TRUE
B0496.3e.1	B0496.3	unc-82	chrIV:7424484-7445354	0.0259759	0.0362835	TRUE	TRUE
B0496.3e.2	B0496.3	unc-82	chrIV:7424484-7445354	0.0391702	0.0336386	TRUE	TRUE
B0496.3f	B0496.3	unc-82	chrIV:7424484-7445354	0.000402441	0	TRUE	FALSE
B0496.3g	B0496.3	unc-82	chrIV:7424484-7445354	0.0841716	0.0706379	TRUE	TRUE
B0496.3h	B0496.3	unc-82	chrIV:7424484-7445354	0.0224635	0.00859094	TRUE	TRUE
B0496.5	B0496.5	srtx-1	chrIV:7420946-7422728	0	0.0515787	FALSE	TRUE
B0496.6	B0496.6	B0496.6	chrIV:7419140-7419960	0.153319	23.8587	TRUE	TRUE
B0496.7	B0496.7	valv-1	chrIV:7424484-7445354	1.83359	1.85501	TRUE	TRUE
B0496.8	B0496.8	tag-224	chrIV:7447844-7451434	4.9327	0.271769	TRUE	TRUE
B0507.1	B0507.1	B0507.1	chrV:8776633-8779271	1.3276	0.307128	TRUE	TRUE
B0507.10	B0507.10	B0507.10	chrV:8758797-8760494	0.0420126	0.0607762	TRUE	TRUE
B0507.11	B0507.11	srx-115	chrV:8771876-8773759	0	0.019638	FALSE	TRUE
B0507.2	B0507.2	B0507.2	chrV:8774309-8776494	12.5537	3.49442	TRUE	TRUE
B0507.3a	B0507.3	B0507.3	chrV:8768886-8770854	1.31e-05	0.0635218	TRUE	TRUE
B0507.3b	B0507.3	B0507.3	chrV:8768886-8770854	0.206912	0.0715095	TRUE	TRUE
B0507.4	B0507.4	B0507.4	chrV:8754947-8755737	0.350607	0.0338162	TRUE	TRUE
B0507.5	B0507.5	B0507.5	chrV:8753672-8754851	0.0520812	0.00771013	TRUE	TRUE
B0507.6	B0507.6	B0507.6	chrV:8746135-8753044	0.0203269	0.0514861	TRUE	TRUE
B0507.7.1	B0507.7	B0507.7	chrV:8756467-8758698	0.00619747	0.0058254	TRUE	TRUE
B0507.7.2	B0507.7	B0507.7	chrV:8756467-8758698	0.0062519	0.00586986	TRUE	TRUE
B0507.8	B0507.8	B0507.8	chrV:8760664-8763172	0.0161107	0.0392066	TRUE	TRUE
B0507.9	B0507.9	B0507.9	chrV:8764865-8766016	0	0.0396012	FALSE	TRUE
B0511.1	B0511.1	fkb-7	chrI:10667943-10671005	0.596363	0.0860714	TRUE	TRUE
B0511.10.1	B0511.10	eif-3.E	chrI:10640381-10642272	190.328	69.3921	TRUE	TRUE
B0511.10.2	B0511.10	eif-3.E	chrI:10640381-10642272	159.72	68.0384	TRUE	TRUE
B0511.11	B0511.11	B0511.11	chrI:10648589-10654168	1.05395	37.3785	TRUE	TRUE
B0511.12	B0511.12	B0511.12	chrI:10654286-10661591	70.1553	12.5928	TRUE	TRUE
B0511.13	B0511.13	B0511.13	chrI:10633178-10636006	97.8016	19.1853	TRUE	TRUE
B0511.14a	B0511.14	B0511.14	chrI:10662515-10666866	36.8226	7.17264	TRUE	TRUE
B0511.14b	B0511.14	B0511.14	chrI:10662515-10666866	5.12708	0.484945	TRUE	TRUE
B0511.16	B0511.16	B0511.16	chrI:10636280-10636430	28.1927	7.09874	TRUE	TRUE
B0511.2	B0511.2	B0511.2	chrI:10648589-10654168	0.220314	0.141355	TRUE	TRUE
B0511.3	B0511.3	fbxa-125	chrI:10646750-10647766	0.130111	25.6862	TRUE	TRUE
B0511.4	B0511.4	tag-344	chrI:10644272-10645606	0.223588	49.6937	TRUE	TRUE
B0511.5	B0511.5	cutl-14	chrI:10628731-10633141	0.55175	0.262191	TRUE	TRUE
B0511.6.1	B0511.6	B0511.6	chrI:10624450-10628376	34.6411	13.7515	TRUE	TRUE
B0511.6.2	B0511.6	B0511.6	chrI:10624450-10628376	246.686	89.481	TRUE	TRUE
B0511.7	B0511.7	B0511.7	chrI:10628731-10633141	126.55	25.4031	TRUE	TRUE
B0511.8.1	B0511.8	tag-264	chrI:10636681-10638966	146.803	32.8973	TRUE	TRUE
B0511.8.2	B0511.8	tag-264	chrI:10636681-10638966	25.5383	7.06668	TRUE	TRUE
B0511.9a	B0511.9	cdc-26	chrI:10639074-10640219	122.527	18.0788	TRUE	TRUE
B0511.9b	B0511.9	cdc-26	chrI:10639074-10640219	18.8436	5.21522	TRUE	TRUE
B0511.9c	B0511.9	cdc-26	chrI:10639074-10640219	85.1761	17.609	TRUE	TRUE
B0513.11	B0513.11	B0513.11	chrIV:13858860-13858993	0	3.90413	FALSE	TRUE
B0513.1a	B0513.1	lin-66	chrIV:13888063-13893956	44.0095	0.773131	TRUE	TRUE
B0513.1b	B0513.1	lin-66	chrIV:13888063-13893956	6.82746	0.227248	TRUE	TRUE
B0513.2a.1	B0513.2	B0513.2	chrIV:13882706-13884152	167.342	64.7808	TRUE	TRUE
B0513.2a.2	B0513.2	B0513.2	chrIV:13882706-13884152	2.71965	0.305063	TRUE	TRUE
B0513.2b.1	B0513.2	B0513.2	chrIV:13882706-13884152	0.11196	0.000509038	TRUE	TRUE
B0513.3a	B0513.3	rpl-29	chrIV:13882168-13882638	1731.88	868.884	TRUE	TRUE
B0513.3b	B0513.3	rpl-29	chrIV:13882168-13882638	28547.2	14850	TRUE	TRUE
B0513.4a	B0513.4	B0513.4	chrIV:13880112-13881517	136.981	41.5905	TRUE	TRUE
B0513.5.1	B0513.5	B0513.5	chrIV:13868528-13876592	4.54819	9.08141	TRUE	TRUE
B0513.5.2	B0513.5	B0513.5	chrIV:13868528-13876592	1.42617	5.01123	TRUE	TRUE
B0513.6	B0513.6	B0513.6	chrIV:13854329-13857326	0	0.019448	FALSE	TRUE
B0513.7	B0513.7	B0513.7	chrIV:13847753-13852688	0.0156958	0	TRUE	FALSE
B0513.9a	B0513.9	B0513.9	chrIV:13860118-13865269	0	0.000573512	FALSE	TRUE
B0513.9b.1	B0513.9	B0513.9	chrIV:13860118-13865269	0.0542123	0.026688	TRUE	TRUE
B0513.9b.2	B0513.9	B0513.9	chrIV:13860118-13865269	0	0.0583759	FALSE	TRUE
B0523.1	B0523.1	kin-31	chrIII:8670463-8674970	0.820946	34.5828	TRUE	TRUE
B0523.3	B0523.3	pgl-2	chrIII:8670463-8674970	94.7528	28.8266	TRUE	TRUE
B0523.5	B0523.5	fli-1	chrIII:8675216-8683612	67.836	21.451	TRUE	TRUE
B0524.2	B0524.2	B0524.2	chrIII:1894092-1899847	0.101476	12.7767	TRUE	TRUE
B0524.3	B0524.3	B0524.3	chrIII:1887548-1889682	0.0427196	0.808428	TRUE	TRUE
B0524.4	B0524.4	B0524.4	chrIII:1883597-1886209	0.033715	8.05854	TRUE	TRUE
B0524.5	B0524.5	B0524.5	chrIII:1891373-1893833	0.363862	24.8969	TRUE	TRUE
B0524.6	B0524.6	B0524.6	chrIII:1902183-1905631	77.8455	22.3142	TRUE	TRUE
B0545.1a	B0545.1	tpa-1	chrIV:92015-110924	2.28446	0.722682	TRUE	TRUE
B0545.1b.1	B0545.1	tpa-1	chrIV:92015-110924	0.415604	0.00650768	TRUE	TRUE
B0545.1b.2	B0545.1	tpa-1	chrIV:92015-110924	7.8e-05	0	TRUE	FALSE
B0545.3	B0545.3	scl-23	chrIV:86874-90082	0.0594402	16.2941	TRUE	TRUE
B0545.4	B0545.4	B0545.4	chrIV:92015-110924	5.61338	8.88046	TRUE	TRUE
B0546.1.1	B0546.1	mai-2	chrIV:3385634-3386904	75.716	36.9394	TRUE	TRUE
B0546.1.2	B0546.1	mai-2	chrIV:3385634-3386904	805.906	370.233	TRUE	TRUE
B0546.2.1	B0546.2	B0546.2	chrIV:3369191-3378129	22.3207	5.46313	TRUE	TRUE
B0546.2.2	B0546.2	B0546.2	chrIV:3369191-3378129	57.9961	11.5975	TRUE	TRUE
B0546.3	B0546.3	B0546.3	chrIV:3378787-3382831	31.5008	6.51695	TRUE	TRUE
B0546.4a	B0546.4	B0546.4	chrIV:3382944-3384144	34.9218	6.78797	TRUE	TRUE
B0546.4b	B0546.4	B0546.4	chrIV:3382944-3384144	1.07425	0.136154	TRUE	TRUE
B0547.1.1	B0547.1	csn-5	chrIV:5649519-5651070	99.2178	30.7477	TRUE	TRUE
B0547.1.2	B0547.1	csn-5	chrIV:5649519-5651070	94.3778	27.65	TRUE	TRUE
B0547.3	B0547.3	B0547.3	chrIV:5637823-5640179	0.198029	0.224535	TRUE	TRUE
B0554.4	B0554.4	B0554.4	chrV:430612-433575	0.00731188	0	TRUE	FALSE
B0554.5	B0554.5	B0554.5	chrV:424440-426561	0.0997355	0.0449449	TRUE	TRUE
B0554.6	B0554.6	dod-20	chrV:422498-424167	0.00745036	0.00300346	TRUE	TRUE
B0554.7	B0554.7	B0554.7	chrV:437576-441024	0.125339	0	TRUE	FALSE
B0563.1	B0563.1	B0563.1	chrX:9171504-9172147	0.407439	0	TRUE	FALSE
B0563.2	B0563.2	tsp-11	chrX:9163106-9165912	0.135189	0.00928485	TRUE	TRUE
B0563.4.1	B0563.4	tmbi-4	chrX:9150634-9160597	14.09	2.63443	TRUE	TRUE
B0563.4.2	B0563.4	tmbi-4	chrX:9150634-9160597	0	0.00379025	FALSE	TRUE
B0563.5	B0563.5	B0563.5	chrX:9146058-9147498	0.747219	0.121921	TRUE	TRUE
B0563.6a	B0563.6	B0563.6	chrX:9137869-9145538	0.000201637	0.000174299	TRUE	TRUE
B0563.6b.1	B0563.6	B0563.6	chrX:9137869-9145538	1.05835	0.691694	TRUE	TRUE
B0563.6b.2	B0563.6	B0563.6	chrX:9137869-9145538	0	0.0777998	FALSE	TRUE
B0563.7	B0563.7	B0563.7	chrX:9150634-9160597	0.131704	0.0347978	TRUE	TRUE
B0564.10a	B0564.10	unc-30	chrIV:13119071-13124363	0	1.31e-06	FALSE	TRUE
B0564.10b	B0564.10	unc-30	chrIV:13119071-13124363	0	0.00359036	FALSE	TRUE
B0564.11.1	B0564.11	B0564.11	chrIV:13105298-13106902	64.5898	13.8088	TRUE	TRUE
B0564.11.2	B0564.11	B0564.11	chrIV:13105298-13106902	0	0.200386	FALSE	TRUE
B0564.1a	B0564.1	exos-4.1	chrIV:13098953-13100592	95.5599	22.7648	TRUE	TRUE
B0564.1b.1	B0564.1	exos-4.1	chrIV:13098953-13100592	93.1776	23.8355	TRUE	TRUE
B0564.2	B0564.2	B0564.2	chrIV:13107632-13111479	67.7511	16.472	TRUE	TRUE
B0564.3.1	B0564.3	B0564.3	chrIV:13107632-13111479	0.000941047	0.0291301	TRUE	TRUE
B0564.3.2	B0564.3	B0564.3	chrIV:13107632-13111479	0.111201	0.0686636	TRUE	TRUE
B0564.4	B0564.4	B0564.4	chrIV:13111495-13113058	0	0.0181468	FALSE	TRUE
B0564.7.1	B0564.7	B0564.7	chrIV:13100688-13104855	71.1126	17.9536	TRUE	TRUE
B0564.7.2	B0564.7	B0564.7	chrIV:13100688-13104855	8.00986	1.7724	TRUE	TRUE
BE0003N10.1	BE0003N10.1	BE0003N10.1	chrIII:1037498-1060000	29.1511	7.50082	TRUE	TRUE
BE0003N10.2	BE0003N10.2	chin-1	chrIII:1031303-1037202	88.8961	7.38414	TRUE	TRUE
BE0003N10.3	BE0003N10.3	BE0003N10.3	chrIII:1037498-1060000	2.05706	0.450611	TRUE	TRUE
BE10.1	BE10.1	BE10.1	chrIII:12785052-12793027	1.03452	101.749	TRUE	TRUE
BE10.2	BE10.2	agmo-1	chrIII:12793282-12798056	0.203414	0.0152854	TRUE	TRUE
BE10.3	BE10.3	BE10.3	chrIII:12807989-12811549	0.232491	0.00948365	TRUE	TRUE
BE10.4	BE10.4	BE10.4	chrIII:12813413-12818006	0.498658	0.292994	TRUE	TRUE
BE10.5.2	BE10.5	BE10.5	chrIII:12806108-12806754	0	27.0677	FALSE	TRUE
C01A2.1.1	C01A2.1	C01A2.1	chrI:13408785-13411440	0.033315	0.00605975	TRUE	TRUE
C01A2.1.2	C01A2.1	C01A2.1	chrI:13408785-13411440	0.0154506	0.00474302	TRUE	TRUE
C01A2.2a	C01A2.2	C01A2.2	chrI:13397256-13398517	0.223853	0.104116	TRUE	TRUE
C01A2.2b	C01A2.2	C01A2.2	chrI:13397256-13398517	0.453793	0.464982	TRUE	TRUE
C01A2.3.1	C01A2.3	C01A2.3	chrI:13387805-13391439	42.2076	14.6836	TRUE	TRUE
C01A2.3.2	C01A2.3	C01A2.3	chrI:13387805-13391439	109.816	42.0402	TRUE	TRUE
C01A2.4.1	C01A2.4	C01A2.4	chrI:13392104-13393990	58.4538	15.7778	TRUE	TRUE
C01A2.4.2	C01A2.4	C01A2.4	chrI:13392104-13393990	37.2535	7.96789	TRUE	TRUE
C01A2.5	C01A2.5	C01A2.5	chrI:13384740-13387073	166.533	37.9847	TRUE	TRUE
C01A2.6	C01A2.6	C01A2.6	chrI:13379905-13384360	0.297221	0.334401	TRUE	TRUE
C01A2.7.1	C01A2.7	nlp-38	chrI:13402435-13404088	4.47e-05	5e-05	TRUE	TRUE
C01A2.7.2	C01A2.7	nlp-38	chrI:13402435-13404088	0.214008	0.113947	TRUE	TRUE
C01A2.9	C01A2.9	C01A2.9	chrI:13376864-13377338	0	0.0280317	FALSE	TRUE
C01B10.1	C01B10.1	C01B10.1	chrIV:6613906-6618487	2.23336	0.619709	TRUE	TRUE
C01B10.10	C01B10.10	C01B10.10	chrIV:6623678-6627981	0.0823095	0.1338	TRUE	TRUE
C01B10.11	C01B10.11	C01B10.11	chrIV:6657967-6660425	1.02719	0.816431	TRUE	TRUE
C01B10.3	C01B10.3	C01B10.3	chrIV:6619031-6621341	1.00642	0.427174	TRUE	TRUE
C01B10.4	C01B10.4	C01B10.4	chrIV:6628341-6631734	0.0553648	0.0690855	TRUE	TRUE
C01B10.44	C01B10.44	C01B10.44	chrIV:6623678-6627981	0.0469221	18.2718	TRUE	TRUE
C01B10.5b.1	C01B10.5	hil-7	chrIV:6646022-6646928	6.76e-05	0	TRUE	FALSE
C01B10.5c	C01B10.5	hil-7	chrIV:6646022-6646928	0.0283133	0	TRUE	FALSE
C01B10.6a.1	C01B10.6	C01B10.6	chrIV:6640149-6645341	0.75232	0.759587	TRUE	TRUE
C01B10.6b	C01B10.6	C01B10.6	chrIV:6640149-6645341	0.470595	0.186453	TRUE	TRUE
C01B10.7	C01B10.7	C01B10.7	chrIV:6638544-6639253	0.0717458	0	TRUE	FALSE
C01B10.8.1	C01B10.8	C01B10.8	chrIV:6635027-6638147	81.9728	18.4636	TRUE	TRUE
C01B10.8.2	C01B10.8	C01B10.8	chrIV:6635027-6638147	9.85906	4.02211	TRUE	TRUE
C01B10.9	C01B10.9	C01B10.9	chrIV:6632210-6634987	65.4115	13.7038	TRUE	TRUE
C01B12.1	C01B12.1	sqt-2	chrII:23327-28418	0.237729	0.0389307	TRUE	TRUE
C01B12.2	C01B12.2	C01B12.2	chrII:19537-22170	15.5974	1.83048	TRUE	TRUE
C01B12.3	C01B12.3	C01B12.3	chrII:12984-16001	0.0348505	0.0293045	TRUE	TRUE
C01B12.4	C01B12.4	C01B12.4	chrII:6663-9233	0.0944438	16.272	TRUE	TRUE
C01B12.5	C01B12.5	C01B12.5	chrII:9807-11846	0.013447	0.018113	TRUE	TRUE
C01B12.8	C01B12.8	C01B12.8	chrII:23327-28418	22.6273	10.2856	TRUE	TRUE
C01B12.9	C01B12.9	C01B12.9	chrII:5128-5483	6.57542	0.0370962	TRUE	TRUE
C01B7.14	C01B7.14	C01B7.14	chrV:8782971-8783369	0.108224	0	TRUE	FALSE
C01B7.1a.1	C01B7.1	ztf-12	chrV:8786528-8795545	2.74656	0.293089	TRUE	TRUE
C01B7.1a.2	C01B7.1	ztf-12	chrV:8786528-8795545	0.00387497	0.00224568	TRUE	TRUE
C01B7.1b	C01B7.1	ztf-12	chrV:8786528-8795545	5.6318	0.211906	TRUE	TRUE
C01B7.1c	C01B7.1	ztf-12	chrV:8786528-8795545	2.10042	0.254509	TRUE	TRUE
C01B7.4	C01B7.4	tag-117	chrV:8786528-8795545	1.58568	0.0844896	TRUE	TRUE
C01B7.5	C01B7.5	C01B7.5	chrV:8800128-8800974	0.0475988	0	TRUE	FALSE
C01B7.6	C01B7.6	rpm-1	chrV:8805393-8819933	0.901538	0.0684386	TRUE	TRUE
C01B9.1a	C01B9.1	C01B9.1	chrII:13770769-13783947	0.0252177	0.0394819	TRUE	TRUE
C01B9.1b	C01B9.1	C01B9.1	chrII:13770769-13783947	0.00298642	0.00831284	TRUE	TRUE
C01B9.4	C01B9.4	C01B9.4	chrII:13770769-13783947	0	0.909134	FALSE	TRUE
C01B9.5	C01B9.5	C01B9.5	chrII:13770769-13783947	0	0.0516875	FALSE	TRUE
C01C10.1	C01C10.1	clc-2	chrX:7431424-7433490	1.47738	0.0248212	TRUE	TRUE
C01C10.2a	C01C10.2	C01C10.2	chrX:7435751-7437936	0.0872415	0.0541267	TRUE	TRUE
C01C10.2b	C01C10.2	C01C10.2	chrX:7435751-7437936	2.92e-06	0.0221291	TRUE	TRUE
C01C10.3.1	C01C10.3	acl-12	chrX:7439353-7442534	1.66773	0.514584	TRUE	TRUE
C01C10.3.2	C01C10.3	acl-12	chrX:7439353-7442534	0.113367	0.0368972	TRUE	TRUE
C01C10.4	C01C10.4	clc-5	chrX:7433586-7435662	0.933531	0.0570259	TRUE	TRUE
C01C4.1	C01C4.1	nlp-1	chrX:3727559-3728424	0.257698	0.0564953	TRUE	TRUE
C01C4.3a	C01C4.3	C01C4.3	chrX:3706728-3713318	0.145183	0.045224	TRUE	TRUE
C01C4.3b	C01C4.3	C01C4.3	chrX:3706728-3713318	0.323222	0.0927563	TRUE	TRUE
C01C7.1a	C01C7.1	ark-1	chrIV:12622060-12630999	6.67447	2.21795	TRUE	TRUE
C01C7.1b	C01C7.1	ark-1	chrIV:12622060-12630999	28.9231	4.38013	TRUE	TRUE
C01F1.1	C01F1.1	C01F1.1	chrII:4301608-4307030	126.316	47.2818	TRUE	TRUE
C01F1.2.1	C01F1.2	sco-1	chrII:4299659-4301276	2.97086	1.10392	TRUE	TRUE
C01F1.2.2	C01F1.2	sco-1	chrII:4299659-4301276	103.146	27.9333	TRUE	TRUE
C01F1.3a	C01F1.3	C01F1.3	chrII:4295102-4299213	0.472054	0.628627	TRUE	TRUE
C01F1.3b	C01F1.3	C01F1.3	chrII:4295102-4299213	0.296903	0.0425443	TRUE	TRUE
C01F1.4	C01F1.4	C01F1.4	chrII:4276215-4279270	0.959571	0.381832	TRUE	TRUE
C01F1.5	C01F1.5	C01F1.5	chrII:4279790-4281830	0.199871	0.0734608	TRUE	TRUE
C01F1.6	C01F1.6	C01F1.6	chrII:4282220-4288212	127.212	14.4865	TRUE	TRUE
C01F1.7	C01F1.7	C01F1.7	chrII:4295102-4299213	11.3721	0	TRUE	FALSE
C01F4.2a	C01F4.2	rga-6	chrI:4848420-4867826	0.0650353	0.0313926	TRUE	TRUE
C01F4.2b	C01F4.2	rga-6	chrI:4848420-4867826	0.00343045	0.00447884	TRUE	TRUE
C01F6.1.1	C01F6.1	cpna-3	chrIV:9096824-9101570	109.566	8.16335	TRUE	TRUE
C01F6.1.2	C01F6.1	cpna-3	chrIV:9096824-9101570	0.671107	0.449642	TRUE	TRUE
C01F6.2	C01F6.2	C01F6.2	chrIV:9096824-9101570	1.68719	48.1029	TRUE	TRUE
C01F6.3	C01F6.3	C01F6.3	chrIV:9101757-9103836	5.80924	3.40874	TRUE	TRUE
C01F6.4	C01F6.4	fem-3	chrIV:9104950-9107594	103.265	15.8164	TRUE	TRUE
C01F6.5	C01F6.5	aly-1	chrIV:9108915-9109736	31.4034	1.40788	TRUE	TRUE
C01F6.6a	C01F6.6	tag-60	chrIV:9119081-9130369	3.25717	2.01809	TRUE	TRUE
C01F6.6b	C01F6.6	tag-60	chrIV:9119081-9130369	0.506218	0.387268	TRUE	TRUE
C01F6.6c.1	C01F6.6	tag-60	chrIV:9119081-9130369	0.261354	0.000204914	TRUE	TRUE
C01F6.6d	C01F6.6	tag-60	chrIV:9119081-9130369	0.192634	0.0736602	TRUE	TRUE
C01F6.6e.1	C01F6.6	tag-60	chrIV:9119081-9130369	0.553216	0.299326	TRUE	TRUE
C01F6.6e.4	C01F6.6	tag-60	chrIV:9119081-9130369	0	0.000699424	FALSE	TRUE
C01F6.6e.5	C01F6.6	tag-60	chrIV:9119081-9130369	0	0.000991179	FALSE	TRUE
C01F6.8a.1	C01F6.8	icl-1	chrIV:9094531-9095640	134.569	26.3694	TRUE	TRUE
C01F6.8b	C01F6.8	icl-1	chrIV:9094531-9095640	0	4.98e-05	FALSE	TRUE
C01F6.9	C01F6.9	C01F6.9	chrIV:9095738-9096218	405.521	178.779	TRUE	TRUE
C01G10.1	C01G10.1	C01G10.1	chrV:15099729-15105180	0.0655237	17.5368	TRUE	TRUE
C01G10.10	C01G10.10	C01G10.10	chrV:15071506-15082462	20.4996	5.21398	TRUE	TRUE
C01G10.11a.1	C01G10.11	unc-76	chrV:15071506-15082462	62.5215	12.6993	TRUE	TRUE
C01G10.11b.1	C01G10.11	unc-76	chrV:15071506-15082462	0.0822846	0.0228618	TRUE	TRUE
C01G10.11b.2	C01G10.11	unc-76	chrV:15071506-15082462	0.0453337	0	TRUE	FALSE
C01G10.11d.1	C01G10.11	unc-76	chrV:15071506-15082462	22.7588	5.13266	TRUE	TRUE
C01G10.11e	C01G10.11	unc-76	chrV:15071506-15082462	0	0.789502	FALSE	TRUE
C01G10.12	C01G10.12	dnj-3	chrV:15068672-15069490	28.5126	7.1496	TRUE	TRUE
C01G10.13	C01G10.13	C01G10.13	chrV:15106076-15106456	0	0.0340493	FALSE	TRUE
C01G10.14	C01G10.14	C01G10.14	chrV:15105358-15105910	0.0430636	6.41426	TRUE	TRUE
C01G10.15	C01G10.15	C01G10.15	chrV:15085729-15087279	1.01074	0.0612704	TRUE	TRUE
C01G10.17	C01G10.17	C01G10.17	chrV:15090739-15091102	0.236313	0.0880349	TRUE	TRUE
C01G10.19	C01G10.19	C01G10.19	chrV:15099729-15105180	0	0.085126	FALSE	TRUE
C01G10.2	C01G10.2	srx-79	chrV:15097656-15099537	0	0.0046541	FALSE	TRUE
C01G10.4	C01G10.4	C01G10.4	chrV:15089737-15090004	0	0.0650947	FALSE	TRUE
C01G10.5	C01G10.5	C01G10.5	chrV:15089084-15089482	0.653816	0.411038	TRUE	TRUE
C01G10.6	C01G10.6	C01G10.6	chrV:15087638-15088319	0.0652882	0	TRUE	FALSE
C01G10.7	C01G10.7	C01G10.7	chrV:15085729-15087279	132.602	23.563	TRUE	TRUE
C01G10.8.1	C01G10.8	C01G10.8	chrV:15082746-15085368	494.572	151.326	TRUE	TRUE
C01G10.8.2	C01G10.8	C01G10.8	chrV:15082746-15085368	412.528	129.806	TRUE	TRUE
C01G10.9	C01G10.9	C01G10.9	chrV:15082746-15085368	5.84414	2.07826	TRUE	TRUE
C01G12.1	C01G12.1	C01G12.1	chrII:14573539-14576487	7.04681	0.565049	TRUE	TRUE
C01G12.10.1	C01G12.10	nspb-8	chrII:14580255-14581202	1.42e-05	6.36e-06	TRUE	TRUE
C01G12.10.2	C01G12.10	nspb-8	chrII:14580255-14581202	2.18452	0.226387	TRUE	TRUE
C01G12.11	C01G12.11	nspb-9	chrII:14580255-14581202	0	0.0371175	FALSE	TRUE
C01G12.12	C01G12.12	C01G12.12	chrII:14562382-14564056	0.725249	0.252195	TRUE	TRUE
C01G12.13	C01G12.13	C01G12.13	chrII:14576881-14578000	0	14.5161	FALSE	TRUE
C01G12.2	C01G12.2	nspb-7	chrII:14578209-14578522	0	0.507364	FALSE	TRUE
C01G12.3	C01G12.3	C01G12.3	chrII:14581389-14582285	3.90772	105.574	TRUE	TRUE
C01G12.4	C01G12.4	C01G12.4	chrII:14583630-14585658	1.55554	0.0112737	TRUE	TRUE
C01G12.5	C01G12.5	C01G12.5	chrII:14586451-14587432	0.0121682	0.0167724	TRUE	TRUE
C01G12.6	C01G12.6	nspb-10	chrII:14587881-14588186	0.209497	0.0961722	TRUE	TRUE
C01G12.7	C01G12.7	C01G12.7	chrII:14588545-14591818	0.0166204	0.0182832	TRUE	TRUE
C01G12.8	C01G12.8	catp-4	chrII:14593448-14597565	2.17881	183.489	TRUE	TRUE
C01G12.9	C01G12.9	C01G12.9	chrII:14578943-14580023	0.0116602	21.1783	TRUE	TRUE
C01G5.2	C01G5.2	prg-2	chrIV:6526712-6529791	117.002	50.083	TRUE	TRUE
C01G5.3	C01G5.3	C01G5.3	chrIV:6536167-6538989	0.815346	29.5209	TRUE	TRUE
C01G5.4	C01G5.4	C01G5.4	chrIV:6531738-6535666	0.077887	27.4875	TRUE	TRUE
C01G5.5	C01G5.5	C01G5.5	chrIV:6524596-6526485	23.1566	3.31083	TRUE	TRUE
C01G5.6	C01G5.6	C01G5.6	chrIV:6522862-6524557	158.237	56.2211	TRUE	TRUE
C01G5.7	C01G5.7	C01G5.7	chrIV:6518162-6519023	0.405644	0.0394127	TRUE	TRUE
C01G5.8	C01G5.8	fan-1	chrIV:6548839-6555879	47.4659	14.4318	TRUE	TRUE
C01G5.9	C01G5.9	C01G5.9	chrIV:6519963-6522292	1.05974	0.165917	TRUE	TRUE
C01G6.10	C01G6.10	C01G6.10	chrII:9289445-9291479	0.543951	0.0481823	TRUE	TRUE
C01G6.1a.1	C01G6.1	aqp-2	chrII:9258852-9261934	0.563134	0.317639	TRUE	TRUE
C01G6.1a.2	C01G6.1	aqp-2	chrII:9258852-9261934	0.0435741	0.0458018	TRUE	TRUE
C01G6.1b.1	C01G6.1	aqp-2	chrII:9258852-9261934	0.169303	3.34e-05	TRUE	TRUE
C01G6.1b.2	C01G6.1	aqp-2	chrII:9258852-9261934	4.23e-06	0	TRUE	FALSE
C01G6.1b.3	C01G6.1	aqp-2	chrII:9258852-9261934	0.343848	0.237432	TRUE	TRUE
C01G6.2	C01G6.2	C01G6.2	chrII:9267275-9268243	0.176098	45.0142	TRUE	TRUE
C01G6.3.1	C01G6.3	C01G6.3	chrII:9269831-9272984	6.16499	0.150657	TRUE	TRUE
C01G6.3.2	C01G6.3	C01G6.3	chrII:9269831-9272984	166.147	0.81887	TRUE	TRUE
C01G6.4.1	C01G6.4	C01G6.4	chrII:9269831-9272984	99.0411	17.7742	TRUE	TRUE
C01G6.5	C01G6.5	C01G6.5	chrII:9274848-9280038	154.38	7.30424	TRUE	TRUE
C01G6.6a.1	C01G6.6	tag-165	chrII:9285633-9289076	59.7623	19.662	TRUE	TRUE
C01G6.6a.2	C01G6.6	tag-165	chrII:9285633-9289076	31.5607	10.721	TRUE	TRUE
C01G6.6b.1	C01G6.6	tag-165	chrII:9285633-9289076	12.1607	4.54953	TRUE	TRUE
C01G6.6b.2	C01G6.6	tag-165	chrII:9285633-9289076	2.56323	0.217417	TRUE	TRUE
C01G6.7	C01G6.7	acs-7	chrII:9291956-9295693	0.295766	0.243265	TRUE	TRUE
C01G6.8a	C01G6.8	cam-1	chrII:9295855-9310242	32.6223	0.633488	TRUE	TRUE
C01G6.8c	C01G6.8	cam-1	chrII:9295855-9310242	34.1871	0.808509	TRUE	TRUE
C01G6.9	C01G6.9	C01G6.9	chrII:9291956-9295693	0.0486753	0.0221055	TRUE	TRUE
C01G8.1a	C01G8.1	C01G8.1	chrI:5272848-5274325	0.00106879	0.191982	TRUE	TRUE
C01G8.1b	C01G8.1	C01G8.1	chrI:5272848-5274325	466.326	8.6525	TRUE	TRUE
C01G8.2	C01G8.2	cln-3.2	chrI:5274698-5278711	13.8626	2.34106	TRUE	TRUE
C01G8.3	C01G8.3	dhs-1	chrI:5278806-5281519	66.6769	12.325	TRUE	TRUE
C01G8.4	C01G8.4	dnj-4	chrI:5282085-5283944	21.9973	6.41267	TRUE	TRUE
C01G8.5a.1	C01G8.5	erm-1	chrI:5284059-5291608	183.32	51.7016	TRUE	TRUE
C01G8.5a.2	C01G8.5	erm-1	chrI:5284059-5291608	0	0.000721308	FALSE	TRUE
C01G8.5b	C01G8.5	erm-1	chrI:5284059-5291608	0.00101073	0.00339517	TRUE	TRUE
C01G8.6	C01G8.6	C01G8.6	chrI:5298757-5300334	85.7606	65.1878	TRUE	TRUE
C01G8.9a	C01G8.9	let-526	chrI:5300953-5310917	116.806	25.1824	TRUE	TRUE
C01G8.9b	C01G8.9	let-526	chrI:5300953-5310917	11.7375	8.45437	TRUE	TRUE
C01H6.1	C01H6.1	col-61	chrI:7202180-7203506	0	0.00747475	FALSE	TRUE
C01H6.2	C01H6.2	C01H6.2	chrI:7204542-7207715	0.0941476	0.0407791	TRUE	TRUE
C01H6.3	C01H6.3	C01H6.3	chrI:7208024-7209864	0.292424	0.0193151	TRUE	TRUE
C01H6.4	C01H6.4	C01H6.4	chrI:7210540-7212697	0.123117	0.140916	TRUE	TRUE
C01H6.5a	C01H6.5	nhr-23	chrI:7214742-7221804	2.27067	2.20836	TRUE	TRUE
C01H6.5b	C01H6.5	nhr-23	chrI:7214742-7221804	57.7086	35.5775	TRUE	TRUE
C01H6.5d	C01H6.5	nhr-23	chrI:7214742-7221804	2.94859	6.05705	TRUE	TRUE
C01H6.5f	C01H6.5	nhr-23	chrI:7214742-7221804	10.2452	8.78088	TRUE	TRUE
C01H6.6.1	C01H6.6	C01H6.6	chrI:7222048-7224133	12.4098	23.0517	TRUE	TRUE
C01H6.6.2	C01H6.6	C01H6.6	chrI:7222048-7224133	0.000878834	0.00170811	TRUE	TRUE
C01H6.7a.1	C01H6.7	tag-298	chrI:7224653-7227763	152.485	15.4069	TRUE	TRUE
C01H6.7a.2	C01H6.7	tag-298	chrI:7224653-7227763	0.000145553	0.000628725	TRUE	TRUE
C01H6.8a	C01H6.8	C01H6.8	chrI:7227861-7233118	0.18098	0.214081	TRUE	TRUE
C01H6.8b	C01H6.8	C01H6.8	chrI:7227861-7233118	0.469868	0.331183	TRUE	TRUE
C01H6.9	C01H6.9	C01H6.9	chrI:7227861-7233118	31.6669	13.6244	TRUE	TRUE
C02A12.1	C02A12.1	gst-33	chrV:3467449-3468498	0.0703041	0.0666755	TRUE	TRUE
C02A12.4.1	C02A12.4	lys-7	chrV:3481415-3482599	8.65107	2.68613	TRUE	TRUE
C02A12.4.2	C02A12.4	lys-7	chrV:3481415-3482599	6.20631	3.86714	TRUE	TRUE
C02A12.6	C02A12.6	srbc-36	chrV:3489224-3490532	0	0.00545905	FALSE	TRUE
C02B10.1.1	C02B10.1	ivd-1	chrIV:5083294-5088870	111.065	40.0062	TRUE	TRUE
C02B10.1.2	C02B10.1	ivd-1	chrIV:5083294-5088870	226.513	143.77	TRUE	TRUE
C02B10.2	C02B10.2	C02B10.2	chrIV:5090281-5091101	152.914	18.667	TRUE	TRUE
C02B10.3.1	C02B10.3	C02B10.3	chrIV:5091575-5103273	2.40791	1.95959	TRUE	TRUE
C02B10.3.2	C02B10.3	C02B10.3	chrIV:5091575-5103273	1.75254	2.01046	TRUE	TRUE
C02B10.4.1	C02B10.4	C02B10.4	chrIV:5091575-5103273	319.102	61.4428	TRUE	TRUE
C02B10.4.2	C02B10.4	C02B10.4	chrIV:5091575-5103273	109.585	31.7932	TRUE	TRUE
C02B10.5.1	C02B10.5	C02B10.5	chrIV:5083294-5088870	5.66398	0.0402124	TRUE	TRUE
C02B10.5.2	C02B10.5	C02B10.5	chrIV:5083294-5088870	77.027	17.7282	TRUE	TRUE
C02B10.6	C02B10.6	C02B10.6	chrIV:5070922-5072221	0	0.483188	FALSE	TRUE
C02B4.1	C02B4.1	adt-1	chrX:12678759-12689207	0.0345735	0.00670816	TRUE	TRUE
C02B4.2	C02B4.2	nhr-17	chrX:12663723-12667782	4.52312	0.149941	TRUE	TRUE
C02B4.4	C02B4.4	C02B4.4	chrX:12662402-12663553	0.0729388	0.0142706	TRUE	TRUE
C02B8.1.1	C02B8.1	C02B8.1	chrX:8147660-8148539	1.94615	2.10158	TRUE	TRUE
C02B8.1.2	C02B8.1	C02B8.1	chrX:8147660-8148539	0.509738	0.00296554	TRUE	TRUE
C02B8.3	C02B8.3	C02B8.3	chrX:8139472-8140184	0.263021	0.0397391	TRUE	TRUE
C02B8.4	C02B8.4	hlh-8	chrX:8116586-8120057	0	0.0107867	FALSE	TRUE
C02B8.5	C02B8.5	C02B8.5	chrX:8120360-8125707	0.0313697	0.00913038	TRUE	TRUE
C02B8.6	C02B8.6	C02B8.6	chrX:8133099-8136279	6.83931	0.310691	TRUE	TRUE
C02C2.1	C02C2.1	tyr-1	chrIII:7873714-7877041	0.40243	0.178019	TRUE	TRUE
C02C2.3	C02C2.3	cup-4	chrIII:7866442-7868661	0.36065	0.582497	TRUE	TRUE
C02C2.4	C02C2.4	C02C2.4	chrIII:7862512-7865222	0.204037	0.0744261	TRUE	TRUE
C02C2.5	C02C2.5	C02C2.5	chrIII:7877146-7878774	0.343453	0.11949	TRUE	TRUE
C02C6.1a	C02C6.1	dyn-1	chrX:15568847-15573627	17.5786	0.312838	TRUE	TRUE
C02C6.1b	C02C6.1	dyn-1	chrX:15568847-15573627	38.0517	0.938799	TRUE	TRUE
C02C6.2a	C02C6.2	olrn-1	chrX:15537593-15552165	0.7566	0.22362	TRUE	TRUE
C02C6.2b	C02C6.2	olrn-1	chrX:15537593-15552165	0.527133	0.159983	TRUE	TRUE
C02C6.3a	C02C6.3	C02C6.3	chrX:15537593-15552165	2.53948	1.61646	TRUE	TRUE
C02C6.3b	C02C6.3	C02C6.3	chrX:15537593-15552165	0.634813	0.262954	TRUE	TRUE
C02C6.3c	C02C6.3	C02C6.3	chrX:15537593-15552165	4.39876	3.7086	TRUE	TRUE
C02C6.3d.1	C02C6.3	C02C6.3	chrX:15537593-15552165	0.625664	0.193073	TRUE	TRUE
C02C6.3d.2	C02C6.3	C02C6.3	chrX:15537593-15552165	0	0.0188706	FALSE	TRUE
C02D4.2a	C02D4.2	ser-2	chrX:15286509-15302894	0	3.13e-07	FALSE	TRUE
C02D4.2b	C02D4.2	ser-2	chrX:15286509-15302894	0	4.17e-07	FALSE	TRUE
C02D4.2f	C02D4.2	ser-2	chrX:15286509-15302894	0	0.00662342	FALSE	TRUE
C02D5.1	C02D5.1	acdh-6	chrIII:8561104-8562892	0.0439662	0	TRUE	FALSE
C02D5.2a	C02D5.2	C02D5.2	chrIII:8557254-8559114	0.408291	0.290398	TRUE	TRUE
C02D5.2b	C02D5.2	C02D5.2	chrIII:8557254-8559114	0.178771	0.0914742	TRUE	TRUE
C02D5.3	C02D5.3	gsto-2	chrIII:8554691-8555741	0.221654	0.0198211	TRUE	TRUE
C02D5.4	C02D5.4	C02D5.4	chrIII:8552472-8553757	43.5593	5.22606	TRUE	TRUE
C02E11.1a.1	C02E11.1	nra-4	chrV:1042692-1048583	57.7737	24.103	TRUE	TRUE
C02E11.1a.2	C02E11.1	nra-4	chrV:1042692-1048583	5.06648	6.97783	TRUE	TRUE
C02E11.1b	C02E11.1	nra-4	chrV:1042692-1048583	24.5514	7.70523	TRUE	TRUE
C02E7.1	C02E7.1	catp-2	chrV:4934723-4939071	0	0.0652217	FALSE	TRUE
C02E7.13	C02E7.13	str-211	chrV:4943101-4944305	0.083669	0.00396994	TRUE	TRUE
C02E7.2	C02E7.2	srh-21	chrV:4926656-4928181	0	0.00189169	FALSE	TRUE
C02E7.3	C02E7.3	srh-20	chrV:4924903-4926210	0	0.00357114	FALSE	TRUE
C02E7.6	C02E7.6	C02E7.6	chrV:4919192-4919567	3.94586	0.354963	TRUE	TRUE
C02E7.7	C02E7.7	C02E7.7	chrV:4918139-4918571	3.83997	0.760522	TRUE	TRUE
C02F12.1a	C02F12.1	tsp-17	chrX:3681154-3689194	0.0227409	0.00568359	TRUE	TRUE
C02F12.1b	C02F12.1	tsp-17	chrX:3681154-3689194	0.0220482	0	TRUE	FALSE
C02F12.3.1	C02F12.3	C02F12.3	chrX:3668086-3668929	0.124198	0.127451	TRUE	TRUE
C02F12.3.2	C02F12.3	C02F12.3	chrX:3668086-3668929	3.58e-07	0.00837508	TRUE	TRUE
C02F12.3.3	C02F12.3	C02F12.3	chrX:3668086-3668929	0.101612	0.046751	TRUE	TRUE
C02F12.4	C02F12.4	tag-52	chrX:3674029-3678546	23.9782	0.0618673	TRUE	TRUE
C02F12.5	C02F12.5	C02F12.5	chrX:3670359-3672045	0.181904	0.0257285	TRUE	TRUE
C02F12.7	C02F12.7	tag-278	chrX:3681154-3689194	0.207744	0.039635	TRUE	TRUE
C02F12.8	C02F12.8	C02F12.8	chrX:3690153-3693225	25.5681	0.675011	TRUE	TRUE
C02F4.1	C02F4.1	ced-5	chrIV:10484089-10501579	53.8602	12.9189	TRUE	TRUE
C02F4.2a	C02F4.2	tax-6	chrIV:10484089-10501579	0	0.0572606	FALSE	TRUE
C02F4.2c	C02F4.2	tax-6	chrIV:10484089-10501579	5.07086	1.57108	TRUE	TRUE
C02F4.4	C02F4.4	C02F4.4	chrIV:10513869-10515263	0	0.0121273	FALSE	TRUE
C02F5.1	C02F5.1	knl-1	chrIII:8250564-8254251	139.622	52.0933	TRUE	TRUE
C02F5.10	C02F5.10	C02F5.10	chrIII:8247276-8249410	3.816	29.6323	TRUE	TRUE
C02F5.11	C02F5.11	tsp-2	chrIII:8236845-8237822	0.477124	0.12328	TRUE	TRUE
C02F5.12	C02F5.12	C02F5.12	chrIII:8240806-8242932	8.28196	0.300245	TRUE	TRUE
C02F5.13	C02F5.13	C02F5.13	chrIII:8247276-8249410	98.2756	12.1396	TRUE	TRUE
C02F5.14	C02F5.14	C02F5.14	chrIII:8226406-8235458	0.417651	0.0452086	TRUE	TRUE
C02F5.2	C02F5.2	C02F5.2	chrIII:8249565-8250122	0.794094	16.8916	TRUE	TRUE
C02F5.3.1	C02F5.3	C02F5.3	chrIII:8245817-8247188	211.663	69.0813	TRUE	TRUE
C02F5.4	C02F5.4	cids-1	chrIII:8244371-8245723	120.315	21.2598	TRUE	TRUE
C02F5.5	C02F5.5	C02F5.5	chrIII:8236074-8236835	0.680587	227.295	TRUE	TRUE
C02F5.6a	C02F5.6	C02F5.6	chrIII:8226406-8235458	18.1507	8.73171	TRUE	TRUE
C02F5.6b	C02F5.6	C02F5.6	chrIII:8226406-8235458	65.3939	28.8441	TRUE	TRUE
C02F5.7a.1	C02F5.7	C02F5.7	chrIII:8226406-8235458	10.591	3.28283	TRUE	TRUE
C02F5.7a.2	C02F5.7	C02F5.7	chrIII:8226406-8235458	0.248764	0.150846	TRUE	TRUE
C02F5.7a.3	C02F5.7	C02F5.7	chrIII:8226406-8235458	1.28496	0.44576	TRUE	TRUE
C02F5.7a.4	C02F5.7	C02F5.7	chrIII:8226406-8235458	1.94282	0.839775	TRUE	TRUE
C02F5.7b.1	C02F5.7	C02F5.7	chrIII:8226406-8235458	1.7142	1.0182	TRUE	TRUE
C02F5.7b.2	C02F5.7	C02F5.7	chrIII:8226406-8235458	0	0.000703381	FALSE	TRUE
C02F5.8	C02F5.8	tsp-1	chrIII:8237923-8239352	0.191705	0.0460078	TRUE	TRUE
C02F5.9.1	C02F5.9	pbs-6	chrIII:8243047-8244023	713.78	283.142	TRUE	TRUE
C02G6.1	C02G6.1	C02G6.1	chrV:5876352-5879925	0.0328361	0.060376	TRUE	TRUE
C02G6.2	C02G6.2	C02G6.2	chrV:5872066-5874897	0.0206391	9.16177	TRUE	TRUE
C02G6.5	C02G6.5	C02G6.5	chrV:5872066-5874897	0	27.4814	FALSE	TRUE
C02H6.2	C02H6.2	fbxa-105	chrV:7390507-7392068	0.284414	0.0735448	TRUE	TRUE
C02H7.1	C02H7.1	dyf-11	chrX:763767-766732	0.228973	0.0105887	TRUE	TRUE
C02H7.2	C02H7.2	npr-19	chrX:731158-735671	0.00557702	0	TRUE	FALSE
C02H7.3a	C02H7.3	aex-3	chrX:751209-759731	0.0484843	7.22e-05	TRUE	TRUE
C02H7.3b	C02H7.3	aex-3	chrX:751209-759731	0.0508841	0.0366103	TRUE	TRUE
C03A3.1a	C03A3.1	C03A3.1	chrX:11257295-11260160	0.0295572	0.0199967	TRUE	TRUE
C03A3.1b	C03A3.1	C03A3.1	chrX:11257295-11260160	0.0361988	0.00334801	TRUE	TRUE
C03A3.2.1	C03A3.2	C03A3.2	chrX:11262780-11266258	24.1046	2.79746	TRUE	TRUE
C03A7.10	C03A7.10	srt-65	chrV:5170897-5172917	0	0.0750578	FALSE	TRUE
C03A7.11	C03A7.11	ugt-51	chrV:5175009-5177240	0.119919	0.0306574	TRUE	TRUE
C03A7.12	C03A7.12	C03A7.12	chrV:5178319-5181440	0.140965	0.0843114	TRUE	TRUE
C03A7.13	C03A7.13	C03A7.13	chrV:5191113-5192515	0.11696	0.0873117	TRUE	TRUE
C03A7.14	C03A7.14	abu-8	chrV:5192976-5194592	0.0423758	0.0600683	TRUE	TRUE
C03A7.2	C03A7.2	C03A7.2	chrV:5181895-5183701	0.276888	0.192629	TRUE	TRUE
C03A7.4	C03A7.4	pqn-5	chrV:5158607-5159882	0	0.00277432	FALSE	TRUE
C03B1.12.1	C03B1.12	lmp-1	chrX:6376400-6377651	102.52	12.7408	TRUE	TRUE
C03B1.12.2	C03B1.12	lmp-1	chrX:6376400-6377651	24.4511	4.48555	TRUE	TRUE
C03B1.13	C03B1.13	C03B1.13	chrX:6335238-6337787	0.170373	0.0748686	TRUE	TRUE
C03B1.14	C03B1.14	C03B1.14	chrX:6359371-6360724	0.467094	0.25912	TRUE	TRUE
C03B1.2	C03B1.2	C03B1.2	chrX:6367577-6373121	0.116362	0	TRUE	FALSE
C03B1.5	C03B1.5	C03B1.5	chrX:6355548-6357919	0.0114161	0.00159489	TRUE	TRUE
C03B1.6a	C03B1.6	C03B1.6	chrX:6350150-6351840	0	0.0112907	FALSE	TRUE
C03B1.6b	C03B1.6	C03B1.6	chrX:6350150-6351840	0.159529	0.053763	TRUE	TRUE
C03B1.7	C03B1.7	C03B1.7	chrX:6342119-6345993	4.41628	0.166811	TRUE	TRUE
C03B1.9	C03B1.9	C03B1.9	chrX:6346322-6347077	0.0875038	0	TRUE	FALSE
C03B8.2	C03B8.2	C03B8.2	chrIII:7712265-7717253	17.8315	5.39685	TRUE	TRUE
C03B8.3	C03B8.3	C03B8.3	chrIII:7712265-7717253	0.466972	18.2338	TRUE	TRUE
C03B8.4	C03B8.4	lin-13	chrIII:7694488-7709407	61.5461	23.6409	TRUE	TRUE
C03C10.1.1	C03C10.1	kin-19	chrIII:4083977-4086618	2.77753	3.10088	TRUE	TRUE
C03C10.1.2	C03C10.1	kin-19	chrIII:4083977-4086618	310.844	135.944	TRUE	TRUE
C03C10.1.3	C03C10.1	kin-19	chrIII:4083977-4086618	0	1.486	FALSE	TRUE
C03C10.2	C03C10.2	C03C10.2	chrIII:4091051-4093254	0.246016	39.7598	TRUE	TRUE
C03C10.3.1	C03C10.3	rnr-2	chrIII:4093279-4094899	817.014	46.1417	TRUE	TRUE
C03C10.3.2	C03C10.3	rnr-2	chrIII:4093279-4094899	349.95	24.9068	TRUE	TRUE
C03C10.4	C03C10.4	C03C10.4	chrIII:4096018-4098107	178.245	64.5082	TRUE	TRUE
C03C10.5	C03C10.5	C03C10.5	chrIII:4090265-4090532	0.364376	0.764859	TRUE	TRUE
C03C10.7	C03C10.7	C03C10.7	chrIII:4096018-4098107	0.707464	0.249859	TRUE	TRUE
C03C10.9	C03C10.9	C03C10.9	chrIII:4089777-4089912	3.51768	7.33941	TRUE	TRUE
C03C11.1	C03C11.1	C03C11.1	chrI:10014720-10015487	0.426777	153.543	TRUE	TRUE
C03C11.2	C03C11.2	fog-3	chrI:10016767-10018105	0.603658	41.0988	TRUE	TRUE
C03D6.1	C03D6.1	C03D6.1	chrI:9665245-9670706	0.403548	0.174349	TRUE	TRUE
C03D6.3a	C03D6.3	cel-1	chrI:9665245-9670706	41.1833	10.5579	TRUE	TRUE
C03D6.3b	C03D6.3	cel-1	chrI:9665245-9670706	3.56903	1.2283	TRUE	TRUE
C03D6.4	C03D6.4	npp-14	chrI:9660165-9665135	179.137	38.7265	TRUE	TRUE
C03D6.5	C03D6.5	asfl-1	chrI:9658264-9660064	154.228	38.2718	TRUE	TRUE
C03D6.6	C03D6.6	lab-1	chrI:9657048-9657841	69.9609	40.8583	TRUE	TRUE
C03D6.8.1	C03D6.8	rpl-24.2	chrI:9665245-9670706	10.6206	6.59506	TRUE	TRUE
C03D6.8.2	C03D6.8	rpl-24.2	chrI:9665245-9670706	231.982	108.55	TRUE	TRUE
C03E10.3	C03E10.3	C03E10.3	chrV:11286959-11288208	1.49439	0.567276	TRUE	TRUE
C03E10.4.1	C03E10.4	gly-20	chrV:11282551-11286024	180.376	53.9273	TRUE	TRUE
C03E10.4.2	C03E10.4	gly-20	chrV:11282551-11286024	6.10455	4.77504	TRUE	TRUE
C03E10.5	C03E10.5	clec-223	chrV:11273129-11278141	0.233821	0.239745	TRUE	TRUE
C03E10.6	C03E10.6	clec-222	chrV:11271332-11272451	0.313274	0.11184	TRUE	TRUE
C03E10.9	C03E10.9	C03E10.9	chrV:11281932-11282079	6.13613	0	TRUE	FALSE
C03F11.1	C03F11.1	C03F11.1	chrX:5390697-5394108	0	0.0124015	FALSE	TRUE
C03F11.2	C03F11.2	C03F11.2	chrX:5394530-5396896	0.00870106	0.0141961	TRUE	TRUE
C03F11.3	C03F11.3	scav-1	chrX:5397643-5400552	1.39698	0.698113	TRUE	TRUE
C03F11.4.1	C03F11.4	C03F11.4	chrX:5401452-5406411	1.28988	1.35125	TRUE	TRUE
C03F11.4.2	C03F11.4	C03F11.4	chrX:5401452-5406411	0.112115	0.119917	TRUE	TRUE
C03F11.4.3	C03F11.4	C03F11.4	chrX:5401452-5406411	1.09094	1.00412	TRUE	TRUE
C03G5.1.1	C03G5.1	sdha-1	chrX:8542813-8545974	0.0218744	0.0212566	TRUE	TRUE
C03G5.1.2	C03G5.1	sdha-1	chrX:8542813-8545974	42.5841	5.84488	TRUE	TRUE
C03G5.10	C03G5.10	nspc-3	chrX:8537054-8537460	0.558591	0.118826	TRUE	TRUE
C03G5.11	C03G5.11	nspc-4	chrX:8537895-8538306	8.60909	3.52081	TRUE	TRUE
C03G5.2	C03G5.2	nspc-7	chrX:8541811-8542231	1.40758	0.945148	TRUE	TRUE
C03G5.7	C03G5.7	flp-5	chrX:8528196-8531023	0.135521	0.136477	TRUE	TRUE
C03G5.8	C03G5.8	nspc-1	chrX:8534616-8535053	0.734355	0.322718	TRUE	TRUE
C03G6.10	C03G6.10	nhr-148	chrV:7342169-7343818	0.0551928	0.0255584	TRUE	TRUE
C03G6.12	C03G6.12	nhr-149	chrV:7348192-7350049	0.0132945	0	TRUE	FALSE
C03G6.13	C03G6.13	tag-293	chrV:7354457-7356766	0.0213897	0.0017685	TRUE	TRUE
C03G6.15	C03G6.15	cyp-35A2	chrV:7362297-7364186	0.0490373	0.0682191	TRUE	TRUE
C03G6.17	C03G6.17	C03G6.17	chrV:7379735-7381066	0.0754889	0.00907373	TRUE	TRUE
C03G6.19	C03G6.19	srp-6	chrV:7384213-7386288	0.81628	0.284022	TRUE	TRUE
C03G6.3	C03G6.3	srj-14	chrV:7369741-7372113	0.00801777	0.0246757	TRUE	TRUE
C03G6.5	C03G6.5	C03G6.5	chrV:7365224-7365906	0.288541	0.0355464	TRUE	TRUE
C03G6.8	C03G6.8	nhr-147	chrV:7346671-7348117	0.0236735	0.0058138	TRUE	TRUE
C03G6.9	C03G6.9	srh-244	chrV:7344042-7345216	0	0.00477691	FALSE	TRUE
C03H12.1	C03H12.1	C03H12.1	chrX:15689389-15696355	5.00929	0.499414	TRUE	TRUE
C03H12.2	C03H12.2	C03H12.2	chrX:15689389-15696355	16.4057	0	TRUE	FALSE
C03H12.3	C03H12.3	C03H12.3	chrX:15689389-15696355	6.78052	0	TRUE	FALSE
C03H5.1.1	C03H5.1	clec-10	chrII:402659-404235	0.000222387	0.223571	TRUE	TRUE
C03H5.1.2	C03H5.1	clec-10	chrII:402659-404235	0.815798	0.584361	TRUE	TRUE
C03H5.2	C03H5.2	C03H5.2	chrII:388832-392737	94.058	34.1139	TRUE	TRUE
C03H5.3	C03H5.3	C03H5.3	chrII:386193-387920	173.76	45.6373	TRUE	TRUE
C03H5.4	C03H5.4	C03H5.4	chrII:375249-375835	0.0861142	0	TRUE	FALSE
C03H5.5	C03H5.5	C03H5.5	chrII:380572-385354	2.0344	1.3491	TRUE	TRUE
C03H5.6	C03H5.6	C03H5.6	chrII:392813-399976	0.0145851	0.00963053	TRUE	TRUE
C03H5.7	C03H5.7	C03H5.7	chrII:380572-385354	0.108014	0	TRUE	FALSE
C04A11.1	C04A11.1	C04A11.1	chrX:13660448-13662893	0.320703	0.108213	TRUE	TRUE
C04A11.2	C04A11.2	C04A11.2	chrX:13665886-13668742	3.40569	0.0103733	TRUE	TRUE
C04A11.3	C04A11.3	gck-4	chrX:13677121-13682008	19.3214	0.192832	TRUE	TRUE
C04A11.4	C04A11.4	adm-2	chrX:13687902-13695721	11.3752	0.233473	TRUE	TRUE
C04A11.5.1	C04A11.5	C04A11.5	chrX:13664516-13665310	0.0269083	0	TRUE	FALSE
C04A11.5.2	C04A11.5	C04A11.5	chrX:13664516-13665310	0.138283	0	TRUE	FALSE
C04A2.1.1	C04A2.1	tbc-6	chrII:6848016-6851484	1.8383	0.704067	TRUE	TRUE
C04A2.1.2	C04A2.1	tbc-6	chrII:6848016-6851484	3.11407	1.66702	TRUE	TRUE
C04A2.11	C04A2.11	C04A2.11	chrII:6853037-6853252	0.70017	0.689874	TRUE	TRUE
C04A2.12	C04A2.12	C04A2.12	chrII:6834097-6834283	0.838614	0	TRUE	FALSE
C04A2.3a	C04A2.3	egl-27	chrII:6835037-6847865	0.660271	0.0869344	TRUE	TRUE
C04A2.3b	C04A2.3	egl-27	chrII:6835037-6847865	67.8537	12.6475	TRUE	TRUE
C04A2.3c.1	C04A2.3	egl-27	chrII:6835037-6847865	66.6905	17.8542	TRUE	TRUE
C04A2.3c.2	C04A2.3	egl-27	chrII:6835037-6847865	87.7046	13.9361	TRUE	TRUE
C04A2.7a	C04A2.7	dnj-5	chrII:6853420-6858255	16.8943	2.82236	TRUE	TRUE
C04A2.7b.1	C04A2.7	dnj-5	chrII:6853420-6858255	133.981	9.97833	TRUE	TRUE
C04A2.7b.2	C04A2.7	dnj-5	chrII:6853420-6858255	30.6203	10.9896	TRUE	TRUE
C04A2.7c	C04A2.7	dnj-5	chrII:6853420-6858255	115.717	23.4668	TRUE	TRUE
C04B4.1.1	C04B4.1	C04B4.1	chrX:12280638-12282491	0.0996405	0.0156542	TRUE	TRUE
C04B4.1.2	C04B4.1	C04B4.1	chrX:12280638-12282491	0.149517	0.094884	TRUE	TRUE
C04B4.2	C04B4.2	C04B4.2	chrX:12283232-12285246	128.289	0.220681	TRUE	TRUE
C04B4.3	C04B4.3	lips-2	chrX:12285755-12287185	0.00958996	0	TRUE	FALSE
C04C11.10	C04C11.10	C04C11.10	chrX:14032113-14032248	6.07599	0	TRUE	FALSE
C04C11.1a	C04C11.1	C04C11.1	chrX:14020716-14022340	0.0304598	0.0116464	TRUE	TRUE
C04C11.2.1	C04C11.2	arrd-25	chrX:14033724-14037384	5.931	1.5834	TRUE	TRUE
C04C11.2.2	C04C11.2	arrd-25	chrX:14033724-14037384	2.74946	0.378331	TRUE	TRUE
C04C3.1	C04C3.1	srz-60	chrIV:3428896-3430330	0.00821773	0.0163603	TRUE	TRUE
C04C3.2	C04C3.2	lgc-9	chrIV:3415679-3419231	0.128161	0.0319311	TRUE	TRUE
C04C3.3.1	C04C3.3	C04C3.3	chrIV:3399666-3403904	129.788	46.9096	TRUE	TRUE
C04C3.3.2	C04C3.3	C04C3.3	chrIV:3399666-3403904	141.745	47.1226	TRUE	TRUE
C04C3.4	C04C3.4	C04C3.4	chrIV:3394362-3394642	0	0.438248	FALSE	TRUE
C04C3.5a	C04C3.5	dyf-3	chrIV:3396577-3399120	0.190667	0.120001	TRUE	TRUE
C04C3.5b	C04C3.5	dyf-3	chrIV:3396577-3399120	0.248368	0.729105	TRUE	TRUE
C04C3.5c	C04C3.5	dyf-3	chrIV:3396577-3399120	0.57352	0.850532	TRUE	TRUE
C04C3.6	C04C3.6	C04C3.6	chrIV:3419809-3422604	0	0.0142054	FALSE	TRUE
C04C3.7	C04C3.7	C04C3.7	chrIV:3432771-3433484	0.0337794	0.00807768	TRUE	TRUE
C04C3.9	C04C3.9	C04C3.9	chrIV:3428084-3428531	0	5.12742	FALSE	TRUE
C04D8.1a	C04D8.1	pac-1	chrIII:8494940-8518803	34.3255	5.9898	TRUE	TRUE
C04D8.1b	C04D8.1	pac-1	chrIII:8494940-8518803	8.46118	1.67209	TRUE	TRUE
C04D8.2	C04D8.2	C04D8.2	chrIII:8494940-8518803	0	2.95335	FALSE	TRUE
C04E12.10	C04E12.10	C04E12.10	chrV:3377532-3381921	0.00766747	0.00419367	TRUE	TRUE
C04E12.11	C04E12.11	arrd-20	chrV:3386487-3388153	0.238158	0.0812136	TRUE	TRUE
C04E12.12	C04E12.12	arrd-21	chrV:3389326-3390949	0.348155	0.0816339	TRUE	TRUE
C04E12.2.1	C04E12.2	C04E12.2	chrV:3362780-3369874	0.0575252	2.46e-05	TRUE	TRUE
C04E12.2.2	C04E12.2	C04E12.2	chrV:3362780-3369874	0.696108	0.149097	TRUE	TRUE
C04E12.4	C04E12.4	C04E12.4	chrV:3362780-3369874	0.111911	0.0984767	TRUE	TRUE
C04E12.5	C04E12.5	C04E12.5	chrV:3358595-3361090	0.00596423	0.0025427	TRUE	TRUE
C04E12.7	C04E12.7	scrm-3	chrV:3355976-3357190	0.902897	0.0745979	TRUE	TRUE
C04E6.10	C04E6.10	srd-15	chrV:5904899-5906335	0	0.0615379	FALSE	TRUE
C04E6.11	C04E6.11	C04E6.11	chrV:5914077-5917831	49.628	12.1087	TRUE	TRUE
C04E6.13	C04E6.13	C04E6.13	chrV:5912739-5913740	0.630619	0.158285	TRUE	TRUE
C04E6.2	C04E6.2	srsx-18	chrV:5922527-5924280	0	0.00529593	FALSE	TRUE
C04E6.4	C04E6.4	C04E6.4	chrV:5907390-5909603	0.0747003	12.0336	TRUE	TRUE
C04E6.5	C04E6.5	C04E6.5	chrV:5902115-5904829	0.0791291	25.9111	TRUE	TRUE
C04E6.6	C04E6.6	grd-9	chrV:5895370-5900023	0.00540547	0.00839481	TRUE	TRUE
C04E6.7.1	C04E6.7	C04E6.7	chrV:5893299-5895196	2.46901	1.84306	TRUE	TRUE
C04E6.7.2	C04E6.7	C04E6.7	chrV:5893299-5895196	0.618741	0.752423	TRUE	TRUE
C04E6.8	C04E6.8	C04E6.8	chrV:5882647-5883820	0	0.0887851	FALSE	TRUE
C04E6.9	C04E6.9	srd-16	chrV:5895370-5900023	0	0.0268904	FALSE	TRUE
C04E7.1	C04E7.1	C04E7.1	chrX:358091-360198	0.0274139	0	TRUE	FALSE
C04E7.2	C04E7.2	sor-3	chrX:353619-357934	6.41353	0.718837	TRUE	TRUE
C04E7.3	C04E7.3	C04E7.3	chrX:344126-346289	0.335475	0.0860166	TRUE	TRUE
C04E7.4	C04E7.4	C04E7.4	chrX:325961-341232	0.329536	0.0757091	TRUE	TRUE
C04E7.5	C04E7.5	C04E7.5	chrX:360778-362966	1.34879	1.17394	TRUE	TRUE
C04F1.1	C04F1.1	C04F1.1	chrI:5726375-5729310	0.0243216	0.27782	TRUE	TRUE
C04F1.3	C04F1.3	lim-7	chrI:5716678-5725359	5.00445	2.46357	TRUE	TRUE
C04F1.4	C04F1.4	C04F1.4	chrI:5716678-5725359	0	1.90131	FALSE	TRUE
C04F12.1	C04F12.1	C04F12.1	chrI:9673657-9678544	41.9846	2.75075	TRUE	TRUE
C04F12.10.1	C04F12.10	fce-1	chrI:9711057-9712757	77.8203	37.2078	TRUE	TRUE
C04F12.10.2	C04F12.10	fce-1	chrI:9711057-9712757	87.1338	41.8963	TRUE	TRUE
C04F12.12	C04F12.12	C04F12.12	chrI:9694612-9695203	1.16739	68.1508	TRUE	TRUE
C04F12.15	C04F12.15	C04F12.15	chrI:9708601-9708744	3.44383	0	TRUE	FALSE
C04F12.3	C04F12.3	ikb-1	chrI:9685472-9688639	1.1505	0.606805	TRUE	TRUE
C04F12.4.1	C04F12.4	rpl-14	chrI:9689175-9690548	2517.76	1349.28	TRUE	TRUE
C04F12.4.2	C04F12.4	rpl-14	chrI:9689175-9690548	1291.06	659.028	TRUE	TRUE
C04F12.5	C04F12.5	C04F12.5	chrI:9689175-9690548	136.346	39.6411	TRUE	TRUE
C04F12.6	C04F12.6	C04F12.6	chrI:9692650-9693772	0.0246897	9.93862	TRUE	TRUE
C04F12.7	C04F12.7	C04F12.7	chrI:9695698-9696753	2.5271	601.746	TRUE	TRUE
C04F12.8	C04F12.8	C04F12.8	chrI:9697584-9699546	1.36719	0.634815	TRUE	TRUE
C04F12.9	C04F12.9	rnh-1.3	chrI:9710078-9710758	141.483	7.34219	TRUE	TRUE
C04F2.3	C04F2.3	C04F2.3	chrV:7501514-7504352	0	0.00420677	FALSE	TRUE
C04F2.4	C04F2.4	srh-229	chrV:7501514-7504352	0.0086374	0.00998771	TRUE	TRUE
C04F2.5	C04F2.5	C04F2.5	chrV:7504633-7505926	0	0.00254175	FALSE	TRUE
C04F5.1	C04F5.1	sid-1	chrV:5119954-5126901	58.5555	8.91709	TRUE	TRUE
C04F5.3	C04F5.3	unc-46	chrV:5093699-5098892	0.00841689	0	TRUE	FALSE
C04F5.6	C04F5.6	srab-3	chrV:5105748-5107901	0.0576442	0.0053063	TRUE	TRUE
C04F5.7	C04F5.7	ugt-63	chrV:5107999-5110774	0.975622	1.06639	TRUE	TRUE
C04F5.8.1	C04F5.8	C04F5.8	chrV:5111481-5113741	83.2774	28.1864	TRUE	TRUE
C04F5.8.2	C04F5.8	C04F5.8	chrV:5111481-5113741	90.6186	26.5511	TRUE	TRUE
C04F5.9	C04F5.9	C04F5.9	chrV:5114729-5119194	53.0649	9.29489	TRUE	TRUE
C04F6.1	C04F6.1	vit-5	chrX:3403456-3408591	13.4971	12.771	TRUE	TRUE
C04F6.2	C04F6.2	C04F6.2	chrX:3397137-3397454	0.115054	0.192781	TRUE	TRUE
C04F6.3.1	C04F6.3	cht-1	chrX:3397593-3400007	4.58073	0.019664	TRUE	TRUE
C04F6.3.2	C04F6.3	cht-1	chrX:3397593-3400007	2.40213	0.00805217	TRUE	TRUE
C04F6.4a	C04F6.4	unc-78	chrX:3408649-3411669	10.0514	1.03772	TRUE	TRUE
C04F6.4b.1	C04F6.4	unc-78	chrX:3408649-3411669	7.22e-06	6.32e-05	TRUE	TRUE
C04F6.4b.2	C04F6.4	unc-78	chrX:3408649-3411669	10.5943	0.845729	TRUE	TRUE
C04F6.5	C04F6.5	dhs-27	chrX:3412869-3414693	6.86742	0.218008	TRUE	TRUE
C04F6.7	C04F6.7	C04F6.7	chrX:3416874-3419200	0	0.0190023	FALSE	TRUE
C04G2.1	C04G2.1	ttr-39	chrIV:10086113-10089868	0.220703	0.0760236	TRUE	TRUE
C04G2.10a	C04G2.10	C04G2.10	chrIV:10115368-10118062	6.37272	1.08461	TRUE	TRUE
C04G2.10b	C04G2.10	C04G2.10	chrIV:10115368-10118062	9.95086	6.32168	TRUE	TRUE
C04G2.11	C04G2.11	C04G2.11	chrIV:10119437-10128934	0	0.0201467	FALSE	TRUE
C04G2.12	C04G2.12	C04G2.12	chrIV:10111699-10112007	0.145339	56.4382	TRUE	TRUE
C04G2.2	C04G2.2	C04G2.2	chrIV:10090712-10092358	0.311062	68.0814	TRUE	TRUE
C04G2.3	C04G2.3	C04G2.3	chrIV:10093039-10093490	4.39251	608.435	TRUE	TRUE
C04G2.4	C04G2.4	msp-36	chrIV:10095378-10095830	14.9081	1942.13	TRUE	TRUE
C04G2.5	C04G2.5	C04G2.5	chrIV:10094178-10095204	0.155641	44.2699	TRUE	TRUE
C04G2.6	C04G2.6	dis-3	chrIV:10097186-10106535	89.7811	27.0173	TRUE	TRUE
C04G2.7	C04G2.7	egl-38	chrIV:10107013-10111556	0.256767	0.76863	TRUE	TRUE
C04G2.8.1	C04G2.8	C04G2.8	chrIV:10107013-10111556	0.00110569	10.0782	TRUE	TRUE
C04G2.8.2	C04G2.8	C04G2.8	chrIV:10107013-10111556	4.2885	1701.58	TRUE	TRUE
C04G2.9	C04G2.9	C04G2.9	chrIV:10112868-10114209	4.32309	1777.83	TRUE	TRUE
C04G6.10	C04G6.10	C04G6.10	chrII:5101975-5102638	0.0613317	0	TRUE	FALSE
C04G6.13	C04G6.13	C04G6.13	chrII:5094236-5095362	0	0.0101735	FALSE	TRUE
C04G6.1a	C04G6.1	mpk-2	chrII:5104108-5108892	0.0195172	0	TRUE	FALSE
C04G6.1b	C04G6.1	mpk-2	chrII:5104108-5108892	0.16027	0.10552	TRUE	TRUE
C04G6.1c.1	C04G6.1	mpk-2	chrII:5104108-5108892	0.0694582	0.020064	TRUE	TRUE
C04G6.1c.2	C04G6.1	mpk-2	chrII:5104108-5108892	0.0258803	0.0827786	TRUE	TRUE
C04G6.2	C04G6.2	C04G6.2	chrII:5093227-5094206	0.0138127	0.0138127	TRUE	TRUE
C04G6.3	C04G6.3	pld-1	chrII:5083839-5091628	53.6591	19.3068	TRUE	TRUE
C04G6.4	C04G6.4	C04G6.4	chrII:5081486-5083433	79.3714	17.0826	TRUE	TRUE
C04G6.5	C04G6.5	C04G6.5	chrII:5083839-5091628	0.210437	0.332602	TRUE	TRUE
C04G6.6	C04G6.6	C04G6.6	chrII:5099428-5100233	6.17667	16.5328	TRUE	TRUE
C04G6.7	C04G6.7	C04G6.7	chrII:5100402-5101774	0.0826637	0.00874798	TRUE	TRUE
C04H5.1	C04H5.1	C04H5.1	chrII:14534222-14537504	80.5269	27.5295	TRUE	TRUE
C04H5.2	C04H5.2	clec-147	chrII:14534222-14537504	3.91502	1.843	TRUE	TRUE
C04H5.3	C04H5.3	gcy-29	chrII:14540743-14548716	0.027997	0.0257323	TRUE	TRUE
C04H5.6	C04H5.6	mog-4	chrII:14552429-14561521	81.1924	17.5577	TRUE	TRUE
C04H5.7a	C04H5.7	C04H5.7	chrII:14537870-14540407	2.18073	0.584739	TRUE	TRUE
C04H5.7b	C04H5.7	C04H5.7	chrII:14537870-14540407	1.12e-06	9.34e-06	TRUE	TRUE
C04H5.8	C04H5.8	nlp-41	chrII:14550837-14552410	0.211792	0.212033	TRUE	TRUE
C04H5.9	C04H5.9	C04H5.9	chrII:14537870-14540407	0	0.00740086	FALSE	TRUE
C05A2.1	C05A2.1	pph-1	chrV:10702528-10704889	1.45524	0.6054	TRUE	TRUE
C05A9.1a	C05A9.1	pgp-5	chrX:10854254-10859228	0.0990976	0.0380423	TRUE	TRUE
C05A9.1b	C05A9.1	pgp-5	chrX:10854254-10859228	0.189754	0.198136	TRUE	TRUE
C05A9.2	C05A9.2	C05A9.2	chrX:10842616-10844609	1.05228	0.558541	TRUE	TRUE
C05B10.1	C05B10.1	lip-1	chrIV:6842945-6844955	67.445	4.46938	TRUE	TRUE
C05B5.1	C05B5.1	C05B5.1	chrIII:9987651-9988371	0	0.224909	FALSE	TRUE
C05B5.11	C05B5.11	C05B5.11	chrIII:10004375-10004875	0	0.0246999	FALSE	TRUE
C05B5.12	C05B5.12	C05B5.12	chrIII:9987289-9987639	0.206966	39.9062	TRUE	TRUE
C05B5.2	C05B5.2	C05B5.2	chrIII:9998452-10000427	0.431014	132.871	TRUE	TRUE
C05B5.3	C05B5.3	pqn-8	chrIII:9993795-9997831	2.6311	3.04159	TRUE	TRUE
C05B5.4	C05B5.4	C05B5.4	chrIII:9993795-9997831	0.362719	0.0434984	TRUE	TRUE
C05B5.5	C05B5.5	C05B5.5	chrIII:10001285-10003024	0.0874051	0.0143395	TRUE	TRUE
C05B5.6	C05B5.6	fbxa-155	chrIII:10007882-10010087	0.0901301	30.5767	TRUE	TRUE
C05B5.7a	C05B5.7	rgs-1	chrIII:10014502-10016444	3.58678	3.5854	TRUE	TRUE
C05B5.7b	C05B5.7	rgs-1	chrIII:10014502-10016444	1.20125	1.29418	TRUE	TRUE
C05B5.8	C05B5.8	C05B5.8	chrIII:10005366-10006694	1.85699	1.07842	TRUE	TRUE
C05B5.9	C05B5.9	C05B5.9	chrIII:10003303-10003721	0.197689	0.0183305	TRUE	TRUE
C05C10.1	C05C10.1	pho-10	chrII:9918065-9920509	0.0256231	0.00280649	TRUE	TRUE
C05C10.2a	C05C10.2	C05C10.2	chrII:9922188-9930771	105.814	25.23	TRUE	TRUE
C05C10.2b.1	C05C10.2	C05C10.2	chrII:9922188-9930771	1.25794	0.305615	TRUE	TRUE
C05C10.2b.2	C05C10.2	C05C10.2	chrII:9922188-9930771	1.82166	0.00181389	TRUE	TRUE
C05C10.3.1	C05C10.3	C05C10.3	chrII:9931785-9936836	140.549	38.3115	TRUE	TRUE
C05C10.3.2	C05C10.3	C05C10.3	chrII:9931785-9936836	59.3512	17.9818	TRUE	TRUE
C05C10.4.1	C05C10.4	pho-11	chrII:9931785-9936836	0.335476	0	TRUE	FALSE
C05C10.4.2	C05C10.4	pho-11	chrII:9931785-9936836	1.23014	0.205287	TRUE	TRUE
C05C10.4.3	C05C10.4	pho-11	chrII:9931785-9936836	0.0296697	0.0316503	TRUE	TRUE
C05C10.5a	C05C10.5	C05C10.5	chrII:9939094-9940278	323.574	6.99706	TRUE	TRUE
C05C10.5c.3	C05C10.5	C05C10.5	chrII:9939094-9940278	470.737	10.2091	TRUE	TRUE
C05C10.6a	C05C10.6	ufd-3	chrII:9940701-9947062	235.974	56.7356	TRUE	TRUE
C05C10.6b	C05C10.6	ufd-3	chrII:9940701-9947062	92.4155	26.1384	TRUE	TRUE
C05C10.7	C05C10.7	C05C10.7	chrII:9938046-9938904	38.6655	15.4612	TRUE	TRUE
C05C10.8	C05C10.8	C05C10.8	chrII:9917062-9917884	0.115833	0.0415489	TRUE	TRUE
C05C12.1	C05C12.1	C05C12.1	chrIV:11248879-11259443	0.180099	38.478	TRUE	TRUE
C05C12.3	C05C12.3	gtl-1	chrIV:11248879-11259443	0.198513	0.40266	TRUE	TRUE
C05C12.4	C05C12.4	C05C12.4	chrIV:11246425-11248030	0.756909	0.399416	TRUE	TRUE
C05C12.5	C05C12.5	C05C12.5	chrIV:11260308-11261148	0.581639	226.908	TRUE	TRUE
C05C12.6	C05C12.6	C05C12.6	chrIV:11231647-11233101	2.74065	1.08457	TRUE	TRUE
C05C8.10	C05C8.10	C05C8.10	chrV:7225113-7225315	14.0305	1.75261	TRUE	TRUE
C05C8.1a.1	C05C8.1	C05C8.1	chrV:7239750-7241348	48.2607	10.9443	TRUE	TRUE
C05C8.1b	C05C8.1	C05C8.1	chrV:7239750-7241348	55.5747	15.9387	TRUE	TRUE
C05C8.2.1	C05C8.2	C05C8.2	chrV:7231162-7234810	161.88	46.4664	TRUE	TRUE
C05C8.3	C05C8.3	fkb-3	chrV:7225350-7226296	4.33828	1.23488	TRUE	TRUE
C05C8.4	C05C8.4	gei-6	chrV:7226356-7230830	101.447	23.5011	TRUE	TRUE
C05C8.5.1	C05C8.5	C05C8.5	chrV:7231162-7234810	20.5631	8.20874	TRUE	TRUE
C05C8.5.2	C05C8.5	C05C8.5	chrV:7231162-7234810	22.5566	9.35372	TRUE	TRUE
C05C8.6	C05C8.6	C05C8.6	chrV:7234905-7237112	220.965	64.3399	TRUE	TRUE
C05C8.7.1	C05C8.7	C05C8.7	chrV:7242888-7247279	1.38737	0.51143	TRUE	TRUE
C05C8.7.2	C05C8.7	C05C8.7	chrV:7242888-7247279	0.494372	0.200833	TRUE	TRUE
C05C8.7.3	C05C8.7	C05C8.7	chrV:7242888-7247279	0.0450445	2.35e-05	TRUE	TRUE
C05C8.7.4	C05C8.7	C05C8.7	chrV:7242888-7247279	0.266791	0.0422396	TRUE	TRUE
C05C8.8	C05C8.8	C05C8.8	chrV:7252306-7255139	0.0205118	0.00749965	TRUE	TRUE
C05C8.9a	C05C8.9	hyls-1	chrV:7237374-7239644	49.554	10.5598	TRUE	TRUE
C05C8.9b.1	C05C8.9	hyls-1	chrV:7237374-7239644	30.0757	8.24692	TRUE	TRUE
C05C9.1	C05C9.1	C05C9.1	chrX:11160914-11163620	0	0.0103571	FALSE	TRUE
C05C9.2	C05C9.2	C05C9.2	chrX:11152998-11157577	0	0.0118187	FALSE	TRUE
C05C9.3	C05C9.3	C05C9.3	chrX:11142904-11152754	1.08235	1.02089	TRUE	TRUE
C05D10.1a	C05D10.1	C05D10.1	chrIII:6080511-6087404	7.68066	0.979498	TRUE	TRUE
C05D10.1c.1	C05D10.1	C05D10.1	chrIII:6080511-6087404	7.82971	0.470702	TRUE	TRUE
C05D10.1c.2	C05D10.1	C05D10.1	chrIII:6080511-6087404	0.000639749	0.0377412	TRUE	TRUE
C05D10.1c.3	C05D10.1	C05D10.1	chrIII:6080511-6087404	0	0.11495	FALSE	TRUE
C05D10.1c.4	C05D10.1	C05D10.1	chrIII:6080511-6087404	0.65363	0.548862	TRUE	TRUE
C05D10.2a	C05D10.2	C05D10.2	chrIII:6067805-6072030	0.351061	0.250067	TRUE	TRUE
C05D10.2b.1	C05D10.2	C05D10.2	chrIII:6067805-6072030	0	5.16e-07	FALSE	TRUE
C05D10.2b.2	C05D10.2	C05D10.2	chrIII:6067805-6072030	0.0407854	0.0275014	TRUE	TRUE
C05D10.2c	C05D10.2	C05D10.2	chrIII:6067805-6072030	0.24649	0.039917	TRUE	TRUE
C05D10.3	C05D10.3	wht-1	chrIII:6080511-6087404	0.101246	0.0380875	TRUE	TRUE
C05D10.4a	C05D10.4	C05D10.4	chrIII:6088633-6102810	0.155883	0.0397139	TRUE	TRUE
C05D10.4b	C05D10.4	C05D10.4	chrIII:6088633-6102810	0.432609	0.152875	TRUE	TRUE
C05D10.4c	C05D10.4	C05D10.4	chrIII:6088633-6102810	0.628255	0.351781	TRUE	TRUE
C05D11.1	C05D11.1	C05D11.1	chrIII:6436555-6439906	192.898	80.9943	TRUE	TRUE
C05D11.10	C05D11.10	C05D11.10	chrIII:6430984-6431740	165.414	54.8281	TRUE	TRUE
C05D11.11a.1	C05D11.11	mel-32	chrIII:6440092-6443919	310.05	109.788	TRUE	TRUE
C05D11.11a.2	C05D11.11	mel-32	chrIII:6440092-6443919	20.9615	3.54695	TRUE	TRUE
C05D11.11b.2	C05D11.11	mel-32	chrIII:6440092-6443919	198.466	59.1923	TRUE	TRUE
C05D11.12.1	C05D11.12	let-721	chrIII:6444639-6446891	131.143	71.7107	TRUE	TRUE
C05D11.12.2	C05D11.12	let-721	chrIII:6444639-6446891	86.86	42.4528	TRUE	TRUE
C05D11.13	C05D11.13	C05D11.13	chrIII:6440092-6443919	8.1169	2.23631	TRUE	TRUE
C05D11.2.1	C05D11.2	vps-16	chrIII:6433184-6436448	51.7934	6.60475	TRUE	TRUE
C05D11.2.2	C05D11.2	vps-16	chrIII:6433184-6436448	9.6492	1.05744	TRUE	TRUE
C05D11.3	C05D11.3	tag-170	chrIII:6432128-6433101	244.978	56.9129	TRUE	TRUE
C05D11.4	C05D11.4	let-756	chrIII:6407075-6411506	0.391463	0.101329	TRUE	TRUE
C05D11.5	C05D11.5	C05D11.5	chrIII:6407075-6411506	0.968801	5.11635	TRUE	TRUE
C05D11.6a	C05D11.6	nas-4	chrIII:6411526-6414940	0.0951065	0.051443	TRUE	TRUE
C05D11.6b	C05D11.6	nas-4	chrIII:6411526-6414940	0.158383	0.103287	TRUE	TRUE
C05D11.6c	C05D11.6	nas-4	chrIII:6411526-6414940	0.101379	0.0110388	TRUE	TRUE
C05D11.7a.1	C05D11.7	C05D11.7	chrIII:6415718-6421659	15.9465	5.80187	TRUE	TRUE
C05D11.7a.2	C05D11.7	C05D11.7	chrIII:6415718-6421659	0.0013152	1.82759	TRUE	TRUE
C05D11.7b	C05D11.7	C05D11.7	chrIII:6415718-6421659	71.57	8.32044	TRUE	TRUE
C05D11.8	C05D11.8	C05D11.8	chrIII:6422405-6427252	40.1467	6.8979	TRUE	TRUE
C05D11.9	C05D11.9	C05D11.9	chrIII:6427477-6430882	74.3869	17.1889	TRUE	TRUE
C05D12.1.1	C05D12.1	C05D12.1	chrII:11410049-11415708	0.112721	0.0792752	TRUE	TRUE
C05D12.1.2	C05D12.1	C05D12.1	chrII:11410049-11415708	0.0192662	0.0255414	TRUE	TRUE
C05D12.2	C05D12.2	C05D12.2	chrII:11418249-11423317	0.0723814	0.0484136	TRUE	TRUE
C05D12.3a	C05D12.3	C05D12.3	chrII:11424685-11432702	0.743444	0.47503	TRUE	TRUE
C05D12.3c.1	C05D12.3	C05D12.3	chrII:11424685-11432702	0.0604035	0.0379104	TRUE	TRUE
C05D12.3c.2	C05D12.3	C05D12.3	chrII:11424685-11432702	0.038735	8.08e-05	TRUE	TRUE
C05D12.4	C05D12.4	C05D12.4	chrII:11424685-11432702	0.170981	0.243137	TRUE	TRUE
C05D12.5	C05D12.5	C05D12.5	chrII:11434156-11434894	0.715002	0.00499124	TRUE	TRUE
C05D12.7	C05D12.7	C05D12.7	chrII:11410049-11415708	0.0939912	0.0108609	TRUE	TRUE
C05D2.10a.1	C05D2.10	C05D2.10	chrIII:5595729-5600018	35.2113	17.1768	TRUE	TRUE
C05D2.10a.2	C05D2.10	C05D2.10	chrIII:5595729-5600018	148.522	34.7986	TRUE	TRUE
C05D2.10b	C05D2.10	C05D2.10	chrIII:5595729-5600018	2.06228	0.360403	TRUE	TRUE
C05D2.11	C05D2.11	C05D2.11	chrIII:5624971-5632447	8.87397	0.915277	TRUE	TRUE
C05D2.14	C05D2.14	C05D2.14	chrIII:5600339-5603722	2.20293	0.323372	TRUE	TRUE
C05D2.15	C05D2.15	C05D2.15	chrIII:5600339-5603722	11.3495	0.796045	TRUE	TRUE
C05D2.17	C05D2.17	C05D2.17	chrIII:5600339-5603722	0	3.93967	FALSE	TRUE
C05D2.1a.1	C05D2.1	daf-4	chrIII:5624971-5632447	19.633	0.694543	TRUE	TRUE
C05D2.1c.1	C05D2.1	daf-4	chrIII:5624971-5632447	1.36893	0.193833	TRUE	TRUE
C05D2.1c.2	C05D2.1	daf-4	chrIII:5624971-5632447	2.07838	0.165371	TRUE	TRUE
C05D2.1d	C05D2.1	daf-4	chrIII:5624971-5632447	0.0213988	0.00387409	TRUE	TRUE
C05D2.3	C05D2.3	C05D2.3	chrIII:5614929-5617230	0.140776	49.2557	TRUE	TRUE
C05D2.4a	C05D2.4	bas-1	chrIII:5612231-5614637	0.113431	0.046863	TRUE	TRUE
C05D2.4b	C05D2.4	bas-1	chrIII:5612231-5614637	0.42405	0.487337	TRUE	TRUE
C05D2.5.1	C05D2.5	xnd-1	chrIII:5604416-5610304	145.128	19.5964	TRUE	TRUE
C05D2.5.2	C05D2.5	xnd-1	chrIII:5604416-5610304	32.2271	5.73938	TRUE	TRUE
C05D2.6a	C05D2.6	C05D2.6	chrIII:5600339-5603722	25.3955	3.3439	TRUE	TRUE
C05D2.6b	C05D2.6	C05D2.6	chrIII:5600339-5603722	47.7046	5.18901	TRUE	TRUE
C05D2.8	C05D2.8	C05D2.8	chrIII:5604416-5610304	1.67787	1.25083	TRUE	TRUE
C05D9.1.1	C05D9.1	snx-1	chrX:1128980-1132922	11.0132	0.338917	TRUE	TRUE
C05D9.1.2	C05D9.1	snx-1	chrX:1128980-1132922	39.8344	3.09016	TRUE	TRUE
C05D9.1.3	C05D9.1	snx-1	chrX:1128980-1132922	2.97986	0.698249	TRUE	TRUE
C05D9.2.1	C05D9.2	lmp-2	chrX:1125166-1128285	0.000359348	0.000302881	TRUE	TRUE
C05D9.2.2	C05D9.2	lmp-2	chrX:1125166-1128285	0.270664	0.19927	TRUE	TRUE
C05D9.3	C05D9.3	C05D9.3	chrX:1111899-1116791	0.243707	0.0864359	TRUE	TRUE
C05D9.5	C05D9.5	ife-4	chrX:1104208-1106244	9.20258	0.77537	TRUE	TRUE
C05D9.7	C05D9.7	C05D9.7	chrX:1117193-1119404	8.27923	0.0135032	TRUE	TRUE
C05D9.9a	C05D9.9	C05D9.9	chrX:1122417-1124231	0.720309	0.130574	TRUE	TRUE
C05D9.9b	C05D9.9	C05D9.9	chrX:1122417-1124231	0.622628	0.28645	TRUE	TRUE
C05E11.1.1	C05E11.1	lnp-1	chrX:4588738-4590420	8.60606	2.98409	TRUE	TRUE
C05E11.10	C05E11.10	C05E11.10	chrX:4554664-4558858	0	0.928632	FALSE	TRUE
C05E11.15	C05E11.15	C05E11.15	chrX:4571421-4573888	0.000136463	0.051597	TRUE	TRUE
C05E11.3	C05E11.3	C05E11.3	chrX:4579479-4585638	5.77909	0.0982531	TRUE	TRUE
C05E11.4	C05E11.4	amt-1	chrX:4571421-4573888	0.186819	0.295222	TRUE	TRUE
C05E11.5	C05E11.5	amt-4	chrX:4565275-4569534	0.387839	0.252111	TRUE	TRUE
C05E11.6	C05E11.6	C05E11.6	chrX:4562168-4562811	0	0.0235684	FALSE	TRUE
C05E11.7	C05E11.7	C05E11.7	chrX:4579479-4585638	0.00451782	0.00196626	TRUE	TRUE
C05E11.8a	C05E11.8	flp-12	chrX:4591253-4592477	0.731059	0.181722	TRUE	TRUE
C05E11.8b	C05E11.8	flp-12	chrX:4591253-4592477	0.360915	0.144383	TRUE	TRUE
C05E4.1.1	C05E4.1	srp-2	chrV:762734-764658	0.000310739	0.000250436	TRUE	TRUE
C05E4.1.2	C05E4.1	srp-2	chrV:762734-764658	1.86122	0.722051	TRUE	TRUE
C05E4.12	C05E4.12	C05E4.12	chrV:758039-761979	0.0720695	0	TRUE	FALSE
C05E4.14c	C05E4.14	srh-2	chrV:728309-734280	0.00967358	0	TRUE	FALSE
C05E4.3	C05E4.3	srp-1	chrV:753334-755049	0.302243	0.0559547	TRUE	TRUE
C05E4.9a	C05E4.9	gei-7	chrV:724207-728104	10.4523	4.13232	TRUE	TRUE
C05E4.9b	C05E4.9	gei-7	chrV:724207-728104	0.439024	0.13085	TRUE	TRUE
C05E7.1	C05E7.1	C05E7.1	chrX:12941370-12943477	0.0758635	0.170943	TRUE	TRUE
C05E7.2	C05E7.2	C05E7.2	chrX:12938626-12940641	0.448963	0.299629	TRUE	TRUE
C05E7.3	C05E7.3	C05E7.3	chrX:12945545-12946492	0.260303	0	TRUE	FALSE
C05G5.1	C05G5.1	C05G5.1	chrX:14732212-14740019	0.15601	0.192596	TRUE	TRUE
C05G5.2	C05G5.2	C05G5.2	chrX:14747250-14750321	13.2259	0.176533	TRUE	TRUE
C05G5.3	C05G5.3	C05G5.3	chrX:14750787-14751942	0.675624	0.293795	TRUE	TRUE
C05G5.4.1	C05G5.4	C05G5.4	chrX:14753954-14760894	14.5101	2.45623	TRUE	TRUE
C05G5.4.2	C05G5.4	C05G5.4	chrX:14753954-14760894	34.451	6.92026	TRUE	TRUE
C05G5.5	C05G5.5	C05G5.5	chrX:14753954-14760894	0.0372347	0.0092738	TRUE	TRUE
C05G6.1	C05G6.1	nhr-76	chrIV:627536-633965	2.79394	0.718793	TRUE	TRUE
C05H8.1a	C05H8.1	ckk-1	chrIII:5635436-5654514	0.0521694	0.269751	TRUE	TRUE
C05H8.1b	C05H8.1	ckk-1	chrIII:5635436-5654514	0.611379	0.629585	TRUE	TRUE
C06A1.1.1	C06A1.1	cdc-48.1	chrII:10559957-10563349	841.612	241.931	TRUE	TRUE
C06A1.1.2	C06A1.1	cdc-48.1	chrII:10559957-10563349	259.724	68.1476	TRUE	TRUE
C06A1.2	C06A1.2	C06A1.2	chrII:10568844-10572056	0.124168	0.0735559	TRUE	TRUE
C06A1.3	C06A1.3	C06A1.3	chrII:10572203-10574011	0.759575	126.793	TRUE	TRUE
C06A1.4	C06A1.4	C06A1.4	chrII:10574782-10578134	137.076	23.303	TRUE	TRUE
C06A1.5	C06A1.5	rpb-6	chrII:10579306-10580985	362.101	119.563	TRUE	TRUE
C06A1.6	C06A1.6	C06A1.6	chrII:10564114-10564618	0	0.0119481	FALSE	TRUE
C06A1.8	C06A1.8	C06A1.8	chrII:10559957-10563349	4.83103	2.94465	TRUE	TRUE
C06A1.9	C06A1.9	C06A1.9	chrII:10559957-10563349	128.939	19.0384	TRUE	TRUE
C06A12.3a	C06A12.3	C06A12.3	chrIV:17427679-17429566	0.447846	0.572496	TRUE	TRUE
C06A12.3b.1	C06A12.3	C06A12.3	chrIV:17427679-17429566	0.513621	0.744602	TRUE	TRUE
C06A12.3b.2	C06A12.3	C06A12.3	chrIV:17427679-17429566	0.466819	0.364105	TRUE	TRUE
C06A12.3c	C06A12.3	C06A12.3	chrIV:17427679-17429566	2.40098	2.47837	TRUE	TRUE
C06A12.4a	C06A12.4	gcy-27	chrIV:17432939-17440054	0.0035917	0	TRUE	FALSE
C06A12.4b	C06A12.4	gcy-27	chrIV:17432939-17440054	1.13e-05	0	TRUE	FALSE
C06A5.1	C06A5.1	C06A5.1	chrI:6012059-6021985	55.2822	11.0816	TRUE	TRUE
C06A5.11	C06A5.11	sir-2.4	chrI:5991072-6001101	49.7514	9.80937	TRUE	TRUE
C06A5.12	C06A5.12	C06A5.12	chrI:6004654-6007597	8.41515	22.9494	TRUE	TRUE
C06A5.2	C06A5.2	C06A5.2	chrI:6004654-6007597	0.401152	34.7842	TRUE	TRUE
C06A5.3a.1	C06A5.3	C06A5.3	chrI:5986493-5990843	6.81826	0.0277021	TRUE	TRUE
C06A5.3a.2	C06A5.3	C06A5.3	chrI:5986493-5990843	88.8569	21.3697	TRUE	TRUE
C06A5.3b	C06A5.3	C06A5.3	chrI:5986493-5990843	17.9234	4.35679	TRUE	TRUE
C06A5.4	C06A5.4	C06A5.4	chrI:5978691-5985873	8.42519	5.03408	TRUE	TRUE
C06A5.6.1	C06A5.6	C06A5.6	chrI:5978691-5985873	99.7503	23.8675	TRUE	TRUE
C06A5.6.2	C06A5.6	C06A5.6	chrI:5978691-5985873	82.5446	22.7933	TRUE	TRUE
C06A5.7a.1	C06A5.7	unc-94	chrI:5991072-6001101	22.6422	1.76599	TRUE	TRUE
C06A5.7a.2	C06A5.7	unc-94	chrI:5991072-6001101	37.7196	4.04398	TRUE	TRUE
C06A5.7b	C06A5.7	unc-94	chrI:5991072-6001101	2.72382	0.643721	TRUE	TRUE
C06A5.8a	C06A5.8	C06A5.8	chrI:6008079-6009608	24.7053	4.42638	TRUE	TRUE
C06A5.8b.1	C06A5.8	C06A5.8	chrI:6008079-6009608	70.6453	12.758	TRUE	TRUE
C06A5.8b.2	C06A5.8	C06A5.8	chrI:6008079-6009608	0.0136567	0.0137731	TRUE	TRUE
C06A5.9	C06A5.9	rnf-1	chrI:6009782-6011525	49.8812	15.1846	TRUE	TRUE
C06A6.2a	C06A6.2	C06A6.2	chrIV:7846629-7854550	4.3694	0.314801	TRUE	TRUE
C06A6.2b	C06A6.2	C06A6.2	chrIV:7846629-7854550	5.28229	0.106921	TRUE	TRUE
C06A6.3	C06A6.3	mvb-12	chrIV:7830549-7834663	62.4526	10.7224	TRUE	TRUE
C06A6.4a.1	C06A6.4	C06A6.4	chrIV:7826315-7829289	74.0616	19.0844	TRUE	TRUE
C06A6.4a.2	C06A6.4	C06A6.4	chrIV:7826315-7829289	34.7991	10.2258	TRUE	TRUE
C06A6.4b	C06A6.4	C06A6.4	chrIV:7826315-7829289	0	0.000231332	FALSE	TRUE
C06A6.5	C06A6.5	C06A6.5	chrIV:7830549-7834663	20.3463	2.58611	TRUE	TRUE
C06A6.7	C06A6.7	C06A6.7	chrIV:7837360-7837973	0.287341	74.1926	TRUE	TRUE
C06A8.1a.1	C06A8.1	C06A8.1	chrII:7772411-7777780	76.3893	42.3895	TRUE	TRUE
C06A8.1a.2	C06A8.1	C06A8.1	chrII:7772411-7777780	0.00569279	0.00354385	TRUE	TRUE
C06A8.1b	C06A8.1	C06A8.1	chrII:7772411-7777780	87.9503	44.2773	TRUE	TRUE
C06A8.2	C06A8.2	C06A8.2	chrII:7779289-7781202	92.9063	18.5547	TRUE	TRUE
C06A8.3	C06A8.3	C06A8.3	chrII:7785021-7794267	68.3245	27.9497	TRUE	TRUE
C06A8.4	C06A8.4	skr-17	chrII:7783764-7784595	257.681	53.7283	TRUE	TRUE
C06A8.5	C06A8.5	spdl-1	chrII:7781526-7783296	104.057	68.8722	TRUE	TRUE
C06A8.6	C06A8.6	C06A8.6	chrII:7772411-7777780	0.386836	181.817	TRUE	TRUE
C06A8.8a	C06A8.8	C06A8.8	chrII:7763884-7771965	0.00911692	0.00229679	TRUE	TRUE
C06A8.8b.1	C06A8.8	C06A8.8	chrII:7763884-7771965	0.151641	0.0150301	TRUE	TRUE
C06A8.8b.2	C06A8.8	C06A8.8	chrII:7763884-7771965	1.07595	0.191304	TRUE	TRUE
C06A8.9a	C06A8.9	glr-4	chrII:7785021-7794267	0.105257	0.0298674	TRUE	TRUE
C06A8.9b	C06A8.9	glr-4	chrII:7785021-7794267	0.0138684	0.00577815	TRUE	TRUE
C06B3.16	C06B3.16	C06B3.16	chrV:13931510-13932184	0	3.18775	FALSE	TRUE
C06B3.2	C06B3.2	oac-3	chrV:13899498-13902639	0.0395823	0.0380589	TRUE	TRUE
C06B3.3	C06B3.3	cyp-35C1	chrV:13896642-13898474	0.0196953	0.129791	TRUE	TRUE
C06B3.4	C06B3.4	stdh-1	chrV:13906475-13908023	22.2888	24.6356	TRUE	TRUE
C06B3.5	C06B3.5	stdh-3	chrV:13904596-13905982	0	0.03787	FALSE	TRUE
C06B3.6.1	C06B3.6	C06B3.6	chrV:13908113-13909499	0.580927	0.0484488	TRUE	TRUE
C06B3.6.2	C06B3.6	C06B3.6	chrV:13908113-13909499	5.15134	0.323803	TRUE	TRUE
C06B3.7	C06B3.7	C06B3.7	chrV:13909733-13911510	0.315138	0.097605	TRUE	TRUE
C06B3.8	C06B3.8	gcy-32	chrV:13912065-13915422	0.0259538	0.0133963	TRUE	TRUE
C06B8.1	C06B8.1	nhr-150	chrV:15479525-15481659	0.0332758	0.0221963	TRUE	TRUE
C06B8.10	C06B8.10	srh-218	chrV:15493961-15495743	0	0.00231854	FALSE	TRUE
C06B8.12	C06B8.12	C06B8.12	chrV:15482130-15483647	0.309792	0.0926304	TRUE	TRUE
C06B8.2a	C06B8.2	C06B8.2	chrV:15471316-15478548	0.0278503	0.0154757	TRUE	TRUE
C06B8.2b.1	C06B8.2	C06B8.2	chrV:15471316-15478548	0.0781382	0	TRUE	FALSE
C06B8.2b.2	C06B8.2	C06B8.2	chrV:15471316-15478548	6.3e-06	0	TRUE	FALSE
C06B8.2c	C06B8.2	C06B8.2	chrV:15471316-15478548	0.00116801	0.00243715	TRUE	TRUE
C06B8.2d	C06B8.2	C06B8.2	chrV:15471316-15478548	0.0179638	0.0205011	TRUE	TRUE
C06B8.4	C06B8.4	str-264	chrV:15491049-15492752	0	0.00798654	FALSE	TRUE
C06B8.6	C06B8.6	srh-219	chrV:15496250-15497549	0.0077058	0	TRUE	FALSE
C06B8.7	C06B8.7	C06B8.7	chrV:15498724-15511403	0.796858	0.281981	TRUE	TRUE
C06B8.8.1	C06B8.8	rpl-38	chrV:15512147-15519793	3012.61	1563.14	TRUE	TRUE
C06B8.8.2	C06B8.8	rpl-38	chrV:15512147-15519793	11.0331	5.63416	TRUE	TRUE
C06B8.8.4	C06B8.8	rpl-38	chrV:15512147-15519793	4162.92	1913.81	TRUE	TRUE
C06B8.8.5	C06B8.8	rpl-38	chrV:15512147-15519793	0.777363	0.124699	TRUE	TRUE
C06C3.10	C06C3.10	C06C3.10	chrII:9375799-9378223	0.241744	25.9475	TRUE	TRUE
C06C3.11	C06C3.11	C06C3.11	chrII:9378497-9379537	0.0763137	0.0482925	TRUE	TRUE
C06C3.12	C06C3.12	C06C3.12	chrII:9375047-9375789	0	0.183347	FALSE	TRUE
C06C3.1a	C06C3.1	mel-11	chrII:9358471-9369040	77.2868	19.9248	TRUE	TRUE
C06C3.1b	C06C3.1	mel-11	chrII:9358471-9369040	3.85934	0.870235	TRUE	TRUE
C06C3.1c	C06C3.1	mel-11	chrII:9358471-9369040	0.300556	0.164375	TRUE	TRUE
C06C3.1d	C06C3.1	mel-11	chrII:9358471-9369040	0.0112814	0.776416	TRUE	TRUE
C06C3.3	C06C3.3	C06C3.3	chrII:9369118-9372312	0.154732	0.306988	TRUE	TRUE
C06C3.4	C06C3.4	C06C3.4	chrII:9373231-9374795	0.028106	0.0750744	TRUE	TRUE
C06C3.5	C06C3.5	C06C3.5	chrII:9379989-9381276	1.38283	0.808223	TRUE	TRUE
C06C3.6	C06C3.6	srh-48	chrII:9383318-9384936	0.171021	0.00690985	TRUE	TRUE
C06C3.7	C06C3.7	C06C3.7	chrII:9385479-9386478	0.733195	0.217562	TRUE	TRUE
C06C3.8	C06C3.8	C06C3.8	chrII:9386524-9390841	0.106128	3.00043	TRUE	TRUE
C06C3.9	C06C3.9	C06C3.9	chrII:9375799-9378223	0	0.00729534	FALSE	TRUE
C06C6.2	C06C6.2	str-233	chrV:16008311-16009644	0	0.00401321	FALSE	TRUE
C06C6.4	C06C6.4	nhr-63	chrV:16002574-16004921	0.207088	0.125887	TRUE	TRUE
C06C6.5a	C06C6.5	nhr-50	chrV:15997758-16000633	0.211652	0.176078	TRUE	TRUE
C06C6.5b.1	C06C6.5	nhr-50	chrV:15997758-16000633	0.133868	3.6e-06	TRUE	TRUE
C06C6.5b.2	C06C6.5	nhr-50	chrV:15997758-16000633	0.108903	0.20829	TRUE	TRUE
C06C6.6	C06C6.6	C06C6.6	chrV:15988733-15991587	0.0114039	4.18967	TRUE	TRUE
C06C6.7	C06C6.7	C06C6.7	chrV:15992185-15995587	0.0562644	13.506	TRUE	TRUE
C06C6.8	C06C6.8	C06C6.8	chrV:15997115-15997750	0	1.12198	FALSE	TRUE
C06E1.1	C06E1.1	C06E1.1	chrIII:8605751-8606424	9.81122	1.22734	TRUE	TRUE
C06E1.10	C06E1.10	rha-2	chrIII:8609796-8614489	24.5716	7.65995	TRUE	TRUE
C06E1.11	C06E1.11	C06E1.11	chrIII:8614681-8616244	4.83354	0.993415	TRUE	TRUE
C06E1.3	C06E1.3	C06E1.3	chrIII:8581021-8583849	0.305603	0.251444	TRUE	TRUE
C06E1.4	C06E1.4	glr-1	chrIII:8584105-8588535	0	0.00692284	FALSE	TRUE
C06E1.6	C06E1.6	fipr-16	chrIII:8590752-8590902	0	11.3089	FALSE	TRUE
C06E1.7	C06E1.7	C06E1.7	chrIII:8591158-8593012	0	2.63315	FALSE	TRUE
C06E1.8	C06E1.8	ztf-30	chrIII:8595287-8597790	0.0444099	0.0650801	TRUE	TRUE
C06E1.9	C06E1.9	C06E1.9	chrIII:8606427-8609703	70.4936	18.7395	TRUE	TRUE
C06E2.1	C06E2.1	C06E2.1	chrX:8872880-8874581	0.838349	0.477501	TRUE	TRUE
C06E2.5.1	C06E2.5	C06E2.5	chrX:8856997-8857901	10.1688	0.0321056	TRUE	TRUE
C06E2.5.2	C06E2.5	C06E2.5	chrX:8856997-8857901	11.7178	0.0497409	TRUE	TRUE
C06E2.7	C06E2.7	ubc-22	chrX:8867557-8869203	0.0466441	0.020977	TRUE	TRUE
C06E2.8	C06E2.8	ins-9	chrX:8866184-8866587	0	0.0197146	FALSE	TRUE
C06E4.1	C06E4.1	C06E4.1	chrIV:7283245-7283860	0.0941544	0.05177	TRUE	TRUE
C06E4.2	C06E4.2	C06E4.2	chrIV:7276871-7283075	0.737157	0.624556	TRUE	TRUE
C06E4.3	C06E4.3	C06E4.3	chrIV:7260873-7262017	0.0457728	0.036496	TRUE	TRUE
C06E4.5	C06E4.5	C06E4.5	chrIV:7254978-7256253	0.0234143	0.00585357	TRUE	TRUE
C06E4.6	C06E4.6	C06E4.6	chrIV:7257205-7258237	0	0.0183973	FALSE	TRUE
C06E4.7	C06E4.7	glb-2	chrIV:7262225-7263225	0.0352816	0	TRUE	FALSE
C06E4.8	C06E4.8	C06E4.8	chrIV:7284207-7285509	0.0441631	0.054827	TRUE	TRUE
C06E7.1a	C06E7.1	sams-3	chrIV:5848643-5859965	60.0797	15.4832	TRUE	TRUE
C06E7.1b	C06E7.1	sams-3	chrIV:5848643-5859965	3.7127	1.38801	TRUE	TRUE
C06E7.1c.1	C06E7.1	sams-3	chrIV:5848643-5859965	34.3497	10.9538	TRUE	TRUE
C06E7.1c.2	C06E7.1	sams-3	chrIV:5848643-5859965	4.15796	0.93572	TRUE	TRUE
C06E7.1d.1	C06E7.1	sams-3	chrIV:5848643-5859965	36.9229	15.1782	TRUE	TRUE
C06E7.2.1	C06E7.2	C06E7.2	chrIV:5839387-5846387	0.178253	0.123724	TRUE	TRUE
C06E7.2.2	C06E7.2	C06E7.2	chrIV:5839387-5846387	0.129081	0.124527	TRUE	TRUE
C06E7.3b.1	C06E7.3	sams-4	chrIV:5839387-5846387	13.3523	9.09786	TRUE	TRUE
C06E7.3b.2	C06E7.3	sams-4	chrIV:5839387-5846387	80.9489	50.6172	TRUE	TRUE
C06E7.4	C06E7.4	C06E7.4	chrIV:5848643-5859965	3.06504	0.253741	TRUE	TRUE
C06E7.6	C06E7.6	spe-27	chrIV:5864517-5867361	0.0320765	0.147436	TRUE	TRUE
C06E7.88	C06E7.88	C06E7.88	chrIV:5864517-5867361	0	0.00577305	FALSE	TRUE
C06E8.3a	C06E8.3	prk-1	chrIII:6990115-7005307	9.18644	1.27985	TRUE	TRUE
C06E8.3b	C06E8.3	prk-1	chrIII:6990115-7005307	0.0935134	0.0484844	TRUE	TRUE
C06E8.3c	C06E8.3	prk-1	chrIII:6990115-7005307	0.0932749	0.256963	TRUE	TRUE
C06E8.5	C06E8.5	C06E8.5	chrIII:6990115-7005307	0.157349	0.157446	TRUE	TRUE
C06E8.6	C06E8.6	C06E8.6	chrIII:6990115-7005307	0	1.16076	FALSE	TRUE
C06G1.10	C06G1.10	C06G1.10	chrX:16643365-16643515	1.71802	0	TRUE	FALSE
C06G1.17	C06G1.17	C06G1.17	chrX:16621557-16621698	2.64471	0	TRUE	FALSE
C06G1.1a	C06G1.1	C06G1.1	chrX:16633289-16637560	0.0902922	0.00370967	TRUE	TRUE
C06G1.1b	C06G1.1	C06G1.1	chrX:16633289-16637560	0.0712014	0.0565742	TRUE	TRUE
C06G1.2	C06G1.2	C06G1.2	chrX:16621737-16622666	0.0115579	0	TRUE	FALSE
C06G1.4.1	C06G1.4	ain-1	chrX:16613375-16617594	16.9311	0.73425	TRUE	TRUE
C06G1.4.2	C06G1.4	ain-1	chrX:16613375-16617594	14.1068	0.433269	TRUE	TRUE
C06G1.5	C06G1.5	C06G1.5	chrX:16638171-16642988	1.87925	1.03137	TRUE	TRUE
C06G1.6	C06G1.6	C06G1.6	chrX:16652031-16654410	1.07226	0.907079	TRUE	TRUE
C06G3.10	C06G3.10	cogc-2	chrIV:7032687-7039569	81.0189	28.0036	TRUE	TRUE
C06G3.11a	C06G3.11	tin-9.1	chrIV:7043923-7044593	105.677	39.0165	TRUE	TRUE
C06G3.11b.1	C06G3.11	tin-9.1	chrIV:7043923-7044593	111.116	52.9545	TRUE	TRUE
C06G3.11b.2	C06G3.11	tin-9.1	chrIV:7043923-7044593	178.122	78.4345	TRUE	TRUE
C06G3.1a.1	C06G3.1	nhr-105	chrIV:7050090-7053424	0.461735	0.0394657	TRUE	TRUE
C06G3.1a.2	C06G3.1	nhr-105	chrIV:7050090-7053424	0.831865	0.0958385	TRUE	TRUE
C06G3.1b	C06G3.1	nhr-105	chrIV:7050090-7053424	0.211935	0.1581	TRUE	TRUE
C06G3.2.1	C06G3.2	klp-18	chrIV:7040197-7043683	44.729	5.87286	TRUE	TRUE
C06G3.2.2	C06G3.2	klp-18	chrIV:7040197-7043683	91.7347	10.3502	TRUE	TRUE
C06G3.3	C06G3.3	C06G3.3	chrIV:7032687-7039569	0.365501	0.114821	TRUE	TRUE
C06G3.4	C06G3.4	C06G3.4	chrIV:7028446-7030992	0	0.00484964	FALSE	TRUE
C06G3.5a	C06G3.5	C06G3.5	chrIV:7024199-7028135	8.59333	4.19025	TRUE	TRUE
C06G3.5b.1	C06G3.5	C06G3.5	chrIV:7024199-7028135	0.317095	0.000128314	TRUE	TRUE
C06G3.5b.2	C06G3.5	C06G3.5	chrIV:7024199-7028135	4.85568	4.35798	TRUE	TRUE
C06G3.6	C06G3.6	C06G3.6	chrIV:7017614-7020191	14.9395	1.18875	TRUE	TRUE
C06G3.7	C06G3.7	trxr-1	chrIV:7011991-7016569	133.191	59.8656	TRUE	TRUE
C06G3.8	C06G3.8	C06G3.8	chrIV:7031279-7032548	41.3629	8.6409	TRUE	TRUE
C06G3.9.1	C06G3.9	C06G3.9	chrIV:7032687-7039569	71.2254	24.9891	TRUE	TRUE
C06G4.1	C06G4.1	C06G4.1	chrIII:7987063-7990484	60.8008	23.8062	TRUE	TRUE
C06G4.2a.1	C06G4.2	clp-1	chrIII:7981001-7986272	25.8644	3.45963	TRUE	TRUE
C06G4.2a.2	C06G4.2	clp-1	chrIII:7981001-7986272	0.009679	0.753059	TRUE	TRUE
C06G4.2b.1	C06G4.2	clp-1	chrIII:7981001-7986272	51.8675	7.75555	TRUE	TRUE
C06G4.2c	C06G4.2	clp-1	chrIII:7981001-7986272	0.301499	0.0435951	TRUE	TRUE
C06G4.4.1	C06G4.4	C06G4.4	chrIII:7973651-7979695	1.45342	126.003	TRUE	TRUE
C06G4.5	C06G4.5	npr-17	chrIII:7990723-7996383	0.311685	0.130176	TRUE	TRUE
C06G8.1	C06G8.1	C06G8.1	chrIV:10778965-10780691	2.0323	0.966474	TRUE	TRUE
C06G8.2	C06G8.2	pept-2	chrIV:10790577-10794544	0.0756351	0.00501397	TRUE	TRUE
C06G8.3b	C06G8.3	C06G8.3	chrIV:10799633-10802229	0	0.000114374	FALSE	TRUE
C06G8.3c	C06G8.3	C06G8.3	chrIV:10799633-10802229	2.06125	0.43645	TRUE	TRUE
C06G8.4	C06G8.4	srd-7	chrIV:10785069-10786811	0	0.00378775	FALSE	TRUE
C06H2.1.1	C06H2.1	atp-5	chrV:11122742-11123851	524.528	192.323	TRUE	TRUE
C06H2.1.2	C06H2.1	atp-5	chrV:11122742-11123851	517.774	209.22	TRUE	TRUE
C06H2.2	C06H2.2	C06H2.2	chrV:11125203-11127286	59.0405	32.1186	TRUE	TRUE
C06H2.3.1	C06H2.3	C06H2.3	chrV:11127476-11130067	23.2754	4.9691	TRUE	TRUE
C06H2.4	C06H2.4	folt-1	chrV:11141479-11144732	1.6607	1.26949	TRUE	TRUE
C06H2.5a	C06H2.5	glb-3	chrV:11134590-11140305	0	0.0219428	FALSE	TRUE
C06H2.5b	C06H2.5	glb-3	chrV:11134590-11140305	0	0.00873741	FALSE	TRUE
C06H2.6.1	C06H2.6	C06H2.6	chrV:11124277-11125040	227.293	26.505	TRUE	TRUE
C06H2.6.2	C06H2.6	C06H2.6	chrV:11124277-11125040	3.89871	1.04469	TRUE	TRUE
C06H2.7.1	C06H2.7	C06H2.7	chrV:11141479-11144732	37.7544	0.101804	TRUE	TRUE
C06H2.7.2	C06H2.7	C06H2.7	chrV:11141479-11144732	0.14911	0.000682743	TRUE	TRUE
C06H5.1.1	C06H5.1	fbxa-156	chrV:17895280-17896778	0.0335527	0.0499503	TRUE	TRUE
C06H5.1.2	C06H5.1	fbxa-156	chrV:17895280-17896778	0.134315	2.57e-06	TRUE	TRUE
C06H5.2	C06H5.2	fbxa-157	chrV:17899801-17901887	0.0811251	0.0116745	TRUE	TRUE
C06H5.6	C06H5.6	C06H5.6	chrV:17871374-17888958	0.823561	0.407565	TRUE	TRUE
C06H5.7.1	C06H5.7	C06H5.7	chrV:17910290-17917218	1.58908	0.589098	TRUE	TRUE
C06H5.7.2	C06H5.7	C06H5.7	chrV:17910290-17917218	0.000164067	0.106184	TRUE	TRUE
C06H5.8	C06H5.8	C06H5.8	chrV:17919010-17921727	2.85428	1.24733	TRUE	TRUE
C06H5.9	C06H5.9	C06H5.9	chrV:17892399-17892680	0	0.0917576	FALSE	TRUE
C07A12.1a	C07A12.1	ham-2	chrX:4554664-4558858	0.0122252	0.00610175	TRUE	TRUE
C07A12.1b	C07A12.1	ham-2	chrX:4554664-4558858	1.63e-05	0.0138475	TRUE	TRUE
C07A12.1c	C07A12.1	ham-2	chrX:4554664-4558858	0	0.0122888	FALSE	TRUE
C07A12.3a	C07A12.3	nhr-35	chrX:4532662-4537506	1.43184	0.18679	TRUE	TRUE
C07A12.3b	C07A12.3	nhr-35	chrX:4532662-4537506	0.109462	0.0441366	TRUE	TRUE
C07A12.4a.1	C07A12.4	pdi-2	chrX:4524158-4526508	300.509	82.7474	TRUE	TRUE
C07A12.4b	C07A12.4	pdi-2	chrX:4524158-4526508	18.3851	3.12285	TRUE	TRUE
C07A12.5a	C07A12.5	spr-3	chrX:4514070-4516866	14.3265	0.0482483	TRUE	TRUE
C07A12.5b	C07A12.5	spr-3	chrX:4514070-4516866	8.03e-06	0.0260054	TRUE	TRUE
C07A12.7a.1	C07A12.7	C07A12.7	chrX:4517714-4521041	3.0568	0.41589	TRUE	TRUE
C07A12.7a.2	C07A12.7	C07A12.7	chrX:4517714-4521041	2.87e-05	3.62e-05	TRUE	TRUE
C07A12.7c.1	C07A12.7	C07A12.7	chrX:4517714-4521041	1.7716	0.281109	TRUE	TRUE
C07A12.7c.2	C07A12.7	C07A12.7	chrX:4517714-4521041	0.720604	0.133416	TRUE	TRUE
C07A4.1	C07A4.1	tiar-3	chrX:10167036-10171823	0.186164	0.0616651	TRUE	TRUE
C07A4.2	C07A4.2	C07A4.2	chrX:10172266-10174098	0.0155935	0.0139554	TRUE	TRUE
C07A4.3	C07A4.3	C07A4.3	chrX:10174925-10175868	0.40187	0.119301	TRUE	TRUE
C07A4.4	C07A4.4	C07A4.4	chrX:10176546-10176693	0.000113223	1.16071	TRUE	TRUE
C07A4.7	C07A4.7	C07A4.7	chrX:10176546-10176693	3.11853	6.64e-05	TRUE	TRUE
C07A9.10	C07A9.10	C07A9.10	chrIII:9685085-9686642	0	0.00870646	FALSE	TRUE
C07A9.11	C07A9.11	ncx-7	chrIII:9715798-9720207	0.23453	0.157383	TRUE	TRUE
C07A9.12	C07A9.12	C07A9.12	chrIII:9725200-9727455	0.180396	0.0292634	TRUE	TRUE
C07A9.13	C07A9.13	C07A9.13	chrIII:9679613-9681185	0.0869432	11.7888	TRUE	TRUE
C07A9.16	C07A9.16	C07A9.16	chrIII:9699796-9713844	0	0.231988	FALSE	TRUE
C07A9.2.1	C07A9.2	C07A9.2	chrIII:9694583-9696433	232.891	46.3555	TRUE	TRUE
C07A9.2.2	C07A9.2	C07A9.2	chrIII:9694583-9696433	7.17602	1.44255	TRUE	TRUE
C07A9.3a	C07A9.3	tlk-1	chrIII:9699796-9713844	206.666	42.4533	TRUE	TRUE
C07A9.3c	C07A9.3	tlk-1	chrIII:9699796-9713844	34.3025	9.00557	TRUE	TRUE
C07A9.4	C07A9.4	ncx-6	chrIII:9699796-9713844	0.103841	0.036394	TRUE	TRUE
C07A9.5	C07A9.5	C07A9.5	chrIII:9681439-9682745	0.0501117	0	TRUE	FALSE
C07A9.6	C07A9.6	ugt-60	chrIII:9676244-9678956	0.198292	0.1716	TRUE	TRUE
C07A9.7a	C07A9.7	set-3	chrIII:9690953-9694488	18.7935	4.78835	TRUE	TRUE
C07A9.7b	C07A9.7	set-3	chrIII:9690953-9694488	43.5598	14.8747	TRUE	TRUE
C07A9.8	C07A9.8	C07A9.8	chrIII:9686848-9690169	0.208684	0.071193	TRUE	TRUE
C07A9.9	C07A9.9	C07A9.9	chrIII:9663207-9667445	9.53944	0.698998	TRUE	TRUE
C07B5.4a.1	C07B5.4	C07B5.4	chrX:9529475-9536577	0.0134462	0.013344	TRUE	TRUE
C07B5.4a.2	C07B5.4	C07B5.4	chrX:9529475-9536577	2.6e-06	1.53e-06	TRUE	TRUE
C07B5.4b.1	C07B5.4	C07B5.4	chrX:9529475-9536577	1.72e-06	7.04e-07	TRUE	TRUE
C07B5.4b.2	C07B5.4	C07B5.4	chrX:9529475-9536577	0.0707479	0.019792	TRUE	TRUE
C07B5.5	C07B5.5	nuc-1	chrX:9539847-9542373	2.71303	1.39475	TRUE	TRUE
C07B5.6	C07B5.6	C07B5.6	chrX:9518964-9521429	0.388068	0.126283	TRUE	TRUE
C07B5.8	C07B5.8	C07B5.8	chrX:9536603-9536918	0.0663065	0.183921	TRUE	TRUE
C07C7.1.1	C07C7.1	C07C7.1	chrIV:9185048-9186008	0.0311633	0.0401259	TRUE	TRUE
C07C7.1.2	C07C7.1	C07C7.1	chrIV:9185048-9186008	0.107658	0.0653929	TRUE	TRUE
C07D10.1	C07D10.1	C07D10.1	chrII:7398966-7402664	0.625569	0.249462	TRUE	TRUE
C07D10.2a.1	C07D10.2	bath-44	chrII:7394721-7397308	0.000261593	0	TRUE	FALSE
C07D10.2a.2	C07D10.2	bath-44	chrII:7394721-7397308	0.000932888	0	TRUE	FALSE
C07D10.2b.1	C07D10.2	bath-44	chrII:7394721-7397308	79.7303	23.7184	TRUE	TRUE
C07D10.2b.2	C07D10.2	bath-44	chrII:7394721-7397308	0	6.72e-05	FALSE	TRUE
C07D10.3	C07D10.3	sre-3	chrII:7387118-7389099	0	0.00467992	FALSE	TRUE
C07D10.4	C07D10.4	nas-7	chrII:7398966-7402664	0.270898	0.122565	TRUE	TRUE
C07D10.5.1	C07D10.5	C07D10.5	chrII:7381394-7383447	4.17103	0.132578	TRUE	TRUE
C07D10.5.2	C07D10.5	C07D10.5	chrII:7381394-7383447	4.25524	0.20159	TRUE	TRUE
C07D10.6	C07D10.6	C07D10.6	chrII:7379133-7379569	0.0519704	0	TRUE	FALSE
C07D8.5	C07D8.5	C07D8.5	chrX:7344000-7344505	0.11422	0	TRUE	FALSE
C07D8.6	C07D8.6	C07D8.6	chrX:7341462-7342737	424.17	6.94812	TRUE	TRUE
C07E3.10	C07E3.10	C07E3.10	chrII:10346336-10349947	0.712419	0.112926	TRUE	TRUE
C07E3.1a	C07E3.1	stip-1	chrII:10346336-10349947	72.9382	18.7934	TRUE	TRUE
C07E3.1b	C07E3.1	stip-1	chrII:10346336-10349947	35.2694	8.36815	TRUE	TRUE
C07E3.2.1	C07E3.2	pro-2	chrII:10339631-10345056	67.705	19.7973	TRUE	TRUE
C07E3.2.2	C07E3.2	pro-2	chrII:10339631-10345056	39.9171	16.175	TRUE	TRUE
C07E3.3.1	C07E3.3	C07E3.3	chrII:10353572-10357460	1.75e-05	0.0253869	TRUE	TRUE
C07E3.3.2	C07E3.3	C07E3.3	chrII:10353572-10357460	0.19629	0.0267103	TRUE	TRUE
C07E3.4	C07E3.4	C07E3.4	chrII:10360810-10362937	0.0390677	7.53975	TRUE	TRUE
C07E3.5	C07E3.5	ceh-52	chrII:10363523-10365649	0	0.00324664	FALSE	TRUE
C07E3.6	C07E3.6	C07E3.6	chrII:10367667-10369537	20.8105	0.0651408	TRUE	TRUE
C07E3.8	C07E3.8	C07E3.8	chrII:10352044-10353403	0.0399979	0.00560021	TRUE	TRUE
C07E3.9	C07E3.9	C07E3.9	chrII:10350699-10351557	15.6105	8.32523	TRUE	TRUE
C07F11.1	C07F11.1	tol-1	chrI:444001-461610	28.5474	3.3686	TRUE	TRUE
C07F11.2	C07F11.2	C07F11.2	chrI:420924-423721	0.318187	0.345766	TRUE	TRUE
C07G1.1	C07G1.1	try-2	chrIV:8206599-8213709	0.0601334	0.106793	TRUE	TRUE
C07G1.12	C07G1.12	C07G1.12	chrIV:8188887-8198937	0	0.192829	FALSE	TRUE
C07G1.14	C07G1.14	C07G1.14	chrIV:8201364-8206034	0.934977	0.138044	TRUE	TRUE
C07G1.2	C07G1.2	C07G1.2	chrIV:8206599-8213709	0.0535812	0.0371006	TRUE	TRUE
C07G1.3a.1	C07G1.3	pct-1	chrIV:8176470-8188866	8.30291	0.927926	TRUE	TRUE
C07G1.3a.2	C07G1.3	pct-1	chrIV:8176470-8188866	95.2847	19.7365	TRUE	TRUE
C07G1.3b	C07G1.3	pct-1	chrIV:8176470-8188866	0.0928281	0	TRUE	FALSE
C07G1.3c	C07G1.3	pct-1	chrIV:8176470-8188866	1.22668	0.594945	TRUE	TRUE
C07G1.4a	C07G1.4	wsp-1	chrIV:8188887-8198937	82.7915	18.7692	TRUE	TRUE
C07G1.4b	C07G1.4	wsp-1	chrIV:8188887-8198937	0.227271	0.252594	TRUE	TRUE
C07G1.5.1	C07G1.5	hgrs-1	chrIV:8201364-8206034	68.8253	30.2965	TRUE	TRUE
C07G1.5.2	C07G1.5	hgrs-1	chrIV:8201364-8206034	53.2083	26.6377	TRUE	TRUE
C07G1.6	C07G1.6	C07G1.6	chrIV:8206599-8213709	0.117367	43.2662	TRUE	TRUE
C07G1.7	C07G1.7	C07G1.7	chrIV:8206599-8213709	0.08398	1.31575	TRUE	TRUE
C07G1.8	C07G1.8	glrx-22	chrIV:8200587-8201221	99.6365	41.995	TRUE	TRUE
C07G2.1a.1	C07G2.1	cpg-1	chrIII:4489325-4491366	1941.04	64.0631	TRUE	TRUE
C07G2.1a.2	C07G2.1	cpg-1	chrIII:4489325-4491366	1707.86	53.9019	TRUE	TRUE
C07G2.1b	C07G2.1	cpg-1	chrIII:4489325-4491366	137.971	8.52452	TRUE	TRUE
C07G2.2a	C07G2.2	atf-7	chrIII:4491595-4508084	145.247	23.8613	TRUE	TRUE
C07G2.2c	C07G2.2	atf-7	chrIII:4491595-4508084	6.53386	1.19466	TRUE	TRUE
C07G2.2d.1	C07G2.2	atf-7	chrIII:4491595-4508084	24.7608	4.28665	TRUE	TRUE
C07G2.2d.2	C07G2.2	atf-7	chrIII:4491595-4508084	0.928091	0.317866	TRUE	TRUE
C07G2.2d.3	C07G2.2	atf-7	chrIII:4491595-4508084	0.0539857	0.0716628	TRUE	TRUE
C07G2.2d.4	C07G2.2	atf-7	chrIII:4491595-4508084	114.66	19.0489	TRUE	TRUE
C07G2.3a.1	C07G2.3	cct-5	chrIII:4491595-4508084	37.6552	12.2973	TRUE	TRUE
C07G2.3b.1	C07G2.3	cct-5	chrIII:4491595-4508084	6.49038	0.566554	TRUE	TRUE
C07G2.3b.2	C07G2.3	cct-5	chrIII:4491595-4508084	400.281	92.8413	TRUE	TRUE
C07G2.3b.3	C07G2.3	cct-5	chrIII:4491595-4508084	210.563	46.7783	TRUE	TRUE
C07G2.3b.4	C07G2.3	cct-5	chrIII:4491595-4508084	0.206813	0	TRUE	FALSE
C07G2.3b.5	C07G2.3	cct-5	chrIII:4491595-4508084	328.973	79.0625	TRUE	TRUE
C07G2.3b.6	C07G2.3	cct-5	chrIII:4491595-4508084	65.5067	18.3656	TRUE	TRUE
C07G2.3b.8	C07G2.3	cct-5	chrIII:4491595-4508084	0.00570698	0	TRUE	FALSE
C07G2.4	C07G2.4	C07G2.4	chrIII:4491595-4508084	4.3576	0	TRUE	FALSE
C07G3.10	C07G3.10	C07G3.10	chrV:3502303-3503074	0.223004	0.0813183	TRUE	TRUE
C07G3.11	C07G3.11	C07G3.11	chrV:3522492-3523370	0.0737706	0	TRUE	FALSE
C07G3.2.1	C07G3.2	irg-1	chrV:3523578-3524572	0.092691	0.125114	TRUE	TRUE
C07G3.2.2	C07G3.2	irg-1	chrV:3523578-3524572	0.666291	0.317556	TRUE	TRUE
C07G3.3	C07G3.3	str-227	chrV:3518185-3519798	0.259419	0	TRUE	FALSE
C07G3.6	C07G3.6	str-225	chrV:3507818-3509248	0.054909	0.0336645	TRUE	TRUE
C07G3.7	C07G3.7	C07G3.7	chrV:3491359-3492595	0.0178622	0	TRUE	FALSE
C07G3.8	C07G3.8	C07G3.8	chrV:3493633-3500939	0.248347	0.0570571	TRUE	TRUE
C07G3.9.1	C07G3.9	ugt-64	chrV:3503126-3506349	21.2924	4.78407	TRUE	TRUE
C07G3.9.2	C07G3.9	ugt-64	chrV:3503126-3506349	33.0462	8.7176	TRUE	TRUE
C07H4.1	C07H4.1	C07H4.1	chrII:9091046-9093634	0.737277	0.491973	TRUE	TRUE
C07H4.2	C07H4.2	clh-5	chrII:9094617-9098784	91.8022	14.5422	TRUE	TRUE
C07H6.1	C07H6.1	lig-4	chrIII:7520937-7524770	27.7386	9.37252	TRUE	TRUE
C07H6.15	C07H6.15	C07H6.15	chrIII:7495021-7495165	2.15058	0	TRUE	FALSE
C07H6.17	C07H6.17	C07H6.17	chrIII:7494807-7494946	0	1.35942	FALSE	TRUE
C07H6.2	C07H6.2	C07H6.2	chrIII:7520937-7524770	364.863	64.4833	TRUE	TRUE
C07H6.3	C07H6.3	cls-1	chrIII:7508109-7518458	1.06597	0.466549	TRUE	TRUE
C07H6.4	C07H6.4	C07H6.4	chrIII:7499642-7503180	104.835	31.686	TRUE	TRUE
C07H6.5.1	C07H6.5	cgh-1	chrIII:7495201-7497768	2832.27	246.768	TRUE	TRUE
C07H6.5.2	C07H6.5	cgh-1	chrIII:7495201-7497768	797.915	72.545	TRUE	TRUE
C07H6.6	C07H6.6	clk-2	chrIII:7508109-7518458	51.8638	7.99384	TRUE	TRUE
C07H6.7.1	C07H6.7	lin-39	chrIII:7528602-7536567	3.05324	0.0737707	TRUE	TRUE
C07H6.7.2	C07H6.7	lin-39	chrIII:7528602-7536567	0.362622	0.000113989	TRUE	TRUE
C07H6.8.1	C07H6.8	cux-7	chrIII:7518560-7520739	16.3204	4.3521	TRUE	TRUE
C07H6.8.2	C07H6.8	cux-7	chrIII:7518560-7520739	42.9532	13.0191	TRUE	TRUE
C07H6.8.3	C07H6.8	cux-7	chrIII:7518560-7520739	5.46864	2.26282	TRUE	TRUE
C07H6.9	C07H6.9	C07H6.9	chrIII:7498264-7499525	1.01873	9.31444	TRUE	TRUE
C08A9.1	C08A9.1	sod-3	chrX:17087807-17094149	1.65691	0.591136	TRUE	TRUE
C08A9.10	C08A9.10	C08A9.10	chrX:17081028-17081970	0.190126	0.0538983	TRUE	TRUE
C08A9.11	C08A9.11	C08A9.11	chrX:17083087-17083668	1.80643	2.54805	TRUE	TRUE
C08A9.12	C08A9.12	C08A9.12	chrX:17087807-17094149	0	0.710699	FALSE	TRUE
C08A9.3a	C08A9.3	C08A9.3	chrX:17087807-17094149	0.0108684	0.0242724	TRUE	TRUE
C08A9.3b	C08A9.3	C08A9.3	chrX:17087807-17094149	4.11e-05	0.000168679	TRUE	TRUE
C08A9.6	C08A9.6	C08A9.6	chrX:17094208-17096463	9.56702	0.0944551	TRUE	TRUE
C08A9.7	C08A9.7	sdz-2	chrX:17099037-17100678	0.470081	0.0118914	TRUE	TRUE
C08A9.8	C08A9.8	C08A9.8	chrX:17102770-17104797	1.61988	0	TRUE	FALSE
C08A9.9.1	C08A9.9	C08A9.9	chrX:17106531-17108296	0.116782	1.44e-07	TRUE	TRUE
C08A9.9.2	C08A9.9	C08A9.9	chrX:17106531-17108296	3.14418	0.00719073	TRUE	TRUE
C08B11.1	C08B11.1	zyg-11	chrII:8017519-8027707	195.773	14.5403	TRUE	TRUE
C08B11.11	C08B11.11	C08B11.11	chrII:8028008-8028504	0	0.017174	FALSE	TRUE
C08B11.2	C08B11.2	hda-2	chrII:8017519-8027707	99.1729	21.5188	TRUE	TRUE
C08B11.3.1	C08B11.3	C08B11.3	chrII:8017519-8027707	107.847	14.6856	TRUE	TRUE
C08B11.3.2	C08B11.3	C08B11.3	chrII:8017519-8027707	55.583	7.92664	TRUE	TRUE
C08B11.4.1	C08B11.4	nrf-6	chrII:8028902-8032659	1.06676	0.575398	TRUE	TRUE
C08B11.4.2	C08B11.4	nrf-6	chrII:8028902-8032659	1.16124	0.499485	TRUE	TRUE
C08B11.5.1	C08B11.5	sap-49	chrII:8034292-8035717	254.424	62.8265	TRUE	TRUE
C08B11.6.1	C08B11.6	C08B11.6	chrII:8035817-8037296	143.442	35.2122	TRUE	TRUE
C08B11.7	C08B11.7	ubh-4	chrII:8038218-8039545	347.186	144.4	TRUE	TRUE
C08B11.8	C08B11.8	C08B11.8	chrII:8039953-8041685	86.8193	18.8003	TRUE	TRUE
C08B11.9	C08B11.9	C08B11.9	chrII:8037387-8038115	160.327	68.2918	TRUE	TRUE
C08B6.10	C08B6.10	C08B6.10	chrV:10125026-10130272	0.70888	0.200631	TRUE	TRUE
C08B6.11	C08B6.11	C08B6.11	chrV:10107763-10113440	0.0940481	0.0521101	TRUE	TRUE
C08B6.13	C08B6.13	srxa-19	chrV:10121108-10122745	0	0.00421563	FALSE	TRUE
C08B6.15	C08B6.15	C08B6.15	chrV:10143910-10144167	3.88009	2.62281	TRUE	TRUE
C08B6.17	C08B6.17	C08B6.17	chrV:10114739-10117386	0	0.0329872	FALSE	TRUE
C08B6.1a	C08B6.1	ugt-17	chrV:10102565-10104921	0.766663	0.371444	TRUE	TRUE
C08B6.1b	C08B6.1	ugt-17	chrV:10102565-10104921	0.00291611	0.00901224	TRUE	TRUE
C08B6.2a	C08B6.2	C08B6.2	chrV:10105686-10106666	0	7.1e-06	FALSE	TRUE
C08B6.2b	C08B6.2	C08B6.2	chrV:10105686-10106666	0	0.016474	FALSE	TRUE
C08B6.2c	C08B6.2	C08B6.2	chrV:10105686-10106666	0	2.63e-05	FALSE	TRUE
C08B6.3.1	C08B6.3	C08B6.3	chrV:10107763-10113440	0.723451	1.08517	TRUE	TRUE
C08B6.4a	C08B6.4	C08B6.4	chrV:10114739-10117386	4.29e-06	1.27e-06	TRUE	TRUE
C08B6.4b	C08B6.4	C08B6.4	chrV:10114739-10117386	0.0399039	0.00128305	TRUE	TRUE
C08B6.6	C08B6.6	C08B6.6	chrV:10123612-10124729	0	2.99817	FALSE	TRUE
C08B6.7a.1	C08B6.7	C08B6.7	chrV:10130378-10134125	35.5111	5.51999	TRUE	TRUE
C08B6.7a.2	C08B6.7	C08B6.7	chrV:10130378-10134125	0	0.2124	FALSE	TRUE
C08B6.7b	C08B6.7	C08B6.7	chrV:10130378-10134125	98.9523	15.989	TRUE	TRUE
C08B6.8	C08B6.8	C08B6.8	chrV:10134635-10143065	153.696	36.4049	TRUE	TRUE
C08B6.9.1	C08B6.9	aos-1	chrV:10125026-10130272	197.619	58.482	TRUE	TRUE
C08B6.9.2	C08B6.9	aos-1	chrV:10125026-10130272	66.5953	19.1244	TRUE	TRUE
C08C3.1a	C08C3.1	egl-5	chrIII:7814316-7817062	0.0614805	2.14e-05	TRUE	TRUE
C08C3.1b	C08C3.1	egl-5	chrIII:7814316-7817062	0.271452	0.031626	TRUE	TRUE
C08C3.1c	C08C3.1	egl-5	chrIII:7814316-7817062	0.0680853	0.035039	TRUE	TRUE
C08C3.2	C08C3.2	bath-15	chrIII:7774623-7775962	62.9905	20.4565	TRUE	TRUE
C08C3.3	C08C3.3	mab-5	chrIII:7776841-7783389	0.126883	0.0116495	TRUE	TRUE
C08C3.4a	C08C3.4	C08C3.4	chrIII:7793377-7795344	204.667	57.7504	TRUE	TRUE
C08D8.1	C08D8.1	C08D8.1	chrV:8345738-8349889	0.0280407	0.0526674	TRUE	TRUE
C08D8.2a	C08D8.2	tmd-2	chrV:8336637-8340655	0.195716	0.0467863	TRUE	TRUE
C08D8.2b	C08D8.2	tmd-2	chrV:8336637-8340655	1.12732	0.483569	TRUE	TRUE
C08E3.10a	C08E3.10	fbxa-158	chrII:1619803-1621268	0.019184	0.0045489	TRUE	TRUE
C08E3.10b	C08E3.10	fbxa-158	chrII:1619803-1621268	0.119878	0.00665893	TRUE	TRUE
C08E3.3	C08E3.3	bath-33	chrII:1604672-1606150	0.0122664	0	TRUE	FALSE
C08E3.4	C08E3.4	fbxa-161	chrII:1606596-1607613	0.0596394	0	TRUE	FALSE
C08E3.5	C08E3.5	fbxa-162	chrII:1607881-1609008	0.124638	0.0139132	TRUE	TRUE
C08E3.6	C08E3.6	fbxa-163	chrII:1609261-1610722	0.0466209	0.0145284	TRUE	TRUE
C08E3.7	C08E3.7	fbxa-164	chrII:1612794-1614066	0	0.00958531	FALSE	TRUE
C08E3.8	C08E3.8	fbxa-165	chrII:1614799-1616470	0	0.00465182	FALSE	TRUE
C08E3.9	C08E3.9	fbxa-166	chrII:1616918-1619011	0.360714	0.271773	TRUE	TRUE
C08E8.10	C08E8.10	C08E8.10	chrV:18339091-18339879	0.866445	0.0695414	TRUE	TRUE
C08E8.2	C08E8.2	C08E8.2	chrV:18353481-18355814	0.324653	0.00840479	TRUE	TRUE
C08E8.3	C08E8.3	C08E8.3	chrV:18350119-18350527	0	0.0210016	FALSE	TRUE
C08E8.4	C08E8.4	C08E8.4	chrV:18371817-18373503	0.323272	0.0748197	TRUE	TRUE
C08E8.5	C08E8.5	C08E8.5	chrV:18359789-18359960	0.835773	0	TRUE	FALSE
C08E8.8	C08E8.8	C08E8.8	chrV:18358006-18359527	0.34926	0	TRUE	FALSE
C08F1.10	C08F1.10	C08F1.10	chrII:1785267-1786283	0.322519	0	TRUE	FALSE
C08F1.11	C08F1.11	C08F1.11	chrII:1783281-1784448	0.092782	0	TRUE	FALSE
C08F1.2	C08F1.2	C08F1.2	chrII:1791986-1792968	0.0578989	0	TRUE	FALSE
C08F1.3	C08F1.3	fbxb-13	chrII:1789186-1790223	0.0181646	0	TRUE	FALSE
C08F1.4a	C08F1.4	math-3	chrII:1767807-1778545	0.0330425	0.0049274	TRUE	TRUE
C08F1.4b	C08F1.4	math-3	chrII:1767807-1778545	0.13482	0.0861222	TRUE	TRUE
C08F1.5a	C08F1.5	math-4	chrII:1778777-1782313	0.0831361	0.0503998	TRUE	TRUE
C08F1.5b	C08F1.5	math-4	chrII:1778777-1782313	7.11e-05	6.06e-05	TRUE	TRUE
C08F1.6	C08F1.6	C08F1.6	chrII:1787220-1788193	0.439724	0	TRUE	FALSE
C08F11.1	C08F11.1	C08F11.1	chrIV:13623810-13625518	0.0130361	0.0304194	TRUE	TRUE
C08F11.10	C08F11.10	C08F11.10	chrIV:13648012-13649186	0.591532	156.404	TRUE	TRUE
C08F11.11.1	C08F11.11	C08F11.11	chrIV:13646706-13647634	0.0324322	0.0200577	TRUE	TRUE
C08F11.11.2	C08F11.11	C08F11.11	chrIV:13646706-13647634	4.75969	0.11053	TRUE	TRUE
C08F11.116	C08F11.116	C08F11.116	chrIV:13626744-13632679	0.177105	0	TRUE	FALSE
C08F11.12.1	C08F11.12	C08F11.12	chrIV:13650635-13651487	0.0615755	0	TRUE	FALSE
C08F11.12.2	C08F11.12	C08F11.12	chrIV:13650635-13651487	0.000606664	0	TRUE	FALSE
C08F11.13.1	C08F11.13	C08F11.13	chrIV:13607415-13609859	1.67137	0.0731456	TRUE	TRUE
C08F11.13.2	C08F11.13	C08F11.13	chrIV:13607415-13609859	0.473903	0.185429	TRUE	TRUE
C08F11.14	C08F11.14	C08F11.14	chrIV:13612782-13618037	0.0267838	15.9753	TRUE	TRUE
C08F11.16	C08F11.16	C08F11.16	chrIV:13652246-13652739	0	0.0519841	FALSE	TRUE
C08F11.3	C08F11.3	C08F11.3	chrIV:13619483-13621489	0	0.0150376	FALSE	TRUE
C08F11.5	C08F11.5	fbxa-98	chrIV:13633414-13635204	0.237836	0.141578	TRUE	TRUE
C08F11.6	C08F11.6	C08F11.6	chrIV:13636535-13636951	2.1874	2.25666	TRUE	TRUE
C08F11.7	C08F11.7	C08F11.7	chrIV:13637263-13638501	0.821273	3.73627	TRUE	TRUE
C08F11.8.1	C08F11.8	ugt-22	chrIV:13639241-13644377	0.366418	0.30767	TRUE	TRUE
C08F11.8.2	C08F11.8	ugt-22	chrIV:13639241-13644377	0.209829	0.085401	TRUE	TRUE
C08F11.9	C08F11.9	srz-29	chrIV:13644438-13645899	0.0976915	0	TRUE	FALSE
C08F8.1	C08F8.1	pfd-1	chrIV:11146084-11154314	198.889	62.202	TRUE	TRUE
C08F8.13	C08F8.13	C08F8.13	chrIV:11146084-11154314	0	9.361	FALSE	TRUE
C08F8.2a	C08F8.2	C08F8.2	chrIV:11146084-11154314	43.5092	13.5742	TRUE	TRUE
C08F8.2b	C08F8.2	C08F8.2	chrIV:11146084-11154314	7.50449	3.1522	TRUE	TRUE
C08F8.3	C08F8.3	C08F8.3	chrIV:11155007-11156674	170.62	23.6861	TRUE	TRUE
C08F8.4	C08F8.4	mboa-4	chrIV:11157127-11159471	0.126474	25.7488	TRUE	TRUE
C08F8.5	C08F8.5	fbxb-9	chrIV:11159548-11162508	0.0632655	0.0116016	TRUE	TRUE
C08F8.6	C08F8.6	C08F8.6	chrIV:11162764-11164267	0.28414	109.442	TRUE	TRUE
C08F8.7	C08F8.7	rap-3	chrIV:11177264-11178576	0.471242	0.212235	TRUE	TRUE
C08F8.8	C08F8.8	nhr-67	chrIV:11169812-11174764	0.00561527	0.0309107	TRUE	TRUE
C08F8.9	C08F8.9	C08F8.9	chrIV:11177264-11178576	266.405	117.004	TRUE	TRUE
C08G5.1	C08G5.1	C08G5.1	chrII:734656-738673	0.00855167	1.24446	TRUE	TRUE
C08G5.2	C08G5.2	fbxc-48	chrII:739556-740906	0.0426168	15.715	TRUE	TRUE
C08G5.3	C08G5.3	C08G5.3	chrII:743105-745135	0.0655097	6.90564	TRUE	TRUE
C08G5.4	C08G5.4	snt-6	chrII:745468-750171	0.775132	0.278026	TRUE	TRUE
C08G5.5	C08G5.5	C08G5.5	chrII:756200-765324	0.156455	0.080231	TRUE	TRUE
C08G5.7a	C08G5.7	C08G5.7	chrII:756200-765324	8.26e-05	2.53e-05	TRUE	TRUE
C08G5.7b	C08G5.7	C08G5.7	chrII:756200-765324	0.0346031	0.0122452	TRUE	TRUE
C08G9.1	C08G9.1	C08G9.1	chrIV:7658722-7664151	1.45345	1.382	TRUE	TRUE
C08G9.2	C08G9.2	C08G9.2	chrIV:7664165-7672961	0.294786	0.00630059	TRUE	TRUE
C08H9.1	C08H9.1	C08H9.1	chrII:9875119-9877952	0	0.00132295	FALSE	TRUE
C08H9.10	C08H9.10	C08H9.10	chrII:9853751-9855636	0	0.00259576	FALSE	TRUE
C08H9.11	C08H9.11	C08H9.11	chrII:9858050-9859580	0	0.0363335	FALSE	TRUE
C08H9.12	C08H9.12	C08H9.12	chrII:9855811-9857803	0	0.056633	FALSE	TRUE
C08H9.13	C08H9.13	C08H9.13	chrII:9869396-9872927	0.0234018	0.0166126	TRUE	TRUE
C08H9.14	C08H9.14	C08H9.14	chrII:9869396-9872927	0.077091	0.0664848	TRUE	TRUE
C08H9.15	C08H9.15	C08H9.15	chrII:9881133-9882473	1.79347	1.06207	TRUE	TRUE
C08H9.16	C08H9.16	C08H9.16	chrII:9892729-9894313	111.662	36.2434	TRUE	TRUE
C08H9.2a	C08H9.2	C08H9.2	chrII:9886478-9891029	327.328	138.964	TRUE	TRUE
C08H9.2b.1	C08H9.2	C08H9.2	chrII:9886478-9891029	198.607	84.8682	TRUE	TRUE
C08H9.3a	C08H9.3	C08H9.3	chrII:9882668-9886383	26.8713	9.24667	TRUE	TRUE
C08H9.4a.2	C08H9.4	C08H9.4	chrII:9862371-9866345	0	0.00311157	FALSE	TRUE
C08H9.4b	C08H9.4	C08H9.4	chrII:9862371-9866345	0	0.0118058	FALSE	TRUE
C08H9.5	C08H9.5	old-1	chrII:9866588-9868702	0	0.00478211	FALSE	TRUE
C08H9.7	C08H9.7	C08H9.7	chrII:9859724-9861414	0.0414979	0.0185689	TRUE	TRUE
C08H9.9	C08H9.9	C08H9.9	chrII:9862371-9866345	0	0.0101187	FALSE	TRUE
C09B7.1a	C09B7.1	ser-7	chrX:2673462-2682353	0.000193346	0.000321969	TRUE	TRUE
C09B7.1b	C09B7.1	ser-7	chrX:2673462-2682353	0.250106	0.874899	TRUE	TRUE
C09B7.1c	C09B7.1	ser-7	chrX:2673462-2682353	0.104092	0.271419	TRUE	TRUE
C09B7.2.1	C09B7.2	C09B7.2	chrX:2668128-2670584	11.027	1.63563	TRUE	TRUE
C09B7.2.2	C09B7.2	C09B7.2	chrX:2668128-2670584	2.98361	0.751673	TRUE	TRUE
C09B8.1	C09B8.1	ipp-5	chrX:6031433-6039461	0.944315	0.828155	TRUE	TRUE
C09B8.3	C09B8.3	C09B8.3	chrX:6007167-6011275	0	0.0132007	FALSE	TRUE
C09B8.4	C09B8.4	C09B8.4	chrX:6018445-6019901	1.76657	0.680467	TRUE	TRUE
C09B8.5	C09B8.5	C09B8.5	chrX:6020830-6022458	5.69455	0.00529004	TRUE	TRUE
C09B8.6a	C09B8.6	hsp-25	chrX:6031433-6039461	13.3126	4.28436	TRUE	TRUE
C09B8.6b	C09B8.6	hsp-25	chrX:6031433-6039461	0.00019194	4.06e-05	TRUE	TRUE
C09B8.6c.1	C09B8.6	hsp-25	chrX:6031433-6039461	0.47828	0.0716806	TRUE	TRUE
C09B8.6c.2	C09B8.6	hsp-25	chrX:6031433-6039461	0.112075	0.322407	TRUE	TRUE
C09B8.6c.3	C09B8.6	hsp-25	chrX:6031433-6039461	29.1176	9.18633	TRUE	TRUE
C09B8.7c.2	C09B8.7	pak-1	chrX:6044273-6048575	3.60178	0.870718	TRUE	TRUE
C09B8.7e.1	C09B8.7	pak-1	chrX:6044273-6048575	12.3725	1.81944	TRUE	TRUE
C09B8.7e.2	C09B8.7	pak-1	chrX:6044273-6048575	5.49596	0.818555	TRUE	TRUE
C09B8.8	C09B8.8	C09B8.8	chrX:6015456-6017549	0.480635	0.384267	TRUE	TRUE
C09B9.1	C09B9.1	C09B9.1	chrIV:5037806-5040430	0.00842001	0.00388616	TRUE	TRUE
C09B9.2	C09B9.2	C09B9.2	chrIV:5029257-5031035	0.225815	77.8438	TRUE	TRUE
C09B9.3a	C09B9.3	C09B9.3	chrIV:5021179-5029070	0.0154707	8.39022	TRUE	TRUE
C09B9.3b.1	C09B9.3	C09B9.3	chrIV:5021179-5029070	0.0141902	4.05045	TRUE	TRUE
C09B9.3b.2	C09B9.3	C09B9.3	chrIV:5021179-5029070	0.0198243	0	TRUE	FALSE
C09B9.4	C09B9.4	C09B9.4	chrIV:5031559-5033379	0.152493	108.404	TRUE	TRUE
C09B9.6	C09B9.6	msp-55	chrIV:5055584-5056041	1.57702	208.373	TRUE	TRUE
C09B9.7	C09B9.7	C09B9.7	chrIV:5056964-5059843	0.0971769	31.0441	TRUE	TRUE
C09B9.8	C09B9.8	C09B9.8	chrIV:5040917-5045388	0.0393925	0.0117313	TRUE	TRUE
C09C7.1	C09C7.1	zig-4	chrX:7925388-7926541	0.103983	0.0205152	TRUE	TRUE
C09D1.1a	C09D1.1	unc-89	chrI:4035745-4090963	0.0185707	0.00114067	TRUE	TRUE
C09D1.1b	C09D1.1	unc-89	chrI:4035745-4090963	0.123295	0.052964	TRUE	TRUE
C09D1.1c	C09D1.1	unc-89	chrI:4035745-4090963	0.570737	0.329512	TRUE	TRUE
C09D1.1d	C09D1.1	unc-89	chrI:4035745-4090963	0.00084079	0.00107224	TRUE	TRUE
C09D1.1e	C09D1.1	unc-89	chrI:4035745-4090963	0.275936	0.12901	TRUE	TRUE
C09D1.1f	C09D1.1	unc-89	chrI:4035745-4090963	0.0224438	3.77e-06	TRUE	TRUE
C09D1.2	C09D1.2	clec-89	chrI:4035745-4090963	0	0.0261541	FALSE	TRUE
C09D4.1a	C09D4.1	C09D4.1	chrI:5497780-5507026	0.165619	0.240743	TRUE	TRUE
C09D4.1b.1	C09D4.1	C09D4.1	chrI:5497780-5507026	0.0958804	1.63985	TRUE	TRUE
C09D4.1b.2	C09D4.1	C09D4.1	chrI:5497780-5507026	0.0521347	0.946367	TRUE	TRUE
C09D4.2	C09D4.2	C09D4.2	chrI:5491476-5493534	0.507409	0.0749631	TRUE	TRUE
C09D4.3	C09D4.3	C09D4.3	chrI:5488342-5490629	0.807365	139.343	TRUE	TRUE
C09D4.4a	C09D4.4	C09D4.4	chrI:5479543-5484646	0	0.138568	FALSE	TRUE
C09D4.4b	C09D4.4	C09D4.4	chrI:5479543-5484646	0.392923	0.033375	TRUE	TRUE
C09D4.4c	C09D4.4	C09D4.4	chrI:5479543-5484646	49.4016	16.7046	TRUE	TRUE
C09D4.5.1	C09D4.5	rpl-19	chrI:5484769-5486357	824.457	307.638	TRUE	TRUE
C09D4.5.3	C09D4.5	rpl-19	chrI:5484769-5486357	4115.21	1663.34	TRUE	TRUE
C09D4.6	C09D4.6	C09D4.6	chrI:5486489-5487153	0.072832	0.0392903	TRUE	TRUE
C09D8.13	C09D8.13	C09D8.13	chrII:10968325-11012333	0	1.67375	FALSE	TRUE
C09D8.1b	C09D8.1	ptp-3	chrII:10968325-11012333	11.4133	0.975142	TRUE	TRUE
C09D8.1c	C09D8.1	ptp-3	chrII:10968325-11012333	4.35578	0.82624	TRUE	TRUE
C09D8.1d	C09D8.1	ptp-3	chrII:10968325-11012333	3.8329	0.449619	TRUE	TRUE
C09D8.2	C09D8.2	C09D8.2	chrII:10968325-11012333	0.283939	0	TRUE	FALSE
C09D8.7	C09D8.7	C09D8.7	chrII:10968325-11012333	40.2988	0	TRUE	FALSE
C09E10.2a	C09E10.2	dgk-1	chrX:984617-991232	1.82e-05	0.00337051	TRUE	TRUE
C09E10.2b	C09E10.2	dgk-1	chrX:984617-991232	1.05e-05	0.00272329	TRUE	TRUE
C09E10.2c	C09E10.2	dgk-1	chrX:984617-991232	0.0410816	0.0187334	TRUE	TRUE
C09E10.2d	C09E10.2	dgk-1	chrX:984617-991232	0.0175559	0.00833141	TRUE	TRUE
C09E10.2e	C09E10.2	dgk-1	chrX:984617-991232	0.0202276	0.0857058	TRUE	TRUE
C09E7.10.1	C09E7.10	C09E7.10	chrIII:6518660-6520003	0.0602115	0.0342885	TRUE	TRUE
C09E7.10.2	C09E7.10	C09E7.10	chrIII:6518660-6520003	0.378167	0.0329241	TRUE	TRUE
C09E7.2	C09E7.2	pqn-10	chrIII:6528148-6532035	0.00954605	0	TRUE	FALSE
C09E7.3	C09E7.3	oig-1	chrIII:6524048-6525607	0.225421	0.0444064	TRUE	TRUE
C09E7.4	C09E7.4	C09E7.4	chrIII:6534413-6536942	12.9246	1.0454	TRUE	TRUE
C09E7.5	C09E7.5	C09E7.5	chrIII:6538047-6541259	0.233261	0.119939	TRUE	TRUE
C09E7.6	C09E7.6	C09E7.6	chrIII:6545286-6546351	3.90031	0.78499	TRUE	TRUE
C09E7.7.1	C09E7.7	C09E7.7	chrIII:6546670-6551225	2.11047	1.79701	TRUE	TRUE
C09E7.7.2	C09E7.7	C09E7.7	chrIII:6546670-6551225	15.0963	2.89568	TRUE	TRUE
C09E7.8a	C09E7.8	C09E7.8	chrIII:6553506-6558522	10.8746	3.77769	TRUE	TRUE
C09E7.8b	C09E7.8	C09E7.8	chrIII:6553506-6558522	16.8602	6.07578	TRUE	TRUE
C09E7.9	C09E7.9	C09E7.9	chrIII:6541554-6545120	7.73881	2.03002	TRUE	TRUE
C09E8.1a	C09E8.1	C09E8.1	chrII:556483-564123	2.83776	0.356693	TRUE	TRUE
C09E8.1b	C09E8.1	C09E8.1	chrII:556483-564123	0.265379	2.22e-05	TRUE	TRUE
C09E8.2a	C09E8.2	lips-7	chrII:553093-554785	0	0.00327622	FALSE	TRUE
C09E8.2b	C09E8.2	lips-7	chrII:553093-554785	0.246455	0	TRUE	FALSE
C09E8.3	C09E8.3	mlt-10	chrII:546703-552025	2.27379	0.0177097	TRUE	TRUE
C09E9.1	C09E9.1	C09E9.1	chrIV:1275864-1277091	42.8847	10.5961	TRUE	TRUE
C09F12.1.1	C09F12.1	clc-1	chrX:11047348-11049166	0	0.0104512	FALSE	TRUE
C09F12.1.2	C09F12.1	clc-1	chrX:11047348-11049166	2.83182	0.907448	TRUE	TRUE
C09F12.2	C09F12.2	C09F12.2	chrX:11053877-11056904	0.033441	0.0010503	TRUE	TRUE
C09F5.1	C09F5.1	C09F5.1	chrIII:658705-662731	4.79161	0.0996121	TRUE	TRUE
C09F5.2a	C09F5.2	orai-1	chrIII:647122-654460	16.0493	9.07129	TRUE	TRUE
C09F5.2b	C09F5.2	orai-1	chrIII:647122-654460	6.64096	2.03743	TRUE	TRUE
C09F5.3	C09F5.3	C09F5.3	chrIII:662843-666261	0.0817722	0	TRUE	FALSE
C09F9.1	C09F9.1	C09F9.1	chrII:14698639-14699256	0.116535	71.1654	TRUE	TRUE
C09F9.2	C09F9.2	C09F9.2	chrII:14705440-14712525	0.18628	0.93728	TRUE	TRUE
C09F9.3a	C09F9.3	glna-1	chrII:14720476-14733383	1.55677	2.14184	TRUE	TRUE
C09F9.3b.1	C09F9.3	glna-1	chrII:14720476-14733383	1.49452	3.67966	TRUE	TRUE
C09F9.3b.2	C09F9.3	glna-1	chrII:14720476-14733383	0.0111198	0.0164754	TRUE	TRUE
C09G1.1	C09G1.1	pqn-11	chrX:15966040-15972229	0.521543	0.27723	TRUE	TRUE
C09G1.2	C09G1.2	C09G1.2	chrX:15977690-15982529	0.0139083	0	TRUE	FALSE
C09G1.3	C09G1.3	C09G1.3	chrX:15986091-15987523	0.197623	0	TRUE	FALSE
C09G1.4	C09G1.4	C09G1.4	chrX:15987900-15996865	0.98278	0.0645888	TRUE	TRUE
C09G1.5.1	C09G1.5	C09G1.5	chrX:15959028-15962250	0.139848	0.0606041	TRUE	TRUE
C09G1.5.2	C09G1.5	C09G1.5	chrX:15959028-15962250	0.00345261	0.00400401	TRUE	TRUE
C09G1.5.3	C09G1.5	C09G1.5	chrX:15959028-15962250	0.152348	0.041161	TRUE	TRUE
C09G12.1	C09G12.1	ceh-53	chrIV:3502135-3503909	0	0.0109085	FALSE	TRUE
C09G12.19	C09G12.19	C09G12.19	chrIV:3510470-3514559	4.82685	4.04657	TRUE	TRUE
C09G12.8a	C09G12.8	ced-10	chrIV:3506285-3509526	0.0976698	0.00249668	TRUE	TRUE
C09G12.8b.1	C09G12.8	ced-10	chrIV:3506285-3509526	57.464	12.6592	TRUE	TRUE
C09G12.8b.2	C09G12.8	ced-10	chrIV:3506285-3509526	9.19715	3.18025	TRUE	TRUE
C09G12.9	C09G12.9	tsg-101	chrIV:3510470-3514559	119.544	24.5136	TRUE	TRUE
[truncated: 24,831 more rows]
