# Supplementary material for: A New Dataset of Spermatogenic vs. Oogenic Transcriptomes in the Nematode Caenorhabditis elegans
Source: G3 (Bethesda). 2014 Jul 24;4(9):1765–72. doi: 10.1534/g3.114.012351 (PMC4169169; doi:10.1534/g3.114.012351)
Supplement: Supporting Information [file supp_g3.114.012351_TableS5.xls]

## Sheet: Table S4
Table S5 Exon usage in mRNAs expressed in the gonad determined by DEXSeq
Ensembl ID	Gene ID: Exon Number	Exon Number	WormBase ID	Gene Name	Expression in q71 (counts)	Expression in q96 (counts)	Log2 Fold Change (q96/q71)	Fold Change (q96/q71)	Log2 Fold Change (q96/q71)	FDR	Enrichment	Location
F55A11.7	F55A11.7:E001	E001	WBGene00010080	F55A11.7	358.915	736.627	1.03729	2.05237	1.48364e-66	7.14385e-64	Gender Neutral	last
R06C7.7	R06C7.7:E009	E009	WBGene00003041	lin-61	242.423	720.599	1.57167	2.97248	2.7705e-152	4.8691e-149	Gender Neutral	middle
F20D12.1	F20D12.1:E001	E001	WBGene00017641	csr-1	109.984	816.909	2.89288	7.42752	0	0	Gender Neutral	first
Y65B4BL.7	Y65B4BL.7:E001	E001	WBGene00022039	Y65B4BL.7	598.14	257.568	-1.21553	0.430615	6.60428e-55	2.55099e-52	Gender Neutral	last
ZC434.7	ZC434.7:E017	E017	WBGene00013893	ZC434.7	166.498	357.015	1.10048	2.14426	5.40016e-53	1.94683e-50	Gender Neutral	last
Y43C5A.5	Y43C5A.5:E001	E001	WBGene00006568	thk-1	172.93	348.042	1.00907	2.01261	5.30722e-52	1.85621e-49	Gender Neutral	last
C37A2.8	C37A2.8:E001	E001	WBGene00016494	C37A2.8	315.866	152.84	-1.04729	0.483877	9.68506e-15	9.45638e-13	Gender Neutral	last
C52A10.1	C52A10.1:E001	E001	WBGene00016862	C52A10.1	238.318	118.649	-1.00619	0.49786	1.67572e-09	1.08076e-07	Gender Neutral	last
R11A8.6	R11A8.6:E012	E012	WBGene00002152	iars-1	28.3653	298.413	3.39511	10.5204	2.705e-99	2.31907e-96	Gender Neutral	middle
R06C7.7	R06C7.7:E010	E010	WBGene00003041	lin-61	74.0049	205.909	1.47631	2.78237	1.1616e-98	9.83859e-96	Gender Neutral	first
ZK637.10	ZK637.10:E008	E008	WBGene00014028	trxr-2	203.352	38.6709	-2.39466	0.190167	5.0411e-199	1.6876e-195	Gender Neutral	last
ZK1127.11	ZK1127.11:E004	E004	WBGene00001872	him-14	188.699	30.2389	-2.64161	0.160249	2.0245e-155	3.7453e-152	Gender Neutral	middle
T27C10.6	T27C10.6:E007	E007	WBGene00003068	lrk-1	27.5045	188.145	2.77411	6.84053	5.7771e-121	6.6578e-118	Gender Neutral	middle
F25H5.3	F25H5.3:E008	E008	WBGene00009126	pyk-1	6.11833	198.401	5.01914	32.4274	4.9258e-249	3.148e-245	Gender Neutral	middle
K11D9.1	K11D9.1:E001	E001	WBGene00002219	klp-7	7.05374	160.964	4.5122	22.8196	1.831e-173	4.5971e-170	Gender Neutral	first
F25H5.3	F25H5.3:E009	E009	WBGene00009126	pyk-1	6.84567	104.123	3.92695	15.21	1.0339e-139	1.5465e-136	Gender Neutral	middle
T19D12.4	T19D12.4:E011	E011	WBGene00020579	T19D12.4	4.9426	91.3117	4.20746	18.4744	1.46469e-18	1.78763e-16	Gender Neutral	middle
W06H8.1	W06H8.1:E005	E005	WBGene00004373	rme-1	28.8206	58.0005	1.00897	2.01247	6.08688e-20	7.93891e-18	Gender Neutral	middle
C30B5.2	C30B5.2:E003	E003	WBGene00016244	C30B5.2	4.57432	75.7919	4.05042	16.569	3.7375e-105	3.4123e-102	Gender Neutral	middle
F26H11.2	F26H11.2:E029	E029	WBGene00009180	nurf-1	60.0191	18.6711	-1.68461	0.311086	3.75183e-11	2.88887e-09	Gender Neutral	middle
Y71F9AL.18	Y71F9AL.18:E001	E001	WBGene00004049	pme-1	23.0431	53.6498	1.21924	2.32824	7.29353e-31	1.47338e-28	Gender Neutral	last
C27D6.4	C27D6.4:E006	E006	WBGene00016162	C27D6.4	51.6208	20.4157	-1.33828	0.395493	1.12234e-27	2.07088e-25	Gender Neutral	middle
F22B5.2	F22B5.2:E007	E007	WBGene00001230	eif-3.G	3.30687	66.491	4.32962	20.107	2.79551e-67	1.38397e-64	Gender Neutral	middle
Y65B4BL.7	Y65B4BL.7:E004	E004	WBGene00022039	Y65B4BL.7	11.7952	55.0156	2.22164	4.66422	6.55328e-40	1.77875e-37	Gender Neutral	first
W02B12.15	W02B12.15:E006	E006	WBGene00044026	W02B12.15	3.59642	62.479	4.11874	17.3726	2.45722e-55	9.70464e-53	Gender Neutral	middle
Y39G10AR.10	Y39G10AR.10:E005	E005	WBGene00021468	epg-2	19.044	44.9352	1.23851	2.35955	3.35421e-12	2.79385e-10	Gender Neutral	last
W02B12.15	W02B12.15:E007	E007	WBGene00044026	W02B12.15	3.51194	59.5732	4.08432	16.9631	1.28209e-52	4.59852e-50	Gender Neutral	first
F57F4.3	F57F4.3:E001	E001	WBGene00001581	gfi-1	17.6735	45.3162	1.35844	2.56408	1.40936e-05	0.000537883	Gender Neutral	last
ZK1127.11	ZK1127.11:E005	E005	WBGene00001872	him-14	44.3951	6.02905	-2.8804	0.135804	2.35114e-45	7.06348e-43	Gender Neutral	middle
ZC404.3	ZC404.3:E002	E002	WBGene00004975	spe-39	14.8268	34.2714	1.2088	2.31146	1.32259e-19	1.70602e-17	Gender Neutral	middle
W06H8.1	W06H8.1:E006	E006	WBGene00004373	rme-1	13.9019	28.866	1.05409	2.0764	6.60713e-13	5.70616e-11	Gender Neutral	middle
Y65B4BL.7	Y65B4BL.7:E002	E002	WBGene00022039	Y65B4BL.7	12.8082	29.7948	1.21799	2.32623	2.01111e-33	4.3636e-31	Gender Neutral	middle
R13H8.1	R13H8.1:E016	E016	WBGene00000912	daf-16	29.9851	12.3304	-1.28202	0.411219	4.23799e-13	3.701e-11	Gender Neutral	middle
B0286.4	B0286.4:E010	E010	WBGene00003825	ntl-2	12.6503	27.9263	1.14246	2.20757	1.09992e-15	1.14385e-13	Gender Neutral	middle
F31C3.6	F31C3.6:E003	E003	WBGene00009288	F31C3.6	7.5955	32.4446	2.09476	4.27156	5.10246e-40	1.39032e-37	Gender Neutral	middle
Y39G10AR.10	Y39G10AR.10:E004	E004	WBGene00021468	epg-2	26.6874	10.5297	-1.34169	0.394557	2.06998e-11	1.63689e-09	Gender Neutral	middle
F27E5.1	F27E5.1:E008	E008	WBGene00009192	F27E5.1	3.04424	34.0969	3.48549	11.2005	1.20242e-08	7.04415e-07	Gender Neutral	last
Y61A9LA.3	Y61A9LA.3:E015	E015	WBGene00022015	Y61A9LA.3	11.0262	25.5982	1.2151	2.32157	9.75617e-14	8.88418e-12	Gender Neutral	middle
Y39A1A.23	Y39A1A.23:E013	E013	WBGene00001997	hpr-9	11.2785	22.8021	1.01559	2.02172	4.79172e-09	2.95231e-07	Gender Neutral	middle
F10G7.10	F10G7.10:E028	E028	WBGene00017373	F10G7.10	4.30863	28.0988	2.70521	6.52151	5.81663e-26	1.00223e-23	Gender Neutral	first
T05A6.2	T05A6.2:E001	E001	WBGene00000517	cki-2	6.10167	26.1689	2.10057	4.2888	6.96352e-25	1.15456e-22	Gender Neutral	first
Y65B4BL.7	Y65B4BL.7:E003	E003	WBGene00022039	Y65B4BL.7	8.90515	23.3382	1.38998	2.62075	2.64043e-26	4.62898e-24	Gender Neutral	middle
B0361.2	B0361.2:E011	E011	WBGene00015156	B0361.2	2.25148	29.1468	3.69439	12.9456	2.01606e-40	5.55799e-38	Gender Neutral	last
F57B10.3	F57B10.3:E003	E003	WBGene00019001	F57B10.3	8.30831	22.2012	1.41801	2.67217	2.55522e-15	2.62236e-13	Gender Neutral	middle
F57B10.3	F57B10.3:E002	E002	WBGene00019001	F57B10.3	7.99035	22.2283	1.47607	2.7819	8.12097e-17	9.06198e-15	Gender Neutral	middle
C34C6.5	C34C6.5:E009	E009	WBGene00007918	sphk-1	5.32774	23.2546	2.12592	4.36481	5.23176e-20	6.91339e-18	Gender Neutral	middle
C04F12.10	C04F12.10:E006	E006	WBGene00001405	fce-1	6.24729	22.2867	1.83488	3.56742	1.60413e-16	1.76479e-14	Gender Neutral	middle
C04F12.10	C04F12.10:E007	E007	WBGene00001405	fce-1	6.23188	22.1791	1.83146	3.55898	1.91567e-16	2.09443e-14	Gender Neutral	first
D2023.2	D2023.2:E012	E012	WBGene00004258	pyc-1	3.09893	25.0476	3.01483	8.08264	3.0454e-22	4.45098e-20	Gender Neutral	first
F46C5.8	F46C5.8:E002	E002	WBGene00009783	rer-1	5.09499	22.494	2.14239	4.41493	4.81268e-19	5.99879e-17	Gender Neutral	middle
C36E6.5	C36E6.5:E001	E001	WBGene00003370	mlc-2	19.9063	7.04113	-1.49934	0.353714	5.21523e-13	4.52631e-11	Gender Neutral	last
Y61A9LA.3	Y61A9LA.3:E014	E014	WBGene00022015	Y61A9LA.3	7.8889	18.8636	1.25771	2.39116	7.0859e-11	5.35058e-09	Gender Neutral	middle
K04F10.4	K04F10.4:E020	E020	WBGene00000254	bli-4	8.05107	18.4421	1.19575	2.29065	2.13778e-10	1.51651e-08	Gender Neutral	middle
C06B8.7	C06B8.7:E024	E024	WBGene00007372	C06B8.7	8.12525	17.7168	1.12464	2.18046	1.42435e-05	0.000543014	Gender Neutral	middle
K03H4.2	K03H4.2:E004	E004	WBGene00010549	K03H4.2	0.000651814	25.8153	15.2734	39605.3	6.58129e-36	1.532e-33	Gender Neutral	middle
F32B6.3	F32B6.3:E001	E001	WBGene00009320	F32B6.3	16.6895	7.85867	-1.08659	0.470875	1.83319e-08	1.05289e-06	Gender Neutral	last
C41C4.8	C41C4.8:E001	E001	WBGene00008053	cdc-48.2	6.49579	17.1009	1.39649	2.63261	1.62075e-10	1.171e-08	Gender Neutral	first
H05C05.1	H05C05.1:E003	E003	WBGene00019157	H05C05.1	0.000857813	23.4829	14.7406	27375.3	1.73088e-21	2.42876e-19	Gender Neutral	middle
ZC302.3	ZC302.3:E004	E004	WBGene00013863	ZC302.3	6.15055	17.231	1.48622	2.80155	1.44756e-19	1.857e-17	Gender Neutral	middle
T05C12.6	T05C12.6:E002	E002	WBGene00003241	mig-5	1.16414	22.1667	4.25106	19.0413	1.4929e-37	3.83033e-35	Gender Neutral	middle
T05C12.6	T05C12.6:E001	E001	WBGene00003241	mig-5	1.16414	22.1667	4.25106	19.0413	1.4929e-37	3.83033e-35	Gender Neutral	last
F46C5.8	F46C5.8:E001	E001	WBGene00009783	rer-1	4.53922	18.0972	1.99525	3.98685	9.2274e-15	9.07254e-13	Gender Neutral	first
H17B01.1	H17B01.1:E002	E002	WBGene00019207	fgt-1	0.000615859	21.3339	15.0802	34640.8	4.15128e-28	7.76156e-26	Gender Neutral	middle
Y113G7A.4	Y113G7A.4:E008	E008	WBGene00003566	ncx-1	14.3293	6.33945	-1.17654	0.442411	2.20358e-09	1.39812e-07	Gender Neutral	middle
K07A12.3	K07A12.3:E004	E004	WBGene00000209	asg-1	5.78325	13.7325	1.24764	2.37453	4.43419e-08	2.42775e-06	Gender Neutral	last
C27D6.4	C27D6.4:E007	E007	WBGene00016162	C27D6.4	12.8077	5.25881	-1.2842	0.410599	1.05539e-08	6.22429e-07	Gender Neutral	middle
C35A5.3	C35A5.3:E001	E001	WBGene00007947	C35A5.3	3.38201	14.1037	2.06012	4.17021	1.10777e-10	8.12904e-09	Gender Neutral	last
K07B1.6	K07B1.6:E005	E005	WBGene00019466	tos-1	5.10014	11.6353	1.1899	2.28137	2.38248e-06	0.000103007	Gender Neutral	middle
F46H5.3	F46H5.3:E010	E010	WBGene00018519	F46H5.3	12.2285	4.46981	-1.45196	0.365523	4.82461e-09	2.96737e-07	Gender Neutral	middle
C42C1.14	C42C1.14:E004	E004	WBGene00004448	rpl-34	5.12226	11.3716	1.15058	2.22003	1.16117e-05	0.000450745	Gender Neutral	last
Y113G7A.4	Y113G7A.4:E010	E010	WBGene00003566	ncx-1	10.956	5.15026	-1.089	0.470086	1.17766e-06	5.31907e-05	Gender Neutral	middle
C52E4.4	C52E4.4:E006	E006	WBGene00004501	rpt-1	5.07358	10.8071	1.09091	2.13008	9.52423e-06	0.00037447	Gender Neutral	middle
C34C6.5	C34C6.5:E010	E010	WBGene00007918	sphk-1	3.54167	12.102	1.77274	3.41702	1.01543e-09	6.74714e-08	Gender Neutral	middle
T21B10.2	T21B10.2:E002	E002	WBGene00011884	enol-1	2.15792	13.0269	2.59378	6.03678	2.8503e-17	3.24759e-15	Gender Neutral	middle
C52E4.4	C52E4.4:E007	E007	WBGene00004501	rpt-1	4.4568	10.5921	1.24892	2.37663	1.34534e-06	6.0279e-05	Gender Neutral	first
F49C12.8	F49C12.8:E002	E002	WBGene00004463	rpn-7	4.56702	10.2323	1.16381	2.24048	3.45263e-06	0.000145865	Gender Neutral	middle
K07C5.3	K07C5.3:E001	E001	WBGene00010626	K07C5.3	2.73619	11.7989	2.10841	4.31217	6.05439e-12	4.97805e-10	Gender Neutral	first
T24C4.1	T24C4.1:E002	E002	WBGene00020757	ucr-2.3	3.67281	10.429	1.50564	2.83951	4.93735e-07	2.34841e-05	Gender Neutral	middle
Y61A9LA.3	Y61A9LA.3:E018	E018	WBGene00022015	Y61A9LA.3	3.60978	10.2099	1.49999	2.82841	1.84222e-07	9.27709e-06	Gender Neutral	last
C18A11.7	C18A11.7:E010	E010	WBGene00001000	dim-1	10.2587	3.0425	-1.75352	0.296577	1.36369e-09	8.90136e-08	Gender Neutral	middle
F49C12.8	F49C12.8:E001	E001	WBGene00004463	rpn-7	3.5917	9.63596	1.42376	2.68284	3.08098e-07	1.50516e-05	Gender Neutral	first
T24C4.1	T24C4.1:E001	E001	WBGene00020757	ucr-2.3	3.32178	9.67245	1.54193	2.91183	8.08506e-07	3.7222e-05	Gender Neutral	first
W02C12.3	W02C12.3:E015	E015	WBGene00020930	hlh-30	8.74346	4.24669	-1.04187	0.485699	0.000111863	0.00359577	Gender Neutral	middle
F35G2.2	F35G2.2:E005	E005	WBGene00009436	F35G2.2	1.4085	11.2667	2.99984	7.99909	9.47892e-11	7.02179e-09	Gender Neutral	first
F35G2.2	F35G2.2:E004	E004	WBGene00009436	F35G2.2	1.4085	11.2667	2.99984	7.99909	9.47892e-11	7.02179e-09	Gender Neutral	middle
Y49E10.11	Y49E10.11:E001	E001	WBGene00013034	tat-1	1.75043	10.5647	2.59347	6.03547	3.93285e-11	3.02494e-09	Gender Neutral	last
C13G3.3	C13G3.3:E006	E006	WBGene00007554	pptr-2	8.41733	3.44676	-1.28812	0.409484	3.44307e-06	0.000145549	Gender Neutral	middle
C13G3.3	C13G3.3:E005	E005	WBGene00007554	pptr-2	8.41733	3.44676	-1.28812	0.409484	3.44307e-06	0.000145549	Gender Neutral	middle
F16A11.3	F16A11.3:E029	E029	WBGene00008878	ppfr-1	1.76267	10.1011	2.51867	5.73055	5.00093e-10	3.4501e-08	Gender Neutral	middle
F44E2.2	F44E2.2:E005	E005	WBGene00018416	retr-1	9.72709	2.05878	-2.24022	0.211654	4.73817e-07	2.26133e-05	Gender Neutral	middle
F13D12.4	F13D12.4:E002	E002	WBGene00000114	alh-8	1.40455	10.2489	2.86729	7.29692	8.61661e-10	5.78556e-08	Gender Neutral	middle
F13D12.4	F13D12.4:E003	E003	WBGene00000114	alh-8	1.3846	9.97747	2.8492	7.20602	1.4722e-09	9.56523e-08	Gender Neutral	middle
F57B9.2	F57B9.2:E001	E001	WBGene00002845	let-711	8.75172	2.43374	-1.84639	0.278087	1.61885e-08	9.35127e-07	Gender Neutral	first
C07H6.4	C07H6.4:E001	E001	WBGene00015581	C07H6.4	3.64809	7.49246	1.0383	2.05381	0.000229088	0.00676675	Gender Neutral	first
Y17G7B.15	Y17G7B.15:E008	E008	WBGene00000565	cnt-1	3.52104	7.54783	1.10006	2.14364	9.82389e-05	0.00320325	Gender Neutral	middle
Y37A1C.1	Y37A1C.1:E016	E016	WBGene00012543	nkcc-1	3.10817	7.79173	1.32588	2.50685	1.62958e-05	0.000614588	Gender Neutral	first
T21B10.2	T21B10.2:E001	E001	WBGene00011884	enol-1	0.854225	10.0377	3.55467	11.7507	1.44441e-15	1.4867e-13	Gender Neutral	first
Y40B10A.1	Y40B10A.1:E001	E001	WBGene00021486	lbp-9	1.69824	8.64763	2.34827	5.09213	1.52113e-08	8.79787e-07	Gender Neutral	first
K08E3.3	K08E3.3:E018	E018	WBGene00010663	toca-2	7.89817	2.34439	-1.75231	0.296827	1.32809e-08	7.75452e-07	Gender Neutral	last
F13D12.4	F13D12.4:E001	E001	WBGene00000114	alh-8	1.30187	8.89315	2.77211	6.83107	1.4211e-08	8.26333e-07	Gender Neutral	first
Y113G7A.4	Y113G7A.4:E013	E013	WBGene00003566	ncx-1	7.48763	2.65934	-1.49344	0.355165	7.54852e-07	3.49809e-05	Gender Neutral	middle
T04A8.5	T04A8.5:E002	E002	WBGene00011407	T04A8.5	2.96361	6.83457	1.2055	2.30617	6.10816e-07	2.87419e-05	Gender Neutral	middle
C07G1.4	C07G1.4:E009	E009	WBGene00006957	wsp-1	2.85873	6.73284	1.23584	2.35518	5.11545e-05	0.00176716	Gender Neutral	middle
ZC302.3	ZC302.3:E007	E007	WBGene00013863	ZC302.3	2.69542	6.89434	1.3549	2.5578	5.85461e-06	0.000237495	Gender Neutral	first
F20C5.3	F20C5.3:E011	E011	WBGene00008968	F20C5.3	8.07933	1.45781	-2.47043	0.180437	1.02526e-08	6.05679e-07	Gender Neutral	middle
C45E5.1	C45E5.1:E005	E005	WBGene00016664	C45E5.1	7.8903	1.59343	-2.30794	0.201948	1.86461e-08	1.07006e-06	Gender Neutral	last
BE0003N10.3	BE0003N10.3:E004	E004	WBGene00015268	BE0003N10.3	7.05356	2.41135	-1.54851	0.341863	3.97515e-06	0.000166242	Gender Neutral	middle
Y50E8A.4	Y50E8A.4:E013	E013	WBGene00006795	unc-61	2.20765	7.19562	1.70461	3.2594	1.41502e-07	7.21364e-06	Gender Neutral	first
Y17G7B.1	Y17G7B.1:E002	E002	WBGene00012457	acbp-6	2.39674	6.61944	1.46563	2.76185	5.10597e-11	3.90163e-09	Gender Neutral	middle
W01D2.2	W01D2.2:E009	E009	WBGene00003651	nhr-61	6.50742	2.44664	-1.41129	0.375976	0.000103105	0.00334639	Gender Neutral	middle
Y56A3A.7	Y56A3A.7:E004	E004	WBGene00013228	Y56A3A.7	2.41086	6.38474	1.40508	2.64833	5.86466e-06	0.000237765	Gender Neutral	middle
B0491.5	B0491.5:E002	E002	WBGene00007192	B0491.5	1.37624	7.37969	2.42282	5.36219	4.19275e-08	2.30145e-06	Gender Neutral	middle
Y17G7B.10	Y17G7B.10:E006	E006	WBGene00012463	Y17G7B.10	2.49488	5.9606	1.25649	2.38914	0.000248962	0.00728949	Gender Neutral	middle
F15H10.3	F15H10.3:E009	E009	WBGene00000144	apc-10	0.921061	7.37008	3.00031	8.00173	3.95902e-09	2.463e-07	Gender Neutral	middle
T23B5.4	T23B5.4:E004	E004	WBGene00011941	T23B5.4	1.00471	7.27543	2.85625	7.2413	8.22047e-09	4.91411e-07	Gender Neutral	last
BE0003N10.3	BE0003N10.3:E007	E007	WBGene00015268	BE0003N10.3	6.91173	1.23201	-2.48803	0.178249	1.15456e-08	6.78078e-07	Gender Neutral	middle
H14E04.2	H14E04.2:E002	E002	WBGene00019199	H14E04.2	2.03451	5.96478	1.55178	2.9318	3.26137e-05	0.00117156	Gender Neutral	middle
H14E04.2	H14E04.2:E001	E001	WBGene00019199	H14E04.2	2.03451	5.96478	1.55178	2.9318	3.26137e-05	0.00117156	Gender Neutral	first
ZK381.5	ZK381.5:E001	E001	WBGene00022727	prkl-1	2.58247	5.36602	1.0551	2.07787	4.74802e-07	2.26449e-05	Gender Neutral	last
C18E3.9	C18E3.9:E001	E001	WBGene00015976	C18E3.9	0.000259095	7.94019	14.9034	30645.9	7.00705e-13	6.03671e-11	Gender Neutral	last
R11G10.1	R11G10.1:E006	E006	WBGene00000233	avr-15	1.96863	5.33149	1.43735	2.70823	7.21329e-05	0.00241473	Gender Neutral	middle
F46H5.3	F46H5.3:E013	E013	WBGene00018519	F46H5.3	4.851	1.62727	-1.57583	0.335449	1.4467e-05	0.000549451	Gender Neutral	middle
F07A5.1	F07A5.1:E011	E011	WBGene00002136	inx-14	0.000295047	6.27293	14.3759	21260.8	8.5832e-11	6.39194e-09	Gender Neutral	first
B0218.1	B0218.1:E012	E012	WBGene00015047	faah-1	1.35513	4.091	1.59403	3.01891	7.30538e-05	0.00244324	Gender Neutral	last
F46H5.3	F46H5.3:E011	E011	WBGene00018519	F46H5.3	4.07599	1.36979	-1.5732	0.336063	9.19755e-05	0.00301299	Gender Neutral	middle
F46H5.3	F46H5.3:E012	E012	WBGene00018519	F46H5.3	4.07599	1.36979	-1.5732	0.336063	9.19755e-05	0.00301299	Gender Neutral	middle
R06A4.10	R06A4.10:E007	E007	WBGene00000059	acr-20	1.04449	4.11297	1.97739	3.93779	2.879e-06	0.00012311	Gender Neutral	middle
C34G6.7	C34G6.7:E011	E011	WBGene00004109	stam-1	0.000391267	5.12047	13.6758	13086.9	1.64136e-06	7.27997e-05	Gender Neutral	first
ZC518.3	ZC518.3:E008	E008	WBGene00000376	ccr-4	1.14254	3.63084	1.66806	3.17787	0.000172009	0.00527584	Gender Neutral	middle
Y17G7B.10	Y17G7B.10:E005	E005	WBGene00012463	Y17G7B.10	0.861692	3.80221	2.1416	4.4125	7.05126e-05	0.002365	Gender Neutral	middle
W02D9.2	W02D9.2:E003	E003	WBGene00012208	W02D9.2	0.000433418	4.57003	13.3642	10544.1	2.14418e-05	0.000787544	Gender Neutral	middle
F31C3.6	F31C3.6:E004	E004	WBGene00009288	F31C3.6	0.977251	3.55845	1.86445	3.64128	5.31881e-05	0.00182574	Gender Neutral	middle
F08C6.2	F08C6.2:E001	E001	WBGene00017241	F08C6.2	1.07142	3.37396	1.65492	3.14905	0.000213545	0.00635035	Gender Neutral	first
C30B5.2	C30B5.2:E004	E004	WBGene00016244	C30B5.2	0.578261	3.86301	2.73993	6.68039	1.45128e-05	0.00055089	Gender Neutral	middle
H15N14.2	H15N14.2:E017	E017	WBGene00003818	nsf-1	0.000268507	4.38022	13.9938	16313.2	1.65518e-05	0.000622907	Gender Neutral	first
Y113G7A.4	Y113G7A.4:E019	E019	WBGene00003566	ncx-1	3.42697	0.843257	-2.02289	0.246065	0.000150152	0.00467888	Gender Neutral	middle
C34G6.7	C34G6.7:E010	E010	WBGene00004109	stam-1	0.00035313	4.19877	13.5375	11890.1	1.71937e-05	0.000643964	Gender Neutral	middle
F20B6.8	F20B6.8:E011	E011	WBGene00001994	hpk-1	4.03871	0.000186074	-14.4057	4.60727e-05	8.07343e-05	0.00267153	Gender Neutral	middle
F20B6.8	F20B6.8:E010	E010	WBGene00001994	hpk-1	4.03871	0.000186074	-14.4057	4.60727e-05	8.07343e-05	0.00267153	Gender Neutral	middle
K08F8.1	K08F8.1:E013	E013	WBGene00010681	K08F8.1	0.632101	2.99282	2.24328	4.73473	0.000256732	0.0074796	Gender Neutral	middle
W02B12.15	W02B12.15:E004	E004	WBGene00044026	W02B12.15	0.00033645	3.53883	13.3606	10518.1	0.000227266	0.00671859	Gender Neutral	middle
Y38C1BA.2	Y38C1BA.2:E006	E006	WBGene00004913	snn-1	3.46603	0.000166659	-14.3441	4.80837e-05	1.17755e-07	6.09585e-06	Gender Neutral	middle
Y73B6BL.5	Y73B6BL.5:E002	E002	WBGene00004783	seu-1	0.000130136	2.95946	14.473	22741.2	5.20781e-05	0.0017929	Gender Neutral	middle
Y73B6BL.5	Y73B6BL.5:E001	E001	WBGene00004783	seu-1	0.000208989	2.95938	13.7896	14160.5	5.20781e-05	0.0017929	Gender Neutral	first
Y73B6BL.5	Y73B6BL.5:E003	E003	WBGene00004783	seu-1	0.000130136	2.95946	14.473	22741.2	5.20781e-05	0.0017929	Gender Neutral	middle
R06A4.10	R06A4.10:E008	E008	WBGene00000059	acr-20	0.292969	2.13354	2.86443	7.28247	0.000211912	0.0063098	Gender Neutral	middle
Y73B6BL.5	Y73B6BL.5:E004	E004	WBGene00004783	seu-1	0.000121058	2.41498	14.284	19949	0.00021178	0.00630853	Gender Neutral	middle
C47E12.6	C47E12.6:E011	E011	WBGene00008150	C47E12.6	4.0924e-05	2.27856	15.7648	55677.8	0.000152409	0.00473877	Gender Neutral	middle
Y53H1A.2	Y53H1A.2:E001	E001	WBGene00013178	Y53H1A.2	0.00012924	1.81463	13.7773	14040.8	0.000252319	0.00737547	Gender Neutral	first
ZK829.9	ZK829.9:E003	E003	WBGene00014097	ZK829.9	292.212	122.831	-1.25034	0.420349	2.14286e-14	2.044e-12	Oogenic	middle
C01G6.3	C01G6.3:E006	E006	WBGene00007225	C01G6.3	89.8989	315.703	1.8122	3.51176	7.64797e-74	4.26708e-71	Oogenic	last
ZK829.9	ZK829.9:E005	E005	WBGene00014097	ZK829.9	123.71	271.599	1.13452	2.19545	7.95353e-45	2.35921e-42	Oogenic	last
ZK829.9	ZK829.9:E001	E001	WBGene00014097	ZK829.9	240.577	99.9452	-1.26729	0.41544	2.03862e-10	1.45055e-08	Oogenic	first
R11A5.4	R11A5.4:E002	E002	WBGene00011232	R11A5.4	266.119	42.728	-2.63882	0.16056	6.73893e-50	2.21377e-47	Oogenic	middle
R11A5.4	R11A5.4:E003	E003	WBGene00011232	R11A5.4	236.282	54.4069	-2.11865	0.230262	1.62068e-40	4.48559e-38	Oogenic	middle
ZK637.11	ZK637.11:E002	E002	WBGene00000388	cdc-25.3	194.078	90.7047	-1.09738	0.467363	2.65306e-18	3.18277e-16	Oogenic	middle
F21G4.1	F21G4.1:E001	E001	WBGene00009023	F21G4.1	187.573	64.6744	-1.53618	0.344796	5.84314e-27	1.04257e-24	Oogenic	last
ZK829.9	ZK829.9:E002	E002	WBGene00014097	ZK829.9	168.492	81.5048	-1.04773	0.48373	1.18317e-07	6.11593e-06	Oogenic	middle
R11A5.4	R11A5.4:E004	E004	WBGene00011232	R11A5.4	153.106	57.2747	-1.41856	0.374085	2.14507e-30	4.30853e-28	Oogenic	middle
R02E12.2	R02E12.2:E001	E001	WBGene00019827	mop-25.1	145.516	63.7443	-1.19081	0.438056	2.19212e-72	1.18543e-69	Oogenic	first
R11A5.4	R11A5.4:E001	E001	WBGene00011232	R11A5.4	164.535	23.7936	-2.78975	0.144611	1.32697e-36	3.2391e-34	Oogenic	first
ZK637.11	ZK637.11:E003	E003	WBGene00000388	cdc-25.3	135.662	40.3263	-1.75022	0.297256	4.32404e-12	3.57624e-10	Oogenic	middle
R11A5.4	R11A5.4:E005	E005	WBGene00011232	R11A5.4	104.591	45.8872	-1.18859	0.438731	1.86692e-25	3.14735e-23	Oogenic	middle
R11A5.4	R11A5.4:E006	E006	WBGene00011232	R11A5.4	98.4801	44.0212	-1.16163	0.447006	1.98363e-20	2.67144e-18	Oogenic	middle
R11A5.4	R11A5.4:E007	E007	WBGene00011232	R11A5.4	98.4801	44.0212	-1.16163	0.447006	1.98363e-20	2.67144e-18	Oogenic	middle
ZK783.4	ZK783.4:E009	E009	WBGene00001470	flt-1	68.7881	33.2479	-1.0489	0.483338	1.43596e-05	0.000546551	Oogenic	first
F21D5.2	F21D5.2:E003	E003	WBGene00009007	F21D5.2	72.4427	21.031	-1.78432	0.290312	7.08503e-44	2.07532e-41	Oogenic	middle
C05C10.5	C05C10.5:E001	E001	WBGene00007332	C05C10.5	27.7928	64.5476	1.21565	2.32246	3.42607e-39	9.22808e-37	Oogenic	first
F02E8.4	F02E8.4:E005	E005	WBGene00017177	F02E8.4	86.1309	0.0140727	-12.5794	0.000163388	0.000257841	0.0075088	Oogenic	middle
F35C8.7	F35C8.7:E012	E012	WBGene00018037	chtl-1	60.6758	16.9994	-1.83563	0.280168	1.01243e-11	8.18094e-10	Oogenic	middle
C35E7.5	C35E7.5:E006	E006	WBGene00016457	C35E7.5	23.15	47.9657	1.05099	2.07195	1.32583e-67	6.65756e-65	Oogenic	last
K10H10.2	K10H10.2:E001	E001	WBGene00010759	K10H10.2	20.0763	46.1999	1.2024	2.30122	6.72684e-26	1.15341e-23	Oogenic	last
F49E11.1	F49E11.1:E006	E006	WBGene00003150	mbk-2	9.14654	56.6518	2.63083	6.1938	1.39935e-86	1.00382e-83	Oogenic	middle
Y49E10.14	Y49E10.14:E007	E007	WBGene00004027	pie-1	18.7528	45.5515	1.28039	2.42905	1.44389e-23	2.23089e-21	Oogenic	last
R09E10.7	R09E10.7:E014	E014	WBGene00004140	pqn-55	13.1371	45.4883	1.79185	3.46259	2.68114e-27	4.85783e-25	Oogenic	last
F26E4.10	F26E4.10:E002	E002	WBGene00009163	drsh-1	12.5431	38.6007	1.62173	3.07744	5.09179e-36	1.19318e-33	Oogenic	middle
F49E11.1	F49E11.1:E004	E004	WBGene00003150	mbk-2	6.80014	42.8025	2.65406	6.29435	8.9054e-67	4.31758e-64	Oogenic	middle
C35E7.5	C35E7.5:E004	E004	WBGene00016457	C35E7.5	36.2231	9.90973	-1.86999	0.273575	1.12598e-19	1.46045e-17	Oogenic	middle
F26E4.10	F26E4.10:E001	E001	WBGene00009163	drsh-1	7.04925	36.8178	2.38486	5.22295	4.12611e-52	1.45033e-49	Oogenic	last
F14B4.2	F14B4.2:E010	E010	WBGene00008780	F14B4.2	2.8627	40.4035	3.81903	14.1138	3.02885e-70	1.55422e-67	Oogenic	first
C05C10.5	C05C10.5:E002	E002	WBGene00007332	C05C10.5	12.5183	28.3225	1.17791	2.26249	1.93579e-16	2.10986e-14	Oogenic	middle
ZK637.11	ZK637.11:E001	E001	WBGene00000388	cdc-25.3	4.84446	31.9923	2.72332	6.60389	1.19993e-61	5.20712e-59	Oogenic	last
C01G8.1	C01G8.1:E008	E008	WBGene00015312	C01G8.1	10.4239	24.6828	1.24361	2.3679	9.60367e-15	9.40304e-13	Oogenic	middle
C05C10.5	C05C10.5:E003	E003	WBGene00007332	C05C10.5	11.0824	23.9999	1.11475	2.16558	4.10168e-13	3.58642e-11	Oogenic	middle
C05C10.5	C05C10.5:E004	E004	WBGene00007332	C05C10.5	11.061	23.9846	1.11662	2.16839	3.72829e-13	3.27215e-11	Oogenic	middle
ZK1098.3	ZK1098.3:E005	E005	WBGene00014220	ZK1098.3	23.395	11.2596	-1.05504	0.481284	1.46559e-08	8.50089e-07	Oogenic	middle
F07A11.6	F07A11.6:E009	E009	WBGene00008549	din-1	4.07392	25.826	2.66434	6.33936	2.28256e-41	6.47032e-39	Oogenic	middle
C14A11.3	C14A11.3:E007	E007	WBGene00006496	cgef-1	19.8312	9.54617	-1.05478	0.48137	3.97919e-05	0.00140289	Oogenic	middle
C35E7.5	C35E7.5:E002	E002	WBGene00016457	C35E7.5	23.9264	5.20963	-2.19935	0.217736	2.50956e-13	2.23037e-11	Oogenic	middle
C35E7.5	C35E7.5:E003	E003	WBGene00016457	C35E7.5	24.8732	3.82241	-2.70204	0.153676	1.59503e-14	1.53393e-12	Oogenic	middle
C27H6.4	C27H6.4:E014	E014	WBGene00007786	rmd-2	9.17145	18.9146	1.04428	2.06234	6.58809e-15	6.5694e-13	Oogenic	middle
W06A7.3	W06A7.3:E015	E015	WBGene00004336	ret-1	7.59828	20.471	1.42984	2.69417	5.11372e-08	2.77817e-06	Oogenic	middle
C27H6.4	C27H6.4:E015	E015	WBGene00007786	rmd-2	9.08694	18.672	1.03901	2.05481	1.10101e-14	1.0676e-12	Oogenic	middle
F49E11.1	F49E11.1:E005	E005	WBGene00003150	mbk-2	4.91275	20.1359	2.03517	4.09871	6.51474e-25	1.08421e-22	Oogenic	middle
T11F8.3	T11F8.3:E002	E002	WBGene00004374	rme-2	7.18953	17.537	1.28644	2.43925	1.06245e-12	9.06433e-11	Oogenic	middle
T11F8.3	T11F8.3:E001	E001	WBGene00004374	rme-2	7.09282	17.5544	1.3074	2.47496	4.94452e-13	4.30198e-11	Oogenic	first
C01G8.1	C01G8.1:E009	E009	WBGene00015312	C01G8.1	6.13998	17.3121	1.49547	2.81957	2.72813e-15	2.79166e-13	Oogenic	first
F49E11.1	F49E11.1:E001	E001	WBGene00003150	mbk-2	3.04016	17.5936	2.53283	5.78706	1.87696e-27	3.42727e-25	Oogenic	first
C09D8.1	C09D8.1:E018	E018	WBGene00004215	ptp-3	15.0604	5.53003	-1.4454	0.36719	3.51767e-08	1.94872e-06	Oogenic	middle
F49E11.1	F49E11.1:E007	E007	WBGene00003150	mbk-2	1.94863	18.5324	3.24952	9.51051	2.73182e-33	5.90914e-31	Oogenic	middle
T02E1.3	T02E1.3:E004	E004	WBGene00011376	gla-3	2.06421	17.1918	3.05806	8.32849	4.63571e-30	9.15422e-28	Oogenic	middle
F49E11.1	F49E11.1:E002	E002	WBGene00003150	mbk-2	2.85461	15.5212	2.44287	5.43723	9.06475e-24	1.41927e-21	Oogenic	middle
R06C7.4	R06C7.4:E008	E008	WBGene00011063	cpg-3	3.97435	14.0788	1.82473	3.54241	3.62249e-18	4.33097e-16	Oogenic	last
Y47D3B.9	Y47D3B.9:E005	E005	WBGene00012943	bed-2	4.47868	10.8472	1.27618	2.42197	1.48176e-08	8.58052e-07	Oogenic	middle
K03H1.13	K03H1.13:E003	E003	WBGene00044903	K03H1.13	2.89837	12.3496	2.09115	4.26087	3.67536e-17	4.17411e-15	Oogenic	middle
R10E12.2	R10E12.2:E004	E004	WBGene00011221	R10E12.2	14.8132	0.000895397	-14.014	6.04458e-05	2.85051e-06	0.000122041	Oogenic	middle
M02B7.5	M02B7.5:E009	E009	WBGene00019726	M02B7.5	4.36772	9.85812	1.17443	2.25704	6.43064e-07	3.01785e-05	Oogenic	first
Y44E3A.6	Y44E3A.6:E001	E001	WBGene00021551	Y44E3A.6	4.0216	10.1387	1.33403	2.52105	2.12125e-07	1.06062e-05	Oogenic	last
W06A7.3	W06A7.3:E017	E017	WBGene00004336	ret-1	4.19658	9.63872	1.19963	2.2968	4.93066e-08	2.68078e-06	Oogenic	middle
R13A5.1	R13A5.1:E013	E013	WBGene00000846	cup-5	3.82216	8.98626	1.23333	2.3511	4.04451e-07	1.95013e-05	Oogenic	middle
C46E10.8	C46E10.8:E002	E002	WBGene00016712	C46E10.8	11.7375	0.939414	-3.64322	0.0800352	2.42983e-38	6.37376e-36	Oogenic	middle
T02C5.3	T02C5.3:E003	E003	WBGene00020160	igcm-3	3.95678	8.38629	1.08371	2.11947	3.46237e-06	0.000146148	Oogenic	middle
E02H4.3	E02H4.3:E011	E011	WBGene00006517	tag-172	1.98601	10.3278	2.37859	5.20028	5.39769e-14	4.99945e-12	Oogenic	middle
K03H1.13	K03H1.13:E008	E008	WBGene00044903	K03H1.13	2.05603	9.71771	2.24076	4.72645	1.69488e-14	1.62552e-12	Oogenic	first
F56D12.6	F56D12.6:E002	E002	WBGene00018974	F56D12.6	2.00594	9.4249	2.2322	4.69851	6.30982e-14	5.79843e-12	Oogenic	middle
W01D2.5	W01D2.5:E001	E001	WBGene00012182	W01D2.5	9.24577	2.10044	-2.1381	0.227178	5.05416e-05	0.0017477	Oogenic	first
T25E12.4	T25E12.4:E007	E007	WBGene00012019	dkf-2	2.66246	8.10405	1.60589	3.04383	7.2696e-09	4.3792e-07	Oogenic	middle
C01G6.3	C01G6.3:E005	E005	WBGene00007225	C01G6.3	2.05439	8.45437	2.04098	4.11526	4.67426e-06	0.000193408	Oogenic	middle
F09A5.4	F09A5.4:E006	E006	WBGene00008601	F09A5.4	2.70442	7.61073	1.49272	2.81419	1.39665e-07	7.14071e-06	Oogenic	middle
C04F12.9	C04F12.9:E004	E004	WBGene00007303	rnh-1.3	3.01024	7.047	1.22713	2.34101	1.47012e-06	6.56604e-05	Oogenic	first
ZC308.4	ZC308.4:E002	E002	WBGene00022586	ZC308.4	2.23549	6.94331	1.63503	3.10594	1.45877e-05	0.000553434	Oogenic	middle
C15F1.3	C15F1.3:E005	E005	WBGene00006605	tra-2	2.84447	6.12699	1.10702	2.154	0.000289881	0.00834165	Oogenic	middle
F07A11.6	F07A11.6:E010	E010	WBGene00008549	din-1	1.05432	7.78291	2.884	7.38195	4.38902e-16	4.64681e-14	Oogenic	middle
ZC308.4	ZC308.4:E001	E001	WBGene00022586	ZC308.4	2.07783	6.66753	1.68207	3.20889	1.12902e-05	0.000438731	Oogenic	first
R09A8.3	R09A8.3:E016	E016	WBGene00006493	tag-147	7.23974	1.26883	-2.51244	0.175259	1.67595e-06	7.42166e-05	Oogenic	first
C01G6.3	C01G6.3:E004	E004	WBGene00007225	C01G6.3	1.53598	6.83851	2.15452	4.45221	5.33181e-06	0.000217795	Oogenic	middle
K08E3.5	K08E3.5:E012	E012	WBGene00010665	K08E3.5	2.46871	5.85273	1.24535	2.37077	0.000155344	0.00482151	Oogenic	middle
T05G5.7	T05G5.7:E001	E001	WBGene00011501	rmd-1	0.982891	7.17182	2.86724	7.29666	2.38833e-16	2.59104e-14	Oogenic	first
F17C11.10	F17C11.10:E008	E008	WBGene00008921	F17C11.10	1.92625	6.15871	1.67683	3.19725	1.3776e-07	7.06302e-06	Oogenic	first
Y23H5A.5	Y23H5A.5:E012	E012	WBGene00000832	ctn-1	1.88061	5.45832	1.53726	2.90242	1.41672e-06	6.33559e-05	Oogenic	middle
F46C3.3	F46C3.3:E038	E038	WBGene00002037	hum-4	6.57749	6.87262e-05	-16.5463	1.04487e-05	0.000195459	0.00589478	Oogenic	middle
C38D4.6	C38D4.6:E010	E010	WBGene00003912	pal-1	1.55839	4.57993	1.55527	2.93889	2.56153e-05	0.000932553	Oogenic	middle
F11A6.1	F11A6.1:E012	E012	WBGene00002232	kpc-1	1.64037	4.04797	1.30318	2.46772	2.21299e-05	0.000810277	Oogenic	last
F38A6.3	F38A6.3:E008	E008	WBGene00001851	hif-1	0.792408	4.05487	2.35534	5.11715	2.11556e-05	0.000777439	Oogenic	middle
F54F2.2	F54F2.2:E002	E002	WBGene00006975	zfp-1	0.945344	3.87622	2.03574	4.10033	1.77073e-06	7.80452e-05	Oogenic	middle
C38D4.6	C38D4.6:E009	E009	WBGene00003912	pal-1	1.18729	3.62603	1.61072	3.05405	0.000118158	0.00377054	Oogenic	middle
F09E5.15	F09E5.15:E001	E001	WBGene00006434	prdx-2	4.58905	0.00054986	-13.0268	0.00011982	0.000109919	0.00353976	Oogenic	first
ZK899.8	ZK899.8:E010	E010	WBGene00001516	gap-2	0.473931	3.35621	2.82408	7.08164	1.68395e-07	8.5228e-06	Oogenic	middle
K08E3.5	K08E3.5:E011	E011	WBGene00010665	K08E3.5	0.897857	2.86492	1.67394	3.19085	0.000203272	0.00610163	Oogenic	middle
C45E5.6	C45E5.6:E018	E018	WBGene00003636	nhr-46	0.215783	2.83973	3.7181	13.1601	1.32855e-09	8.68813e-08	Oogenic	middle
T06E6.2	T06E6.2:E002	E002	WBGene00000868	cyb-3	0.604032	2.39655	1.98826	3.96759	0.000107481	0.0034724	Oogenic	middle
T06E6.2	T06E6.2:E003	E003	WBGene00000868	cyb-3	0.565808	2.39241	2.08008	4.22831	0.000191067	0.0057797	Oogenic	middle
M110.5	M110.5:E003	E003	WBGene00000894	dab-1	0.548237	2.40838	2.13519	4.39296	0.000105851	0.00343235	Oogenic	middle
T06E6.2	T06E6.2:E001	E001	WBGene00000868	cyb-3	0.549196	2.32114	2.07944	4.22644	0.000111826	0.00359577	Oogenic	first
T01H8.1	T01H8.1:E018	E018	WBGene00011352	rskn-1	0.30526	2.06904	2.76085	6.77797	2.05398e-05	0.000757182	Oogenic	middle
F56B6.2	F56B6.2:E017	E017	WBGene00004350	rgs-7	0.329073	1.83733	2.48113	5.58335	0.000117462	0.00375004	Oogenic	middle
ZK899.8	ZK899.8:E005	E005	WBGene00001516	gap-2	0.117688	1.46522	3.63808	12.45	2.59246e-05	0.000942834	Oogenic	middle
F08B4.2	F08B4.2:E023	E023	WBGene00000397	cdh-5	1044.06	4609.19	2.14232	4.4147	1.0187e-107	9.6777e-105	Spermatogenic	last
ZC168.4	ZC168.4:E009	E009	WBGene00000865	cyb-1	1276.29	552.495	-1.20792	0.432893	1.44325e-94	1.16621e-91	Spermatogenic	middle
F34D10.8	F34D10.8:E001	E001	WBGene00009377	F34D10.8	417.825	1027.34	1.29795	2.45878	1.14731e-34	2.57686e-32	Spermatogenic	first
F26F4.9	F26F4.9:E004	E004	WBGene00017829	F26F4.9	188.389	1135.65	2.59173	6.02822	4.9505e-302	5.8004e-298	Spermatogenic	middle
BE10.1	BE10.1:E004	E004	WBGene00007209	BE10.1	396.914	801.276	1.01347	2.01877	2.45466e-10	1.73604e-08	Spermatogenic	middle
C01G12.8	C01G12.8:E006	E006	WBGene00007248	catp-4	852.53	288.636	-1.5625	0.338564	2.7623e-129	3.4068e-126	Spermatogenic	middle
F13D12.9	F13D12.9:E005	E005	WBGene00008743	F13D12.9	340.453	705.819	1.05184	2.07318	4.68169e-20	6.20987e-18	Spermatogenic	middle
C01G12.8	C01G12.8:E003	E003	WBGene00007248	catp-4	246.407	790.672	1.68203	3.2088	6.7236e-10	4.58013e-08	Spermatogenic	middle
C18H2.1	C18H2.1:E002	E002	WBGene00015988	C18H2.1	186.936	777.478	2.05626	4.15906	7.3635e-76	4.3869e-73	Spermatogenic	middle
Y106G6A.4	Y106G6A.4:E002	E002	WBGene00013696	Y106G6A.4	262.718	591.541	1.17096	2.25162	1.7901e-10	1.28281e-08	Spermatogenic	middle
F13D12.9	F13D12.9:E002	E002	WBGene00008743	F13D12.9	260.353	562.943	1.11252	2.16223	2.74729e-16	2.96674e-14	Spermatogenic	middle
ZK757.3	ZK757.3:E006	E006	WBGene00006449	tag-76	605.395	200.409	-1.59493	0.331038	1.1652e-108	1.1221e-105	Spermatogenic	middle
C06G4.4	C06G4.4:E003	E003	WBGene00015558	C06G4.4	109.158	645.591	2.5642	5.91425	1.2147e-137	1.6744e-134	Spermatogenic	middle
K04G2.4	K04G2.4:E006	E006	WBGene00010563	K04G2.4	590.868	131.267	-2.17033	0.22216	1.2251e-180	3.3124e-177	Spermatogenic	last
Y43C5B.3	Y43C5B.3:E001	E001	WBGene00012786	Y43C5B.3	197.255	509.234	1.36827	2.58161	4.6489e-11	3.56399e-09	Spermatogenic	first
T22B3.2	T22B3.2:E010	E010	WBGene00011910	T22B3.2	545.846	159.667	-1.77342	0.292514	1.0657e-99	9.24927e-97	Spermatogenic	middle
ZK858.2	ZK858.2:E002	E002	WBGene00014116	ZK858.2	221.508	479.836	1.11518	2.16622	9.0468e-219	3.9749e-215	Spermatogenic	middle
Y49F6B.8	Y49F6B.8:E004	E004	WBGene00021720	Y49F6B.8	38.0944	640.841	4.07232	16.8225	0	0	Spermatogenic	middle
F13D12.9	F13D12.9:E001	E001	WBGene00008743	F13D12.9	518.506	159.829	-1.69783	0.308248	3.626e-198	1.1083e-194	Spermatogenic	last
F23B12.1	F23B12.1:E005	E005	WBGene00009079	F23B12.1	152.786	523.463	1.77657	3.42611	9.83568e-06	0.000385853	Spermatogenic	middle
Y38E10A.17	Y38E10A.17:E004	E004	WBGene00012595	Y38E10A.17	189.158	459.942	1.28186	2.43153	0.000158178	0.00490296	Spermatogenic	middle
T22B3.2	T22B3.2:E008	E008	WBGene00011910	T22B3.2	198.175	447.077	1.17375	2.25597	0.000149812	0.0046704	Spermatogenic	middle
B0280.1	B0280.1:E008	E008	WBGene00015099	ggtb-1	86.3313	529.899	2.61776	6.13797	1.5659e-275	1.5727e-271	Spermatogenic	middle
C33F10.12	C33F10.12:E001	E001	WBGene00016358	C33F10.12	168.268	435.409	1.37161	2.58759	3.87784e-09	2.41892e-07	Spermatogenic	last
ZK858.2	ZK858.2:E003	E003	WBGene00014116	ZK858.2	180.734	416.901	1.20584	2.30671	2.9148e-160	6.2094e-157	Spermatogenic	middle
C35E7.10	C35E7.10:E009	E009	WBGene00016462	C35E7.10	187.204	399.731	1.09441	2.13526	0.00020815	0.00621621	Spermatogenic	first
C33F10.12	C33F10.12:E003	E003	WBGene00016358	C33F10.12	149.522	353.258	1.24037	2.36259	3.88887e-07	1.88025e-05	Spermatogenic	middle
C50C3.2	C50C3.2:E012	E012	WBGene00016800	C50C3.2	121.475	376.286	1.63117	3.09765	0.000152819	0.00474943	Spermatogenic	middle
K04G2.4	K04G2.4:E001	E001	WBGene00010563	K04G2.4	102.7	391.844	1.93184	3.81541	3.9484e-216	1.6328e-212	Spermatogenic	first
F11G11.9	F11G11.9:E002	E002	WBGene00017387	F11G11.9	148.166	339.967	1.19818	2.2945	9.96817e-05	0.00324427	Spermatogenic	middle
ZK858.2	ZK858.2:E005	E005	WBGene00014116	ZK858.2	135.648	343.283	1.33953	2.53069	1.6601e-143	2.7141e-140	Spermatogenic	first
F13D12.9	F13D12.9:E003	E003	WBGene00008743	F13D12.9	151.502	309.74	1.03173	2.04447	4.68125e-09	2.8893e-07	Spermatogenic	middle
Y71H2AM.1	Y71H2AM.1:E009	E009	WBGene00022166	Y71H2AM.1	141.47	305.243	1.10946	2.15765	1.0632e-74	6.22858e-72	Spermatogenic	middle
C50C3.2	C50C3.2:E011	E011	WBGene00016800	C50C3.2	306.706	139.162	-1.14009	0.453731	6.37018e-19	7.88422e-17	Spermatogenic	middle
T05F1.8	T05F1.8:E004	E004	WBGene00011493	T05F1.8	134.31	294.835	1.13434	2.19519	6.78336e-06	0.000272497	Spermatogenic	last
D2063.4	D2063.4:E003	E003	WBGene00044529	D2063.4	72.8725	354.067	2.28058	4.85872	5.1474e-127	6.239e-124	Spermatogenic	middle
B0244.9	B0244.9:E003	E003	WBGene00015084	B0244.9	23.6781	383.076	4.016	16.1785	4.6264e-207	1.6262e-203	Spermatogenic	middle
Y39G10AR.15	Y39G10AR.15:E006	E006	WBGene00021471	Y39G10AR.15	36.7557	362.462	3.30179	9.86138	7.4453e-138	1.0682e-134	Spermatogenic	middle
B0280.11	B0280.11:E003	E003	WBGene00015106	B0280.11	78.0335	310.993	1.99472	3.98538	2.6978e-08	1.52211e-06	Spermatogenic	middle
C47D12.3	C47D12.3:E005	E005	WBGene00008137	sfxn-1.4	21.5529	354.192	4.03857	16.4336	2.3101e-145	3.8667e-142	Spermatogenic	middle
C47D12.3	C47D12.3:E001	E001	WBGene00008137	sfxn-1.4	263.126	92.0721	-1.51492	0.349916	2.3505e-208	9.18e-205	Spermatogenic	last
Y54G2A.5	Y54G2A.5:E003	E003	WBGene00021871	dml-1	26.9894	322.709	3.57977	11.9569	1.2888e-302	1.812e-298	Spermatogenic	middle
K04G2.4	K04G2.4:E004	E004	WBGene00010563	K04G2.4	96.4123	252.982	1.39175	2.62397	9.0298e-143	1.4427e-139	Spermatogenic	middle
Y69A2AR.32	Y69A2AR.32:E002	E002	WBGene00022101	Y69A2AR.32	79.027	263.956	1.73988	3.34008	7.1106e-135	9.4316e-132	Spermatogenic	middle
Y39G10AR.15	Y39G10AR.15:E008	E008	WBGene00021471	Y39G10AR.15	17.6218	320.062	4.18292	18.1629	3.1728e-119	3.5975e-116	Spermatogenic	middle
ZK546.4	ZK546.4:E001	E001	WBGene00022761	ZK546.4	106.643	230.441	1.11161	2.16087	7.85123e-09	4.7094e-07	Spermatogenic	first
K07A12.5	K07A12.5:E001	E001	WBGene00010623	K07A12.5	254.384	81.8647	-1.6357	0.321815	2.61878e-67	1.30568e-64	Spermatogenic	last
B0464.4	B0464.4:E001	E001	WBGene00000268	bre-3	224.878	111.158	-1.01653	0.494304	1.49384e-52	5.33081e-50	Spermatogenic	last
Y71G12B.30	Y71G12B.30:E005	E005	WBGene00044347	Y71G12B.30	101.45	213.773	1.07531	2.10717	6.50734e-09	3.9335e-07	Spermatogenic	first
ZK858.2	ZK858.2:E001	E001	WBGene00014116	ZK858.2	282.827	21.1718	-3.7397	0.0748578	1.8779e-189	5.5007e-186	Spermatogenic	last
F11G11.9	F11G11.9:E003	E003	WBGene00017387	F11G11.9	0.0532731	302.329	12.4704	5675.08	1.43862e-05	0.000546972	Spermatogenic	middle
W08D2.8	W08D2.8:E002	E002	WBGene00002204	kin-21	68.1818	229.407	1.75045	3.36464	0.000185236	0.00562754	Spermatogenic	middle
F35H8.4	F35H8.4:E003	E003	WBGene00009449	F35H8.4	33.7904	255.121	2.91649	7.55008	1.96017e-47	6.17939e-45	Spermatogenic	first
F14H8.1	F14H8.1:E010	E010	WBGene00008832	obr-2	81.7558	205.012	1.32631	2.50761	3.12666e-12	2.6105e-10	Spermatogenic	first
F14H8.1	F14H8.1:E009	E009	WBGene00008832	obr-2	81.523	203.997	1.32327	2.50232	3.7921e-12	3.1474e-10	Spermatogenic	middle
F38H4.6	F38H4.6:E002	E002	WBGene00009550	F38H4.6	0.0252573	282.029	13.4469	11166.2	0.000291223	0.00837518	Spermatogenic	middle
K05F1.3	K05F1.3:E001	E001	WBGene00019406	acdh-8	214.694	58.9891	-1.86376	0.274759	2.2184e-25	3.72204e-23	Spermatogenic	first
D2063.4	D2063.4:E002	E002	WBGene00044529	D2063.4	33.5742	237.611	2.82318	7.07719	2.24343e-73	1.23214e-70	Spermatogenic	middle
C17H12.12	C17H12.12:E006	E006	WBGene00015937	C17H12.12	181.239	82.913	-1.12823	0.457478	3.53749e-15	3.59372e-13	Spermatogenic	middle
R10D12.9	R10D12.9:E007	E007	WBGene00011190	R10D12.9	18.0032	241.552	3.74601	13.4172	1.12348e-09	7.42301e-08	Spermatogenic	last
Y39G10AR.15	Y39G10AR.15:E007	E007	WBGene00021471	Y39G10AR.15	15.2145	241.423	3.98804	15.868	4.35699e-88	3.1577e-85	Spermatogenic	middle
Y71F9AL.4	Y71F9AL.4:E006	E006	WBGene00022110	Y71F9AL.4	71.5626	182.843	1.35333	2.55501	2.06409e-31	4.2553e-29	Spermatogenic	middle
F13D12.9	F13D12.9:E004	E004	WBGene00008743	F13D12.9	72.1544	169.243	1.22993	2.34556	6.85115e-06	0.00027475	Spermatogenic	middle
F09G2.3	F09G2.3:E003	E003	WBGene00017312	F09G2.3	13.7809	224.073	4.02323	16.2597	6.75262e-76	4.05734e-73	Spermatogenic	middle
Y37E11AR.3	Y37E11AR.3:E009	E009	WBGene00021370	nape-2	56.5137	172.916	1.6134	3.05971	4.56813e-15	4.59427e-13	Spermatogenic	first
C02F5.10	C02F5.10:E004	E004	WBGene00015351	C02F5.10	71.0042	158.272	1.15643	2.22906	6.6721e-111	6.6063e-108	Spermatogenic	first
Y80D3A.8	Y80D3A.8:E004	E004	WBGene00013586	Y80D3A.8	64.3074	158.667	1.30295	2.46733	0.000109049	0.00351498	Spermatogenic	middle
Y49F6B.8	Y49F6B.8:E007	E007	WBGene00021720	Y49F6B.8	150.411	70.2456	-1.09843	0.467024	6.5393e-199	2.0896e-195	Spermatogenic	middle
Y39G10AR.15	Y39G10AR.15:E009	E009	WBGene00021471	Y39G10AR.15	13.8607	202.65	3.86992	14.6205	4.39021e-74	2.48897e-71	Spermatogenic	middle
W09C3.7	W09C3.7:E003	E003	WBGene00021114	W09C3.7	162.933	48.9932	-1.73363	0.300695	8.20387e-58	3.43293e-55	Spermatogenic	first
F54C9.14	F54C9.14:E003	E003	WBGene00175035	F54C9.14	0.0257113	211.431	13.0055	8223.25	0.000106602	0.00345192	Spermatogenic	middle
W03D8.3	W03D8.3:E001	E001	WBGene00020986	W03D8.3	48.185	154.965	1.68529	3.21605	2.3e-162	5.0527e-159	Spermatogenic	last
T22H9.3	T22H9.3:E007	E007	WBGene00020707	T22H9.3	144.199	57.2744	-1.3321	0.39719	1.08719e-12	9.26418e-11	Spermatogenic	last
Y54E10A.4	Y54E10A.4:E004	E004	WBGene00001481	fog-1	38.1552	162.408	2.08967	4.25652	1.26373e-74	7.34216e-72	Spermatogenic	middle
Y39G10AR.15	Y39G10AR.15:E003	E003	WBGene00021471	Y39G10AR.15	150.089	47.7964	-1.65085	0.318453	9.439e-138	1.3271e-134	Spermatogenic	middle
C30B5.5	C30B5.5:E003	E003	WBGene00016246	C30B5.5	47.1765	149.355	1.66261	3.16588	3.58424e-34	7.92364e-32	Spermatogenic	middle
F37H8.4	F37H8.4:E002	E002	WBGene00009513	sfxn-1.2	50.043	133.721	1.41799	2.67212	7.5366e-05	0.0025122	Spermatogenic	middle
T27C10.8	T27C10.8:E003	E003	WBGene00077519	T27C10.8	125.103	54.9572	-1.18673	0.439297	4.27874e-18	5.08101e-16	Spermatogenic	last
F56H1.2	F56H1.2:E001	E001	WBGene00018993	nhr-266	0.00141615	178.348	16.9424	125938	8.37986e-10	5.63519e-08	Spermatogenic	first
C52E12.6	C52E12.6:E001	E001	WBGene00016890	C52E12.6	44.2827	132.967	1.58625	3.00268	3.59444e-08	1.98499e-06	Spermatogenic	first
D2063.4	D2063.4:E005	E005	WBGene00044529	D2063.4	129.668	42.6303	-1.60487	0.328765	1.8549e-241	1.0867e-237	Spermatogenic	last
D1037.5	D1037.5:E011	E011	WBGene00017026	D1037.5	52.6577	106.834	1.02065	2.02884	3.15309e-06	0.000133778	Spermatogenic	first
C09G9.4	C09G9.4:E010	E010	WBGene00006409	tag-19	0.00797973	158.636	14.279	19879.9	0.000159859	0.00494634	Spermatogenic	middle
Y53C10A.5	Y53C10A.5:E009	E009	WBGene00013136	Y53C10A.5	106.304	51.9074	-1.03419	0.488291	1.37906e-18	1.69193e-16	Spermatogenic	last
W09D10.5	W09D10.5:E004	E004	WBGene00012363	W09D10.5	38.1183	119.486	1.64829	3.13461	9.03234e-39	2.4052e-36	Spermatogenic	middle
Y53C12A.7	Y53C12A.7:E001	E001	WBGene00013142	Y53C12A.7	8.63929	147.061	4.08935	17.0223	1.6693e-115	1.7007e-112	Spermatogenic	first
K04G2.4	K04G2.4:E002	E002	WBGene00010563	K04G2.4	21.3118	126.876	2.57369	5.95332	7.44495e-74	4.18704e-71	Spermatogenic	middle
Y54G2A.5	Y54G2A.5:E004	E004	WBGene00021871	dml-1	18.4172	128.585	2.8036	6.9818	1.5493e-126	1.846e-123	Spermatogenic	middle
Y71F9AL.4	Y71F9AL.4:E003	E003	WBGene00022110	Y71F9AL.4	30.5382	110.258	1.85219	3.61048	1.8425e-21	2.58024e-19	Spermatogenic	middle
Y23H5A.4	Y23H5A.4:E005	E005	WBGene00021271	Y23H5A.4	106.255	32.3919	-1.71383	0.30485	1.72312e-90	1.32739e-87	Spermatogenic	middle
ZC328.3	ZC328.3:E004	E004	WBGene00022593	ZC328.3	40.6697	97.7474	1.2651	2.40344	8.18947e-68	4.14187e-65	Spermatogenic	middle
Y49F6B.8	Y49F6B.8:E003	E003	WBGene00021720	Y49F6B.8	7.52259	130.459	4.11622	17.3423	2.34025e-56	9.4011e-54	Spermatogenic	middle
Y43F8A.2	Y43F8A.2:E001	E001	WBGene00012809	Y43F8A.2	97.7152	40.2021	-1.28131	0.411421	0.000154268	0.0047902	Spermatogenic	first
Y49F6B.8	Y49F6B.8:E008	E008	WBGene00021720	Y49F6B.8	95.8791	41.7995	-1.19773	0.435961	1.2898e-116	1.395e-113	Spermatogenic	middle
Y49F6B.8	Y49F6B.8:E002	E002	WBGene00021720	Y49F6B.8	7.38806	125.216	4.08307	16.9484	9.01487e-54	3.37099e-51	Spermatogenic	middle
B0280.11	B0280.11:E005	E005	WBGene00015106	B0280.11	90.0256	42.4062	-1.08606	0.471046	1.33995e-10	9.7514e-09	Spermatogenic	middle
R07C3.4	R07C3.4:E003	E003	WBGene00019920	acs-15	0.015234	130.805	13.0678	8586.36	0.000184848	0.00561815	Spermatogenic	middle
T14G10.8	T14G10.8:E001	E001	WBGene00011777	T14G10.8	109.046	21.5388	-2.33993	0.19752	4.7814e-132	6.1115e-129	Spermatogenic	last
W03D8.3	W03D8.3:E004	E004	WBGene00020986	W03D8.3	110.035	9.8398	-3.48318	0.0894247	7.58825e-77	4.63873e-74	Spermatogenic	first
F22D6.9	F22D6.9:E001	E001	WBGene00009054	F22D6.9	82.7129	36.4789	-1.18105	0.44103	5.87416e-34	1.29048e-31	Spermatogenic	first
F16C3.4	F16C3.4:E003	E003	WBGene00044243	F16C3.4	5.10778	113.915	4.47911	22.3022	8.1739e-132	1.0261e-128	Spermatogenic	middle
W03D8.3	W03D8.3:E002	E002	WBGene00020986	W03D8.3	26.5545	92.2758	1.797	3.47496	1.5142e-79	9.76589e-77	Spermatogenic	middle
C34F11.3	C34F11.3:E010	E010	WBGene00016415	C34F11.3	35.9154	79.3105	1.14291	2.20826	8.41083e-17	9.37054e-15	Spermatogenic	middle
C02F5.10	C02F5.10:E001	E001	WBGene00015351	C02F5.10	88.4868	26.0776	-1.76265	0.294706	2.4572e-170	5.9566e-167	Spermatogenic	last
Y49F6B.8	Y49F6B.8:E005	E005	WBGene00021720	Y49F6B.8	0.00175512	114.538	15.9939	65259.2	3.34786e-49	1.08961e-46	Spermatogenic	middle
K07H8.9	K07H8.9:E004	E004	WBGene00019509	K07H8.9	91.3242	17.1668	-2.41138	0.187976	1.1875e-174	3.0918e-171	Spermatogenic	first
Y39G10AR.15	Y39G10AR.15:E002	E002	WBGene00021471	Y39G10AR.15	80.9207	26.5702	-1.6067	0.328349	3.05089e-79	1.9498e-76	Spermatogenic	middle
W09D10.5	W09D10.5:E006	E006	WBGene00012363	W09D10.5	22.9771	83.8378	1.8674	3.64875	6.48271e-41	1.82294e-38	Spermatogenic	middle
C42C1.9	C42C1.9:E008	E008	WBGene00016587	C42C1.9	32.2164	71.5577	1.15131	2.22116	3.90144e-09	2.43148e-07	Spermatogenic	middle
D1014.2	D1014.2:E007	E007	WBGene00017015	D1014.2	12.0661	91.4663	2.92228	7.58044	8.64241e-61	3.70464e-58	Spermatogenic	middle
C18H2.1	C18H2.1:E005	E005	WBGene00015988	C18H2.1	0.00424748	103.322	14.5702	24325.4	5.10662e-07	2.42499e-05	Spermatogenic	middle
ZK507.1	ZK507.1:E007	E007	WBGene00013978	ZK507.1	13.9402	86.7544	2.63768	6.2233	1.38526e-35	3.19291e-33	Spermatogenic	middle
C02F5.10	C02F5.10:E002	E002	WBGene00015351	C02F5.10	33.0062	67.113	1.02386	2.03335	1.02033e-30	2.05528e-28	Spermatogenic	middle
C34C12.4	C34C12.4:E005	E005	WBGene00007923	C34C12.4	24.4259	75.1554	1.62146	3.07687	4.38461e-41	1.2379e-38	Spermatogenic	first
C34C12.4	C34C12.4:E004	E004	WBGene00007923	C34C12.4	23.9969	75.4719	1.65309	3.14506	1.0298e-41	2.94289e-39	Spermatogenic	middle
C37H5.3	C37H5.3:E003	E003	WBGene00016507	C37H5.3	24.2516	71.732	1.56454	2.95783	2.32743e-18	2.81615e-16	Spermatogenic	middle
Y47H9B.2	Y47H9B.2:E003	E003	WBGene00012946	Y47H9B.2	24.5118	70.2199	1.51841	2.86474	0.000116598	0.00373219	Spermatogenic	middle
W09C2.1	W09C2.1:E001	E001	WBGene00001249	elt-1	13.3858	81.2174	2.60108	6.06742	1.28137e-25	2.1654e-23	Spermatogenic	first
C25H3.16	C25H3.16:E002	E002	WBGene00044392	C25H3.16	5.23901	88.1149	4.07202	16.819	1.4966e-71	7.97051e-69	Spermatogenic	middle
C37H5.3	C37H5.3:E002	E002	WBGene00016507	C37H5.3	22.7101	70.1819	1.62776	3.09033	1.8321e-18	2.23217e-16	Spermatogenic	middle
K12D12.4	K12D12.4:E009	E009	WBGene00010786	K12D12.4	20.8987	70.8038	1.76041	3.38795	1.96811e-10	1.40465e-08	Spermatogenic	first
C27A7.5	C27A7.5:E014	E014	WBGene00007756	C27A7.5	30.4092	61.2614	1.01047	2.01457	1.07546e-10	7.91674e-09	Spermatogenic	middle
W01D2.3	W01D2.3:E003	E003	WBGene00012180	W01D2.3	6.09348	84.3713	3.79141	13.8462	1.91206e-73	1.05841e-70	Spermatogenic	middle
W10C8.5	W10C8.5:E006	E006	WBGene00021128	W10C8.5	64.8529	25.5716	-1.34263	0.394301	4.94003e-28	9.21178e-26	Spermatogenic	middle
F26H11.5	F26H11.5:E003	E003	WBGene00001371	exl-1	24.9307	59.8737	1.264	2.40161	2.60307e-16	2.81966e-14	Spermatogenic	first
C14B1.3	C14B1.3:E001	E001	WBGene00007574	C14B1.3	25.5632	58.5449	1.19548	2.2902	9.27739e-13	7.94398e-11	Spermatogenic	first
Y49F6B.8	Y49F6B.8:E001	E001	WBGene00021720	Y49F6B.8	0.00209071	81.5244	15.251	38993.7	1.71048e-31	3.53668e-29	Spermatogenic	last
C45G9.15	C45G9.15:E003	E003	WBGene00050919	C45G9.15	14.4164	66.2322	2.19982	4.59422	3.04788e-21	4.2345e-19	Spermatogenic	middle
Y39G10AR.15	Y39G10AR.15:E010	E010	WBGene00021471	Y39G10AR.15	0.00245011	80.3627	15.0014	32799.7	4.10971e-28	7.70434e-26	Spermatogenic	first
T02E1.5	T02E1.5:E001	E001	WBGene00000967	dhs-3	0.00128561	79.6618	15.9192	61964.4	2.29403e-31	4.71551e-29	Spermatogenic	last
F26F4.9	F26F4.9:E007	E007	WBGene00017829	F26F4.9	54.6184	25.0381	-1.12526	0.458419	8.63561e-24	1.3551e-21	Spermatogenic	middle
C18H2.4	C18H2.4:E005	E005	WBGene00015991	C18H2.4	0.00081517	79.3008	16.5699	97281.2	6.05901e-29	1.16698e-26	Spermatogenic	middle
C06G4.4	C06G4.4:E001	E001	WBGene00015558	C06G4.4	58.6637	18.1386	-1.6934	0.309196	6.59743e-89	4.93404e-86	Spermatogenic	last
F44F4.3	F44F4.3:E004	E004	WBGene00009702	F44F4.3	0.00708743	75.8262	13.3851	10698.7	9.01432e-10	6.02383e-08	Spermatogenic	first
R03D7.5	R03D7.5:E002	E002	WBGene00010991	R03D7.5	17.3351	57.1452	1.72094	3.29651	1.73603e-05	0.000649163	Spermatogenic	middle
T14D7.1	T14D7.1:E002	E002	WBGene00011767	T14D7.1	17.5627	56.513	1.68607	3.21778	1.47296e-13	1.32673e-11	Spermatogenic	middle
T02E1.6	T02E1.6:E004	E004	WBGene00011378	T02E1.6	56.4576	17.3206	-1.70468	0.306789	1.89953e-11	1.50805e-09	Spermatogenic	last
F02D8.4	F02D8.4:E013	E013	WBGene00008521	F02D8.4	57.4043	15.6857	-1.87171	0.273249	4.68e-49	1.51615e-46	Spermatogenic	last
K08E7.4	K08E7.4:E002	E002	WBGene00010672	K08E7.4	0.000632778	71.1729	16.7793	112477	4.01841e-65	1.89593e-62	Spermatogenic	middle
C45G9.15	C45G9.15:E004	E004	WBGene00050919	C45G9.15	13.2834	56.7991	2.09625	4.27595	6.73026e-18	7.89879e-16	Spermatogenic	middle
Y47H9B.2	Y47H9B.2:E005	E005	WBGene00012946	Y47H9B.2	49.4981	18.1442	-1.44786	0.366564	2.86606e-22	4.20635e-20	Spermatogenic	last
C18H2.4	C18H2.4:E004	E004	WBGene00015991	C18H2.4	0.000742593	66.363	16.4474	89366.6	3.69761e-24	5.94833e-22	Spermatogenic	middle
F44F4.3	F44F4.3:E003	E003	WBGene00009702	F44F4.3	11.4692	53.971	2.23441	4.70572	8.74449e-07	4.01003e-05	Spermatogenic	middle
T02E1.5	T02E1.5:E002	E002	WBGene00000967	dhs-3	0.0010614	65.1027	15.9045	61336.4	5.07989e-25	8.48257e-23	Spermatogenic	middle
T28F12.1	T28F12.1:E006	E006	WBGene00020904	T28F12.1	7.26818	57.3397	2.97987	7.88914	2.08501e-36	5.03698e-34	Spermatogenic	middle
ZK507.1	ZK507.1:E001	E001	WBGene00013978	ZK507.1	54.513	9.39002	-2.5374	0.172253	2.99514e-56	1.19635e-53	Spermatogenic	last
F36D4.1	F36D4.1:E003	E003	WBGene00018087	F36D4.1	6.90131	55.2136	3.00008	8.00045	2.23013e-18	2.70307e-16	Spermatogenic	middle
F09G2.3	F09G2.3:E004	E004	WBGene00017312	F09G2.3	6.48991	53.2513	3.03655	8.20524	6.49044e-16	6.82047e-14	Spermatogenic	middle
T02C12.4	T02C12.4:E003	E003	WBGene00011369	T02C12.4	0.00316419	58.7909	14.1815	18580.1	3.11472e-08	1.73644e-06	Spermatogenic	middle
ZK1010.6	ZK1010.6:E001	E001	WBGene00014180	ZK1010.6	0.00383515	58.4167	13.8948	15231.9	9.15656e-12	7.4331e-10	Spermatogenic	first
Y54G2A.5	Y54G2A.5:E005	E005	WBGene00021871	dml-1	4.81634	53.5025	3.4736	11.1085	3.01294e-55	1.18329e-52	Spermatogenic	middle
C55A6.7	C55A6.7:E003	E003	WBGene00008336	C55A6.7	0.00908792	58.1728	12.6441	6401.12	5.1504e-05	0.00177661	Spermatogenic	first
T28F12.1	T28F12.1:E007	E007	WBGene00020904	T28F12.1	0.000400632	57.9904	17.1432	144747	2.14468e-37	5.46273e-35	Spermatogenic	middle
C18H2.4	C18H2.4:E010	E010	WBGene00015991	C18H2.4	4.57007	51.1779	3.48523	11.1985	3.73949e-18	4.46326e-16	Spermatogenic	middle
K06A5.2	K06A5.2:E006	E006	WBGene00019430	K06A5.2	52.9208	2.17099	-4.60741	0.0410235	3.5055e-254	2.4644e-250	Spermatogenic	last
C18H2.4	C18H2.4:E006	E006	WBGene00015991	C18H2.4	4.51911	50.2125	3.47394	11.1112	8.43197e-18	9.84664e-16	Spermatogenic	middle
B0496.2	B0496.2:E002	E002	WBGene00015211	B0496.2	14.3677	40.0075	1.47744	2.78454	1.53334e-17	1.76134e-15	Spermatogenic	middle
R10E4.7	R10E4.7:E004	E004	WBGene00011203	R10E4.7	43.4858	10.779	-2.01232	0.247874	1.45564e-51	4.99177e-49	Spermatogenic	last
R09A1.2	R09A1.2:E001	E001	WBGene00019972	R09A1.2	48.8308	5.10374	-3.25817	0.104519	8.4418e-158	1.6485e-154	Spermatogenic	last
W09D10.5	W09D10.5:E010	E010	WBGene00012363	W09D10.5	0.000737269	53.9068	16.1579	73116.9	1.09141e-48	3.51955e-46	Spermatogenic	first
Y47D3A.11	Y47D3A.11:E008	E008	WBGene00012925	wht-8	40.2163	13.1516	-1.61254	0.327022	5.00991e-05	0.00173571	Spermatogenic	middle
W04D2.1	W04D2.1:E011	E011	WBGene00000228	atn-1	35.8725	17.1849	-1.06173	0.479056	5.40782e-07	2.55834e-05	Spermatogenic	last
T22A3.6	T22A3.6:E003	E003	WBGene00011909	T22A3.6	37.5462	15.2142	-1.30325	0.405213	5.19555e-10	3.57384e-08	Spermatogenic	middle
F09G2.3	F09G2.3:E002	E002	WBGene00017312	F09G2.3	0.00148838	52.53	15.1071	35293.4	9.49712e-16	9.89108e-14	Spermatogenic	middle
F53A2.6	F53A2.6:E003	E003	WBGene00002059	ife-1	13.1576	37.1696	1.49823	2.82496	2.00826e-16	2.18208e-14	Spermatogenic	middle
C16C10.13	C16C10.13:E001	E001	WBGene00007632	C16C10.13	15.6986	33.9512	1.11283	2.16269	2.81453e-08	1.58163e-06	Spermatogenic	first
ZK1098.12	ZK1098.12:E004	E004	WBGene00194691	ZK1098.12	0.00672752	48.7051	12.8217	7239.68	6.94893e-05	0.00233402	Spermatogenic	middle
W02H5.8	W02H5.8:E001	E001	WBGene00020962	W02H5.8	33.0091	15.6687	-1.07497	0.474679	1.58442e-14	1.52582e-12	Spermatogenic	last
C27A7.5	C27A7.5:E012	E012	WBGene00007756	C27A7.5	37.006	11.5339	-1.68188	0.311677	4.19499e-24	6.71772e-22	Spermatogenic	middle
C45G9.15	C45G9.15:E002	E002	WBGene00050919	C45G9.15	0.00545838	48.3074	13.1115	8850.14	1.35467e-13	1.22566e-11	Spermatogenic	middle
C06A8.6	C06A8.6:E005	E005	WBGene00015516	C06A8.6	44.3949	3.77816	-3.55464	0.0851036	7.95096e-54	3.0169e-51	Spermatogenic	last
ZK1098.6	ZK1098.6:E003	E003	WBGene00014223	ZK1098.6	35.7762	12.0992	-1.56409	0.338191	1.13488e-25	1.92711e-23	Spermatogenic	middle
F59A7.8	F59A7.8:E001	E001	WBGene00019095	F59A7.8	31.6919	13.9842	-1.18031	0.441256	4.33397e-20	5.75951e-18	Spermatogenic	first
M01H9.4	M01H9.4:E001	E001	WBGene00019720	M01H9.4	0.000898968	44.6757	15.6009	49696.7	1.78747e-15	1.83713e-13	Spermatogenic	last
F54C9.14	F54C9.14:E004	E004	WBGene00175035	F54C9.14	31.7588	12.5533	-1.33908	0.395271	2.22477e-13	1.98227e-11	Spermatogenic	last
W01D2.3	W01D2.3:E004	E004	WBGene00012180	W01D2.3	0.000910428	43.5672	15.5463	47853.5	1.88097e-35	4.29326e-33	Spermatogenic	middle
Y39G10AR.15	Y39G10AR.15:E005	E005	WBGene00021471	Y39G10AR.15	5.68663	37.3571	2.71574	6.56929	5.11996e-14	4.76102e-12	Spermatogenic	middle
K05F1.1	K05F1.1:E009	E009	WBGene00019405	K05F1.1	0.000514105	42.0757	16.3206	81842.6	9.27425e-06	0.000365665	Spermatogenic	middle
T13A10.11	T13A10.11:E015	E015	WBGene00006416	sams-5	28.0743	13.166	-1.09244	0.468968	0.000308554	0.00882121	Spermatogenic	middle
C18H2.1	C18H2.1:E011	E011	WBGene00015988	C18H2.1	35.2982	5.614	-2.65249	0.159045	6.39372e-55	2.48331e-52	Spermatogenic	middle
F34D10.8	F34D10.8:E002	E002	WBGene00009377	F34D10.8	32.7872	7.92991	-2.04776	0.24186	1.14731e-34	2.57686e-32	Spermatogenic	last
Y71H2AM.1	Y71H2AM.1:E008	E008	WBGene00022166	Y71H2AM.1	12.8978	27.5759	1.09629	2.13803	5.79491e-11	4.40413e-09	Spermatogenic	middle
Y39G10AR.15	Y39G10AR.15:E004	E004	WBGene00021471	Y39G10AR.15	0.0017413	40.3062	14.4985	23147.1	5.51256e-15	5.51256e-13	Spermatogenic	middle
ZK507.1	ZK507.1:E002	E002	WBGene00013978	ZK507.1	12.3201	27.9593	1.18232	2.26941	1.01157e-10	7.46988e-09	Spermatogenic	middle
F26F4.8	F26F4.8:E008	E008	WBGene00005011	F26F4.8	32.0335	8.08767	-1.98579	0.252475	9.16177e-51	3.0965e-48	Spermatogenic	first
R11F4.1	R11F4.1:E001	E001	WBGene00020007	R11F4.1	12.8746	26.7941	1.05739	2.08116	1.29374e-05	0.000498628	Spermatogenic	first
F36D4.1	F36D4.1:E002	E002	WBGene00018087	F36D4.1	0.00255243	39.529	13.9188	15486.8	2.37103e-12	1.98433e-10	Spermatogenic	middle
K06A5.3	K06A5.3:E005	E005	WBGene00019431	K06A5.3	0.00400726	39.3266	13.2606	9813.82	1.43828e-07	7.32158e-06	Spermatogenic	last
M88.3	M88.3:E004	E004	WBGene00010906	M88.3	26.4816	12.792	-1.04975	0.483053	3.17599e-14	2.97697e-12	Spermatogenic	middle
C18H2.4	C18H2.4:E011	E011	WBGene00015991	C18H2.4	0.000570425	39.0262	16.062	68416	2.16735e-14	2.06457e-12	Spermatogenic	middle
ZK550.5	ZK550.5:E001	E001	WBGene00013999	ZK550.5	37.0931	1.6905	-4.45563	0.0455745	2.54176e-84	1.75182e-81	Spermatogenic	last
Y69A2AR.32	Y69A2AR.32:E003	E003	WBGene00022101	Y69A2AR.32	8.82224	29.939	1.76281	3.39358	5.32249e-15	5.33007e-13	Spermatogenic	middle
F16C3.4	F16C3.4:E005	E005	WBGene00044243	F16C3.4	3.87916	34.5954	3.15676	8.91826	5.83737e-37	1.4656e-34	Spermatogenic	middle
R102.4	R102.4:E007	E007	WBGene00011291	R102.4	12.5341	25.5918	1.02982	2.04177	5.89486e-06	0.000238852	Spermatogenic	middle
F35H8.4	F35H8.4:E001	E001	WBGene00009449	F35H8.4	29.4733	8.64014	-1.77028	0.293151	5.36239e-51	1.82114e-48	Spermatogenic	last
R102.4	R102.4:E008	E008	WBGene00011291	R102.4	11.8824	25.7802	1.11743	2.16961	2.24807e-06	9.74948e-05	Spermatogenic	middle
F09G2.3	F09G2.3:E005	E005	WBGene00017312	F09G2.3	6.68602	30.6096	2.19476	4.57814	1.38519e-08	8.06118e-07	Spermatogenic	middle
T09B4.6	T09B4.6:E002	E002	WBGene00020380	T09B4.6	33.097	4.01441	-3.04344	0.121292	2.39112e-46	7.40509e-44	Spermatogenic	middle
F25B4.1	F25B4.1:E001	E001	WBGene00017765	F25B4.1	8.926	27.1494	1.60484	3.04161	2.77859e-16	2.99593e-14	Spermatogenic	first
T09B4.6	T09B4.6:E003	E003	WBGene00020380	T09B4.6	1.63321	33.9279	4.37669	20.7737	6.03759e-39	1.61385e-36	Spermatogenic	middle
C09D4.1	C09D4.1:E008	E008	WBGene00015632	C09D4.1	6.86072	28.6043	2.0598	4.16929	4.86316e-22	7.02013e-20	Spermatogenic	middle
B0523.1	B0523.1:E005	E005	WBGene00002212	kin-31	24.7121	10.4575	-1.24068	0.423174	3.21855e-06	0.000136468	Spermatogenic	middle
B0334.10	B0334.10:E001	E001	WBGene00007148	B0334.10	0.000886875	34.99	15.2679	39453.1	9.28682e-37	2.29881e-34	Spermatogenic	first
F25B4.1	F25B4.1:E002	E002	WBGene00017765	F25B4.1	7.98404	26.6372	1.73825	3.33631	5.18987e-17	5.83757e-15	Spermatogenic	middle
F08A10.1	F08A10.1:E021	E021	WBGene00008570	kcnl-2	0.000200537	33.2707	17.34	165908	5.32143e-09	3.25019e-07	Spermatogenic	last
T09B4.6	T09B4.6:E005	E005	WBGene00020380	T09B4.6	0.000526432	32.9567	15.934	62603.8	9.70429e-37	2.39373e-34	Spermatogenic	first
H04D03.1	H04D03.1:E001	E001	WBGene00010362	H04D03.1	22.4675	9.89428	-1.18317	0.440382	1.94566e-08	1.11203e-06	Spermatogenic	first
K05F1.1	K05F1.1:E008	E008	WBGene00019405	K05F1.1	0.000427294	31.9093	16.1884	74677.6	0.000196774	0.00592427	Spermatogenic	middle
F26F4.9	F26F4.9:E001	E001	WBGene00017829	F26F4.9	20.5282	9.71995	-1.07859	0.473493	1.47597e-17	1.701e-15	Spermatogenic	last
W09C2.1	W09C2.1:E008	E008	WBGene00001249	elt-1	22.4703	7.60517	-1.56297	0.338455	1.32036e-20	1.79539e-18	Spermatogenic	last
Y4C6A.1	Y4C6A.1:E005	E005	WBGene00021151	Y4C6A.1	21.0932	8.70707	-1.27652	0.412791	6.18197e-05	0.00209341	Spermatogenic	middle
C55A6.3	C55A6.3:E001	E001	WBGene00008332	C55A6.3	24.8238	4.79911	-2.37088	0.193327	2.41212e-36	5.78743e-34	Spermatogenic	last
Y49E10.10	Y49E10.10:E013	E013	WBGene00013033	Y49E10.10	27.7074	1.90138	-3.86515	0.0686235	8.95534e-71	4.69821e-68	Spermatogenic	last
W01D2.3	W01D2.3:E005	E005	WBGene00012180	W01D2.3	2.42504	27.1677	3.48581	11.203	6.6356e-22	9.52005e-20	Spermatogenic	middle
F21C3.6	F21C3.6:E004	E004	WBGene00009005	F21C3.6	0.00220802	29.5841	13.7098	13398.5	4.28168e-06	0.000178213	Spermatogenic	middle
Y39G10AR.15	Y39G10AR.15:E001	E001	WBGene00021471	Y39G10AR.15	22.1551	6.71483	-1.72222	0.303083	2.47698e-24	4.03083e-22	Spermatogenic	last
F08F3.9	F08F3.9:E004	E004	WBGene00017265	F08F3.9	20.4956	8.19511	-1.32248	0.399847	7.84508e-09	4.7094e-07	Spermatogenic	middle
Y92H12A.2	Y92H12A.2:E001	E001	WBGene00022358	Y92H12A.2	22.2403	5.74104	-1.95379	0.258137	3.46105e-30	6.85386e-28	Spermatogenic	first
T09B4.6	T09B4.6:E004	E004	WBGene00020380	T09B4.6	0.000473359	27.0066	15.8	57053.1	2.65079e-30	5.26413e-28	Spermatogenic	middle
F38H4.5	F38H4.5:E003	E003	WBGene00009549	F38H4.5	18.9623	8.02977	-1.2397	0.42346	5.68525e-09	3.46337e-07	Spermatogenic	last
C06G4.4	C06G4.4:E002	E002	WBGene00015558	C06G4.4	19.3685	6.32795	-1.6139	0.326713	3.46418e-31	7.07942e-29	Spermatogenic	middle
F54C8.7	F54C8.7:E007	E007	WBGene00010040	F54C8.7	0.00125717	25.5475	14.3107	20321.5	7.96327e-21	1.09339e-18	Spermatogenic	middle
C45G9.15	C45G9.15:E001	E001	WBGene00050919	C45G9.15	22.0212	3.16431	-2.79893	0.143694	2.9282e-44	8.61308e-42	Spermatogenic	last
Y53C12A.7	Y53C12A.7:E002	E002	WBGene00013142	Y53C12A.7	1.93238	23.0231	3.57463	11.9144	1.22698e-23	1.91257e-21	Spermatogenic	middle
W09D10.5	W09D10.5:E007	E007	WBGene00012363	W09D10.5	2.0032	22.7038	3.50255	11.3337	8.31889e-22	1.18624e-19	Spermatogenic	middle
C14C11.1	C14C11.1:E004	E004	WBGene00015765	C14C11.1	6.21532	18.3949	1.56541	2.95962	5.34715e-06	0.000218295	Spermatogenic	middle
C37H5.13	C37H5.13:E010	E010	WBGene00016511	C37H5.13	18.7356	5.5494	-1.75538	0.296195	1.16812e-21	1.65896e-19	Spermatogenic	middle
C37H5.13	C37H5.13:E009	E009	WBGene00016511	C37H5.13	18.7356	5.5494	-1.75538	0.296195	1.16812e-21	1.65896e-19	Spermatogenic	middle
F09G2.3	F09G2.3:E007	E007	WBGene00017312	F09G2.3	0.000971228	24.1286	14.6006	24843.4	7.56401e-08	4.03452e-06	Spermatogenic	middle
T05G5.4	T05G5.4:E003	E003	WBGene00011499	T05G5.4	5.86627	17.5036	1.57713	2.98377	1.92439e-13	1.71899e-11	Spermatogenic	middle
C18H2.4	C18H2.4:E007	E007	WBGene00015991	C18H2.4	0.000440249	23.2463	15.6883	52802.6	5.21878e-09	3.19381e-07	Spermatogenic	middle
B0303.11	B0303.11:E001	E001	WBGene00015131	B0303.11	15.3451	7.38973	-1.05419	0.481568	1.04391e-07	5.44816e-06	Spermatogenic	last
T05G5.4	T05G5.4:E002	E002	WBGene00011499	T05G5.4	6.82809	15.9035	1.21979	2.32913	9.12401e-11	6.77316e-09	Spermatogenic	middle
F23B12.8	F23B12.8:E014	E014	WBGene00000257	bmk-1	5.06261	17.3978	1.78095	3.43653	2.30894e-11	1.81159e-09	Spermatogenic	first
D1037.5	D1037.5:E001	E001	WBGene00017026	D1037.5	19.3021	2.4349	-2.98682	0.126147	2.42901e-48	7.79723e-46	Spermatogenic	last
F55D12.4	F55D12.4:E009	E009	WBGene00006790	unc-55	5.47473	16.0695	1.55346	2.93521	6.36154e-06	0.000256873	Spermatogenic	first
D1014.2	D1014.2:E001	E001	WBGene00017015	D1014.2	20.0706	1.38125	-3.86104	0.0688194	3.318e-65	1.57605e-62	Spermatogenic	first
C16C10.12	C16C10.12:E011	E011	WBGene00007631	wht-3	16.6397	4.74095	-1.81138	0.284918	2.73711e-14	2.57934e-12	Spermatogenic	first
F23B12.8	F23B12.8:E013	E013	WBGene00000257	bmk-1	4.23245	16.7182	1.98186	3.95001	9.79278e-12	7.92212e-10	Spermatogenic	middle
ZC328.3	ZC328.3:E002	E002	WBGene00022593	ZC328.3	6.2157	13.6341	1.13323	2.1935	1.11154e-07	5.77968e-06	Spermatogenic	middle
C16C10.13	C16C10.13:E005	E005	WBGene00007632	C16C10.13	15.2675	4.17954	-1.86904	0.273755	5.60096e-23	8.4677e-21	Spermatogenic	last
F54G8.4	F54G8.4:E001	E001	WBGene00003597	nhl-1	5.84805	13.5829	1.21577	2.32265	7.77209e-05	0.00258335	Spermatogenic	last
C09D4.1	C09D4.1:E011	E011	WBGene00015632	C09D4.1	4.77202	14.6576	1.61897	3.07156	7.68978e-10	5.22311e-08	Spermatogenic	middle
Y54G2A.5	Y54G2A.5:E006	E006	WBGene00021871	dml-1	1.58873	17.7329	3.48048	11.1617	1.68279e-19	2.14701e-17	Spermatogenic	middle
C09D4.1	C09D4.1:E004	E004	WBGene00015632	C09D4.1	3.54327	15.1039	2.09176	4.26268	9.35138e-12	7.57375e-10	Spermatogenic	middle
T16H12.6	T16H12.6:E007	E007	WBGene00002186	kel-10	15.3497	3.23973	-2.24427	0.211061	4.94092e-05	0.00171437	Spermatogenic	middle
F09G2.3	F09G2.3:E006	E006	WBGene00017312	F09G2.3	0.000832885	18.5122	14.44	22226.6	3.03267e-06	0.000128898	Spermatogenic	middle
W09D10.5	W09D10.5:E009	E009	WBGene00012363	W09D10.5	4.6396	12.9498	1.48086	2.79115	1.77914e-08	1.02435e-06	Spermatogenic	middle
F26H9.8	F26H9.8:E014	E014	WBGene00009178	F26H9.8	13.1774	4.02657	-1.71044	0.305568	9.41749e-06	0.000370688	Spermatogenic	middle
F35E2.5	F35E2.5:E006	E006	WBGene00009412	F35E2.5	12.7597	3.87222	-1.72036	0.303473	5.86556e-05	0.00199299	Spermatogenic	middle
B0496.2	B0496.2:E005	E005	WBGene00015211	B0496.2	13.0138	3.31713	-1.97203	0.254894	3.64382e-26	6.32496e-24	Spermatogenic	last
F25H8.7	F25H8.7:E001	E001	WBGene00004974	spe-29	0.00072488	15.9838	14.4285	22050.3	6.39073e-10	4.36607e-08	Spermatogenic	first
K10G9.1	K10G9.1:E009	E009	WBGene00010755	vglu-2	12.5372	2.89326	-2.11544	0.230775	8.81117e-15	8.67542e-13	Spermatogenic	last
M01A10.2	M01A10.2:E028	E028	WBGene00006594	tom-1	3.36683	11.1464	1.72712	3.31065	3.95331e-07	1.90878e-05	Spermatogenic	middle
Y57A10A.30	Y57A10A.30:E001	E001	WBGene00002063	ife-5	10.0307	4.45662	-1.1704	0.444297	4.86322e-07	2.31629e-05	Spermatogenic	first
C18H2.4	C18H2.4:E003	E003	WBGene00015991	C18H2.4	0.000342613	14.2779	15.3468	41673.5	6.38198e-06	0.00025755	Spermatogenic	middle
C32E8.4	C32E8.4:E004	E004	WBGene00016322	C32E8.4	11.3439	2.29895	-2.30287	0.20266	4.65001e-05	0.00162013	Spermatogenic	last
R05D3.3	R05D3.3:E008	E008	WBGene00019878	R05D3.3	9.64912	3.9305	-1.29568	0.407343	2.88964e-07	1.42057e-05	Spermatogenic	middle
Y22D7AR.2	Y22D7AR.2:E008	E008	WBGene00021256	Y22D7AR.2	10.0473	3.50927	-1.51756	0.349276	0.000185751	0.00564072	Spermatogenic	middle
Y69A2AR.32	Y69A2AR.32:E004	E004	WBGene00022101	Y69A2AR.32	2.13879	11.3896	2.41285	5.32527	5.54594e-07	2.62192e-05	Spermatogenic	middle
K08A2.1	K08A2.1:E001	E001	WBGene00019511	K08A2.1	9.55798	3.78621	-1.33595	0.396131	1.39776e-07	7.14116e-06	Spermatogenic	first
ZC168.4	ZC168.4:E005	E005	WBGene00000865	cyb-1	2.19316	11.1242	2.34262	5.07222	1.95778e-10	1.40012e-08	Spermatogenic	middle
ZC328.3	ZC328.3:E008	E008	WBGene00022593	ZC328.3	2.20894	10.6177	2.26504	4.80668	2.99367e-09	1.87906e-07	Spermatogenic	middle
F26F4.9	F26F4.9:E006	E006	WBGene00017829	F26F4.9	8.75305	3.76421	-1.21744	0.430046	3.3411e-09	2.09153e-07	Spermatogenic	middle
ZC168.4	ZC168.4:E003	E003	WBGene00000865	cyb-1	2.1101	10.3764	2.29792	4.91747	8.75729e-10	5.86321e-08	Spermatogenic	middle
ZC168.4	ZC168.4:E004	E004	WBGene00000865	cyb-1	2.1101	10.3764	2.29792	4.91747	8.75729e-10	5.86321e-08	Spermatogenic	middle
K12D12.4	K12D12.4:E001	E001	WBGene00010786	K12D12.4	10.3839	1.95503	-2.40908	0.188276	1.62793e-20	2.20934e-18	Spermatogenic	last
T09B4.6	T09B4.6:E001	E001	WBGene00020380	T09B4.6	12.3035	0.000398687	-14.9135	3.24043e-05	3.45852e-22	5.04428e-20	Spermatogenic	last
R05D3.3	R05D3.3:E007	E007	WBGene00019878	R05D3.3	8.91646	3.25318	-1.45462	0.36485	4.19368e-08	2.30145e-06	Spermatogenic	middle
C18H2.4	C18H2.4:E002	E002	WBGene00015991	C18H2.4	0.000313547	11.9488	15.2178	38108.6	3.64371e-05	0.00129441	Spermatogenic	middle
R05D3.3	R05D3.3:E006	E006	WBGene00019878	R05D3.3	8.72473	3.21301	-1.44119	0.368265	7.08457e-08	3.79318e-06	Spermatogenic	middle
W02B12.7	W02B12.7:E001	E001	WBGene00002227	klp-17	11.5362	0.380808	-4.92096	0.0330099	1.10435e-61	4.8221e-59	Spermatogenic	last
Y54E10A.4	Y54E10A.4:E003	E003	WBGene00001481	fog-1	2.09845	9.81733	2.22601	4.67837	7.34199e-06	0.000293263	Spermatogenic	middle
F36A2.10	F36A2.10:E001	E001	WBGene00009457	F36A2.10	10.8092	0.858974	-3.6535	0.079467	4.48173e-45	1.3407e-42	Spermatogenic	last
Y111B2A.27	Y111B2A.27:E002	E002	WBGene00013744	Y111B2A.27	0.000895999	11.6326	13.6643	12982.8	2.93909e-07	1.44286e-05	Spermatogenic	first
F54B3.2	F54B3.2:E004	E004	WBGene00010014	F54B3.2	9.20704	2.38947	-1.94604	0.259527	0.000259481	0.0075529	Spermatogenic	first
F57B9.8	F57B9.8:E006	E006	WBGene00018999	F57B9.8	8.06617	2.5943	-1.63654	0.321627	6.71368e-06	0.000270007	Spermatogenic	first
W04C9.6	W04C9.6:E001	E001	WBGene00021028	W04C9.6	2.74311	7.88735	1.52373	2.87533	1.0959e-06	4.96724e-05	Spermatogenic	last
Y71H2AM.1	Y71H2AM.1:E010	E010	WBGene00022166	Y71H2AM.1	2.85986	7.6143	1.41277	2.66248	0.000109025	0.00351498	Spermatogenic	last
F56F4.3	F56F4.3:E009	E009	WBGene00018980	F56F4.3	8.09268	2.36398	-1.7754	0.292113	7.48321e-05	0.00249677	Spermatogenic	middle
ZK250.5	ZK250.5:E011	E011	WBGene00022688	math-47	0.000539612	9.95215	14.1708	18443.2	2.91572e-05	0.00105277	Spermatogenic	first
C18H2.1	C18H2.1:E014	E014	WBGene00015988	C18H2.1	8.81394	1.06983	-3.0424	0.12138	4.42797e-19	5.5389e-17	Spermatogenic	middle
W09D10.5	W09D10.5:E005	E005	WBGene00012363	W09D10.5	2.36106	7.4608	1.6599	3.15994	3.5446e-06	0.000149302	Spermatogenic	middle
C09D4.1	C09D4.1:E003	E003	WBGene00015632	C09D4.1	2.4068	7.36398	1.61337	3.05965	7.77899e-05	0.00258442	Spermatogenic	middle
Y47G6A.13	Y47G6A.13:E001	E001	WBGene00021639	Y47G6A.13	8.08823	1.62289	-2.31726	0.200649	2.63092e-10	1.8551e-08	Spermatogenic	last
ZC328.3	ZC328.3:E007	E007	WBGene00022593	ZC328.3	2.18008	7.36241	1.7558	3.37713	2.73975e-06	0.000117911	Spermatogenic	middle
F54C1.8	F54C1.8:E001	E001	WBGene00018792	F54C1.8	8.02313	1.36472	-2.55556	0.170098	8.20856e-10	5.53867e-08	Spermatogenic	last
T28F12.1	T28F12.1:E002	E002	WBGene00020904	T28F12.1	1.50125	7.85749	2.38791	5.23398	2.50849e-05	0.000914186	Spermatogenic	middle
W10C8.5	W10C8.5:E007	E007	WBGene00021128	W10C8.5	7.28792	2.00376	-1.8628	0.274943	6.22355e-08	3.35518e-06	Spermatogenic	first
H32K16.2	H32K16.2:E001	E001	WBGene00010422	H32K16.2	1.78103	7.48172	2.07066	4.20077	3.06367e-05	0.00110336	Spermatogenic	last
K07A3.2	K07A3.2:E003	E003	WBGene00004226	ptr-12	0.000335379	9.19621	14.743	27420.3	0.000285017	0.00821513	Spermatogenic	middle
Y47G6A.7	Y47G6A.7:E002	E002	WBGene00021637	Y47G6A.7	6.82337	2.3499	-1.53789	0.344389	2.63286e-07	1.30162e-05	Spermatogenic	middle
C37H5.13	C37H5.13:E011	E011	WBGene00016511	C37H5.13	8.18504	0.900453	-3.18427	0.110012	3.93355e-20	5.23728e-18	Spermatogenic	middle
F43E2.8	F43E2.8:E008	E008	WBGene00002008	hsp-4	1.50407	7.15247	2.24957	4.75542	3.26648e-05	0.0011728	Spermatogenic	first
ZC328.2	ZC328.2:E006	E006	WBGene00022592	ZC328.2	2.36243	6.26447	1.40692	2.65171	1.00026e-06	4.5602e-05	Spermatogenic	middle
F19B10.10	F19B10.10:E012	E012	WBGene00017589	F19B10.10	0.000324557	8.40406	14.6603	25894	2.06136e-06	9.00645e-05	Spermatogenic	first
F34D10.9	F34D10.9:E001	E001	WBGene00045484	F34D10.9	6.3489	2.01661	-1.65458	0.317631	4.75322e-05	0.00165258	Spermatogenic	last
C01G5.3	C01G5.3:E001	E001	WBGene00015305	C01G5.3	6.41073	1.67082	-1.93993	0.260629	8.4742e-06	0.000335437	Spermatogenic	first
T28D9.3	T28D9.3:E016	E016	WBGene00020895	T28D9.3	6.43553	1.11862	-2.52434	0.17382	2.67321e-14	2.5259e-12	Spermatogenic	last
C09D4.1	C09D4.1:E005	E005	WBGene00015632	C09D4.1	1.16255	6.34757	2.44892	5.46006	8.67714e-06	0.000342891	Spermatogenic	middle
C09D4.1	C09D4.1:E009	E009	WBGene00015632	C09D4.1	1.05583	5.49743	2.38038	5.20673	2.57465e-05	0.000936841	Spermatogenic	middle
C37H5.3	C37H5.3:E001	E001	WBGene00016507	C37H5.3	4.96633	0.622134	-2.99688	0.12527	2.91967e-13	2.58179e-11	Spermatogenic	first
F08B4.2	F08B4.2:E020	E020	WBGene00000397	cdh-5	4.80394	0.680133	-2.82033	0.141578	1.2634e-21	1.78706e-19	Spermatogenic	middle
C42C1.9	C42C1.9:E009	E009	WBGene00016587	C42C1.9	3.59163	1.05235	-1.77103	0.293	0.00018761	0.00569227	Spermatogenic	middle
F08B4.2	F08B4.2:E009	E009	WBGene00000397	cdh-5	3.49527	0.429176	-3.02576	0.122788	1.81769e-16	1.9904e-14	Spermatogenic	middle
F08B4.2	F08B4.2:E022	E022	WBGene00000397	cdh-5	2.11623	0.232538	-3.18596	0.109883	7.5812e-11	5.694e-09	Spermatogenic	middle
ZK131.11	ZK131.11:E001	E001	WBGene00013934	ZK131.11	2.06392	0.132426	-3.96213	0.0641624	8.00892e-08	4.25247e-06	Spermatogenic	first
F08B4.2	F08B4.2:E006	E006	WBGene00000397	cdh-5	1.81091	0.318206	-2.50868	0.175716	3.26363e-07	1.58887e-05	Spermatogenic	middle
F08B4.2	F08B4.2:E004	E004	WBGene00000397	cdh-5	1.87025	0.245031	-2.93219	0.131015	2.97883e-08	1.66862e-06	Spermatogenic	middle
T28D9.3	T28D9.3:E003	E003	WBGene00020895	T28D9.3	1.68791	0.325806	-2.37315	0.193023	0.000169024	0.00519562	Spermatogenic	middle
F08B4.2	F08B4.2:E008	E008	WBGene00000397	cdh-5	1.44434	0.391569	-1.88307	0.271106	0.000239656	0.00704339	Spermatogenic	middle
F08B4.2	F08B4.2:E018	E018	WBGene00000397	cdh-5	1.57224	0.20697	-2.92532	0.131641	2.14611e-07	1.07153e-05	Spermatogenic	middle
F08B4.2	F08B4.2:E010	E010	WBGene00000397	cdh-5	1.35478	0.208374	-2.70081	0.153806	1.985e-06	8.69441e-05	Spermatogenic	middle
F08B4.2	F08B4.2:E016	E016	WBGene00000397	cdh-5	1.14421	0.0770749	-3.89195	0.0673607	1.5196e-07	7.72437e-06	Spermatogenic	middle
T10B5.10	T10B5.10:E001	E001	WBGene00020396	T10B5.10	0.000744363	73.289	16.5872	98458.7	8.34655e-32	1.74113e-29	#N/A	last
F55C7.7	F55C7.7:E038	E038	WBGene00006805	unc-73	49.6084	13.4041	-1.88791	0.270198	3.83803e-50	1.27874e-47	#N/A	middle
E01G4.3	E01G4.3:E011	E011	WBGene00008446	E01G4.3	16.4687	40.8555	1.3108	2.48079	7.41316e-23	1.11118e-20	#N/A	middle
E01G4.3	E01G4.3:E010	E010	WBGene00008446	E01G4.3	15.9648	40.9144	1.35771	2.56278	9.57106e-24	1.49521e-21	#N/A	middle
E01G4.3	E01G4.3:E012	E012	WBGene00008446	E01G4.3	15.6809	38.8251	1.30798	2.47595	8.14268e-22	1.16348e-19	#N/A	first
F55C7.7	F55C7.7:E041	E041	WBGene00006805	unc-73	22.4265	5.40905	-2.05176	0.24119	2.65183e-20	3.55093e-18	#N/A	middle
F55C7.7	F55C7.7:E039	E039	WBGene00006805	unc-73	19.6689	5.17528	-1.92621	0.26312	1.35595e-19	1.74266e-17	#N/A	middle
F52B11.6	F52B11.6:E001	E001	WBGene00002117	ins-34	19.99	0.00139729	-13.8044	6.98995e-05	0.000253893	0.00740917	#N/A	first
F55C7.7	F55C7.7:E045	E045	WBGene00006805	unc-73	12.097	3.96444	-1.60947	0.327719	2.58479e-10	1.82624e-08	#N/A	middle
F48F7.1	F48F7.1:E001	E001	WBGene00000105	alg-1	3.87662	7.8739	1.02228	2.03113	0.000121185	0.00385488	#N/A	first
F55C7.7	F55C7.7:E040	E040	WBGene00006805	unc-73	9.08841	2.65132	-1.77731	0.291726	2.75341e-09	1.73135e-07	#N/A	middle
F55C7.7	F55C7.7:E043	E043	WBGene00006805	unc-73	7.05779	1.82023	-1.9551	0.257903	1.79543e-08	1.03204e-06	#N/A	middle
B0025.5	B0025.5:E002	E002	WBGene00194700	B0025.5	7.19108	0.965313	-2.89714	0.134238	3.64386e-05	0.00129441	#N/A	middle
C29H12.3	C29H12.3:E001	E001	WBGene00004346	rgs-3	0.000367065	5.99339	13.995	16327.9	5.08587e-05	0.0017578	#N/A	first
F08F1.4	F08F1.4:E002	E002	WBGene00017258	F08F1.4	0.000168426	3.09048	14.1634	18349.2	1.97815e-08	1.12968e-06	#N/A	middle
F08F1.4	F08F1.4:E009	E009	WBGene00017258	F08F1.4	2.19198	8.26088e-05	-14.6956	3.76869e-05	8.05261e-05	0.00266776	#N/A	last
